# Supplementary material for: A first-in-class fully modified version of miR-34a with outstanding stability, activity, and anti-tumor efficacy
Source: Oncogene. 2023 Sep 5;42(40):2985–99. doi: 10.1038/s41388-023-02801-8 (PMC10541324; doi:10.1038/s41388-023-02801-8)
Supplement: Supplementary file 2 — Supplemental Bioinformatics [file 41388_2023_2801_MOESM2_ESM.xlsx]

## Sheet: Legend
Sheet name	Description
A	Raw read counts of all samples
B	Genes significantly differentially expressed between PM-miR-34a and UT
C	Genes significantly differentially expressed between PM-miR-34a and NC
D	Genes significantly differentially expressed between FM-miR-34a and UT
E	Genes significantly differentially expressed between FM-miR-34a and NC
F	Genes significantly differentially expressed between FM-miR-34a and PM-miR-34a
G	miRNA target enrichment ontology of genes downregulated in PM-miR-34a vs NC comparison
H	miRNA target enrichment ontology of genes downregulated in FM-miR-34a vs NC comparison
I	Gene set enrichment analysis of genes downregulated in PM-miR-34a vs NC comparison
J	Gene set enrichment analysis of genes downregulated in FM-miR-34a vs NC comparison
K	Gene set enrichment analysis of genes upregulated in PM-miR-34a vs NC comparison
L	Gene set enrichment analysis of genes upregulated in FM-miR-34a vs NC comparison
M	Known/predicted targets of miR-34a (imported from miRDB)
N	Overlap of downregulated genes in PM-miR-34a vs NC with miR-34a targets listed in miRDB
O	Overlap of downregulated genes in FM-miR-34a vs NC with miR-34a targets listed in miRDB
P	Immune response gene panel
Q	KEGG pathway analysis of immune response genes downregulated in PM-miR-34a vs NC comparison
R	KEGG pathway analysis of immune response genes downregulated in FM-miR-34a vs NC comparison

## Sheet: A
Gene_ID	Un1	Un2	Un3	NC1	NC2	NC3	PM34a1	PM34a2	PM34a3	FM34a1	FM34a2	FM34a3
ENSG00000284662	0	0	0	0	0	0	0	0	0	0	0	0
ENSG00000186827	0	0	0	0	0	0	0	0	0	12	0	0
ENSG00000186891	13	8	12	3	0	0	0	4	5	0	5	1
ENSG00000160072	1022	947	1063	1132	977	838	1130	1033	1341	1316	1438	1205
ENSG00000041988	337	352	392	371	343	322	370	260	422	411	416	349
ENSG00000260179	12	8	5	12	9	4	3	15	11	9	11	10
ENSG00000234396	53	62	51	78	54	29	27	43	59	74	71	55
ENSG00000225972	0	0	0	0	0	0	0	0	0	0	0	0
ENSG00000224315	0	0	0	0	0	0	0	0	0	0	0	0
ENSG00000198744	0	0	0	0	0	0	0	0	0	0	0	0
ENSG00000279928	0	5	0	0	0	0	0	0	0	0	0	3
ENSG00000228037	3	4	1	1	7	3	5	3	3	11	7	0
ENSG00000142611	14	19	26	58	29	19	29	44	56	68	42	79
ENSG00000225630	0	0	0	0	0	0	0	0	0	0	0	0
ENSG00000067606	662	640	748	767	627	485	554	565	695	651	644	621
ENSG00000131584	1652	1652	1948	1907	1512	1183	1791	1674	1873	1688	1931	1779
ENSG00000227589	0	0	0	0	0	0	0	0	0	0	0	0
ENSG00000237402	0	0	0	0	0	0	0	0	0	0	0	0
ENSG00000284616	0	0	0	0	0	0	0	0	0	0	0	0
ENSG00000169972	218	209	256	240	166	209	223	190	247	254	289	230
ENSG00000157911	385	386	445	448	387	328	381	415	454	469	344	457
ENSG00000269896	0	0	0	0	0	0	0	0	0	0	0	0
ENSG00000237973	0	0	0	0	0	0	0	0	0	0	0	0
ENSG00000224051	737	678	924	923	754	767	890	713	894	905	1019	856
ENSG00000228750	0	0	0	1	0	0	0	0	0	0	0	0
ENSG00000228463	28	25	22	21	23	19	40	23	45	19	20	29
ENSG00000238260	4	5	10	17	6	5	10	19	8	14	18	16
ENSG00000260972	0	0	0	0	0	0	0	0	0	0	0	0
ENSG00000157933	4911	5524	5292	5672	4948	4014	4886	4197	5364	4511	4129	4676
ENSG00000162591	354	381	504	439	351	292	739	591	765	613	605	629
ENSG00000224340	0	0	0	0	0	0	0	0	0	0	0	0
ENSG00000270035	0	0	0	0	0	0	0	0	0	0	0	0
ENSG00000169962	28	44	21	47	21	33	18	19	43	22	24	18
ENSG00000226545	0	0	0	0	0	0	0	0	0	0	0	0
ENSG00000233653	0	0	0	0	0	0	0	0	0	0	0	0
ENSG00000268663	0	0	0	0	0	0	0	0	0	0	0	0
ENSG00000226374	0	0	0	0	0	0	0	0	0	0	0	0
ENSG00000116285	26181	31606	25571	28173	22238	23903	29008	26775	30080	31570	27728	31942
ENSG00000229280	0	0	0	0	0	0	0	0	0	0	0	0
ENSG00000142655	945	867	1138	1054	835	801	1090	1008	1126	995	1092	957
ENSG00000232596	0	0	0	0	0	0	0	0	0	0	0	0
ENSG00000235054	0	0	0	0	0	0	0	0	0	0	0	0
ENSG00000232663	0	0	0	0	0	0	0	0	0	0	0	0
ENSG00000284646	0	0	0	0	0	0	0	0	0	0	0	0
ENSG00000240409	0	0	0	0	0	0	0	0	0	0	0	0
ENSG00000229344	0	0	0	0	0	0	0	0	0	0	0	0
ENSG00000231510	0	0	0	0	0	0	0	0	0	0	0	0
ENSG00000149527	1219	1410	1393	1406	1050	786	891	919	1120	970	985	936
ENSG00000284739	0	0	0	0	0	0	0	0	0	0	0	0
ENSG00000007923	1184	1101	1331	1307	1241	925	1290	1163	1441	1375	1314	1362
ENSG00000171621	1598	1512	1970	2028	1511	1388	1320	1236	1629	1308	1425	1186
ENSG00000272235	0	0	0	0	0	0	0	0	0	0	0	0
ENSG00000236679	0	0	0	0	0	0	0	0	0	0	0	0
ENSG00000284694	0	0	0	0	0	0	0	0	0	0	0	0
ENSG00000162441	1221	1327	1196	1280	978	1279	1241	1090	1266	1507	1415	1469
ENSG00000230021	50	79	41	67	48	60	75	60	75	67	69	68
ENSG00000271264	0	0	0	0	0	0	0	0	0	0	0	0
ENSG00000287356	18	23	31	17	20	30	31	20	18	37	33	18
ENSG00000224387	0	0	0	0	0	0	0	0	0	0	0	0
ENSG00000187017	2	0	10	4	3	0	8	1	12	10	8	10
ENSG00000285629	0	3	0	2	0	3	0	0	1	3	0	0
ENSG00000173673	0	0	0	0	0	0	0	0	0	0	2	0
ENSG00000227372	0	0	0	0	0	0	0	0	0	0	0	0
ENSG00000142583	3	3	4	5	0	10	3	3	1	1	2	1
ENSG00000223663	2	3	0	1	6	1	4	0	0	6	1	6
ENSG00000107404	3168	3105	3879	3917	2918	2732	3409	2934	4090	3205	3570	3035
ENSG00000284674	0	0	0	0	0	0	0	0	0	0	0	0
ENSG00000177000	407	490	563	520	416	408	564	492	482	522	563	425
ENSG00000272161	0	0	0	0	0	0	0	0	0	0	0	0
ENSG00000237094	370	456	423	477	402	269	340	386	428	364	313	298
ENSG00000069424	858	956	970	1015	900	669	860	742	987	834	767	837
ENSG00000224338	0	0	0	0	0	0	0	0	0	0	0	0
ENSG00000074800	127400	128299	142978	138828	104381	123727	129353	108158	143460	119631	127779	107082
ENSG00000234546	0	0	0	0	0	0	0	0	0	0	0	0
ENSG00000116786	366	370	437	382	324	330	435	356	444	417	345	452
ENSG00000287727	0	0	0	0	0	0	0	0	0	0	0	0
ENSG00000176022	825	837	1055	995	692	884	993	863	1119	1091	1016	1002
ENSG00000223989	0	0	0	0	0	0	0	0	0	0	0	0
ENSG00000228423	0	0	0	0	0	0	0	0	0	0	0	0
ENSG00000286448	0	0	0	0	0	0	0	0	0	0	0	0
ENSG00000162496	228	194	290	365	225	225	305	299	325	273	339	366
ENSG00000237365	0	0	0	0	0	0	0	0	0	0	0	0
ENSG00000131686	10	7	8	17	1	9	0	10	7	5	4	9
ENSG00000229305	5	3	6	8	6	8	0	0	4	7	3	9
ENSG00000284703	0	0	0	0	0	0	0	0	0	0	0	0
ENSG00000226457	0	0	0	0	0	0	0	0	0	0	0	0
ENSG00000162494	0	0	0	0	0	0	0	0	0	0	0	0
ENSG00000173614	295	331	294	395	301	362	365	294	452	445	386	441
ENSG00000248527	0	0	0	0	0	0	0	0	0	0	0	0
ENSG00000237728	0	0	0	0	0	0	0	0	0	0	0	0
ENSG00000215720	0	0	0	0	0	0	0	0	0	0	0	0
ENSG00000279804	0	0	0	0	0	0	0	0	0	0	0	0
ENSG00000116273	1032	1094	1120	1190	1073	897	1106	1041	1125	1147	1165	1008
ENSG00000241326	0	0	0	0	0	0	0	0	0	0	0	0
ENSG00000285701	0	0	0	0	0	0	0	0	0	0	0	0
ENSG00000233623	0	0	0	0	0	0	0	0	0	0	0	0
ENSG00000162592	0	1	0	0	0	0	0	0	0	0	0	4
ENSG00000116254	35	24	37	33	32	14	42	22	27	19	64	35
ENSG00000049245	3333	3418	3552	3519	2889	2997	3497	3128	3549	3490	2964	3973
ENSG00000179743	45	66	69	55	49	30	69	45	81	70	63	64
ENSG00000233645	1	3	0	1	0	0	2	0	0	0	1	0
ENSG00000234064	0	0	0	0	0	0	0	0	0	0	0	0
ENSG00000204624	9	22	14	14	8	10	11	10	7	13	8	18
ENSG00000284708	0	0	0	0	0	0	0	0	0	0	0	0
ENSG00000171603	6863	7377	7466	7828	7045	5480	7240	6635	7827	6757	6541	6413
ENSG00000280113	0	0	0	0	0	0	4	0	0	0	0	0
ENSG00000142606	0	0	0	0	0	0	0	0	0	0	2	0
ENSG00000235146	0	0	0	0	0	0	0	0	0	0	0	0
ENSG00000177674	1053	1141	1296	1136	998	945	1158	1009	1331	1440	1386	1042
ENSG00000162572	613	683	717	771	626	426	633	767	831	764	669	643
ENSG00000171608	1011	1047	1286	1376	1157	967	1337	1171	1358	954	894	995
ENSG00000225931	9	13	5	15	3	7	5	6	1	0	7	7
ENSG00000236601	0	0	0	0	0	0	0	0	0	0	0	0
ENSG00000171729	494	476	625	667	578	502	491	448	559	579	517	524
ENSG00000228150	0	0	0	0	0	0	0	0	0	0	0	0
ENSG00000175262	0	4	0	3	6	0	0	0	2	5	0	2
ENSG00000279457	484	492	476	534	511	379	487	466	570	486	440	471
ENSG00000162571	0	0	1	0	0	0	0	0	4	0	0	0
ENSG00000231181	0	0	0	0	0	0	0	0	0	0	0	0
ENSG00000238173	0	0	0	0	0	0	0	0	0	0	0	0
ENSG00000158109	810	740	876	1040	848	881	1361	1096	1457	1471	1393	1774
ENSG00000229393	0	0	0	0	0	0	0	0	0	0	0	0
ENSG00000269978	0	0	0	0	0	0	0	0	0	0	0	0
ENSG00000037637	763	767	757	801	812	623	866	697	910	920	964	887
ENSG00000184163	40	53	41	27	27	23	19	26	37	60	43	26
ENSG00000287586	0	0	0	0	0	0	0	0	0	0	0	0
ENSG00000159423	203	196	278	319	263	206	209	221	302	351	282	282
ENSG00000142599	2855	3166	3032	3128	2584	2050	3282	2955	3541	3196	3493	3203
ENSG00000227169	0	0	0	0	0	0	0	0	0	0	0	0
ENSG00000283356	0	0	0	0	0	0	0	0	0	0	0	0
ENSG00000011021	1484	1743	1571	1894	1394	1160	1617	1565	1752	1466	1480	1731
ENSG00000272482	0	1	4	10	5	4	0	3	7	1	9	2
ENSG00000284747	38	34	46	32	30	30	25	38	46	68	30	52
ENSG00000215912	38	25	26	37	28	21	24	39	56	45	28	56
ENSG00000120952	0	0	0	0	0	0	0	0	0	0	0	0
ENSG00000243073	0	0	0	0	0	0	0	0	0	0	0	0
ENSG00000142615	0	0	2	0	1	0	0	4	0	0	5	0
ENSG00000215704	31	38	28	30	27	18	33	43	43	55	38	51
ENSG00000065526	3503	3758	3854	4035	3321	3340	3542	3473	3336	3577	3466	3349
ENSG00000175756	1745	1607	2147	1998	1533	1709	2018	1659	2402	2089	2214	1814
ENSG00000229484	0	0	0	0	0	0	0	0	0	0	0	0
ENSG00000157916	2798	2590	3181	3312	2501	2533	2954	2819	3175	2973	3394	2828
ENSG00000157881	888	947	1026	979	830	673	956	758	1082	983	959	1044
ENSG00000116213	776	697	887	818	655	583	758	691	805	801	916	831
ENSG00000283611	0	0	0	0	0	0	0	0	0	0	0	0
ENSG00000238290	331	402	361	428	340	326	391	400	412	447	455	344
ENSG00000225387	0	0	0	0	0	0	0	0	0	0	0	0
ENSG00000127463	303	320	375	330	284	235	339	279	317	270	321	247
ENSG00000048707	2481	2891	2769	2716	2290	2243	2971	2659	2893	3021	2444	3198
ENSG00000158748	0	0	4	9	9	3	0	3	0	6	5	0
ENSG00000235643	0	0	0	0	0	0	0	0	0	0	2	1
ENSG00000225196	0	0	0	0	0	0	0	0	0	0	0	0
ENSG00000130762	2	8	12	10	6	5	10	6	3	8	12	5
ENSG00000187144	6	1	8	7	13	0	0	6	4	30	12	22
ENSG00000162444	1	0	0	0	1	1	0	0	0	1	0	1
ENSG00000279169	0	0	0	0	0	0	0	0	0	0	0	0
ENSG00000279625	0	0	0	0	0	0	0	0	0	0	0	0
ENSG00000180758	675	735	684	942	768	566	707	775	810	693	712	674
ENSG00000231219	0	0	0	0	0	0	0	0	0	0	0	0
ENSG00000229010	0	0	0	0	0	0	0	0	0	0	0	0
ENSG00000184677	2715	3109	3037	3249	2762	2131	3356	3233	3438	3033	2798	3146
ENSG00000230679	0	2	0	3	2	0	0	5	8	7	3	3
ENSG00000270136	0	0	0	0	0	0	0	0	0	0	0	0
ENSG00000132879	175	208	186	157	108	120	167	135	129	131	151	192
ENSG00000187545	0	0	0	0	0	0	0	0	0	0	0	0
ENSG00000288398	90	98	117	83	66	39	65	87	91	109	106	77
ENSG00000224621	28	32	47	23	26	19	39	36	40	42	20	35
ENSG00000239810	0	0	0	0	0	0	0	0	0	0	0	0
ENSG00000285833	0	0	0	0	0	0	0	0	0	0	0	0
ENSG00000224459	1	4	5	15	3	4	1	4	4	2	7	1
ENSG00000116731	1105	1209	1058	1125	1009	914	1264	1088	1136	1173	1163	1371
ENSG00000116721	0	0	0	0	0	0	0	0	0	0	0	0
ENSG00000215785	0	0	0	0	0	0	0	0	0	0	0	0
ENSG00000131697	911	989	1044	1079	975	722	1050	940	1252	1305	1194	1192
ENSG00000284692	0	0	0	0	0	0	0	0	0	0	0	0
ENSG00000284745	0	0	0	0	0	0	0	0	0	0	0	0
ENSG00000225952	0	0	0	0	0	0	0	0	0	0	0	0
ENSG00000280222	0	0	0	0	0	0	0	0	0	0	0	0
ENSG00000088280	1090	1393	1145	1300	974	1106	1028	957	1112	1084	891	1033
ENSG00000188807	703	541	692	766	635	655	562	575	781	584	595	524
ENSG00000284693	44	46	41	60	32	41	19	46	53	57	22	53
ENSG00000232298	4	10	1	0	3	3	0	3	0	4	0	0
ENSG00000227634	78	69	63	68	41	48	63	73	72	103	141	110
ENSG00000225315	3	0	0	0	0	1	0	0	0	0	4	0
ENSG00000198793	2491	2228	2956	2909	2304	2441	3051	2818	3252	3651	3732	3439
ENSG00000078900	244	190	254	206	175	199	105	131	178	201	131	170
ENSG00000142661	17	11	15	5	13	8	4	7	0	12	5	13
ENSG00000285945	0	0	0	0	0	0	0	0	0	0	0	0
ENSG00000171819	0	0	0	0	0	0	0	0	0	0	0	0
ENSG00000229162	0	0	0	0	0	0	0	0	0	0	0	0
ENSG00000197921	1	0	0	0	1	0	3	0	0	0	0	0
ENSG00000233755	6	1	1	2	15	3	1	1	4	8	1	3
ENSG00000116288	3675	3461	4448	4437	3291	3653	3784	3394	4352	4006	4183	3586
ENSG00000238164	12	21	24	19	17	15	33	15	29	17	16	20
ENSG00000233929	0	0	1	2	0	0	2	1	0	3	1	5
ENSG00000287810	0	0	0	0	0	0	0	0	0	0	0	0
ENSG00000271742	0	0	0	0	0	0	2	0	0	0	0	0
ENSG00000142677	53	41	41	18	27	46	24	4	26	29	34	28
ENSG00000131910	0	0	0	0	0	0	0	0	0	0	0	0
ENSG00000185436	87	131	81	123	80	87	97	71	71	40	59	70
ENSG00000131914	5	3	0	0	4	0	0	3	4	3	0	0
ENSG00000226396	0	0	0	0	0	0	0	0	0	0	0	0
ENSG00000232423	0	0	0	0	0	0	0	0	0	0	0	0
ENSG00000229247	0	0	0	0	0	0	0	0	0	0	0	0
ENSG00000169504	24592	26568	24871	24936	21550	24720	25756	20816	28200	25971	21237	26189
ENSG00000224311	0	0	0	0	0	0	0	0	0	0	0	0
ENSG00000225159	4	9	10	9	4	8	12	6	9	12	11	16
ENSG00000260063	2	10	16	15	11	17	33	13	11	12	5	15
ENSG00000272088	0	0	0	0	0	0	0	0	0	0	0	0
ENSG00000228338	0	0	0	0	0	0	0	0	0	0	0	0
ENSG00000270728	61	31	40	73	46	44	30	55	63	41	68	43
ENSG00000169641	2343	2406	2612	2564	1994	2259	2550	2279	2616	2668	2261	2927
ENSG00000181773	166	133	168	190	168	252	124	103	117	111	94	111
ENSG00000175707	2	4	3	0	0	0	0	0	1	2	0	0
ENSG00000241547	0	0	0	0	0	0	0	0	0	0	0	0
ENSG00000224129	0	0	0	0	0	0	0	0	0	0	0	0
ENSG00000234166	0	0	0	0	0	0	0	0	0	0	0	0
ENSG00000230228	0	0	0	0	0	3	0	0	0	0	0	0
ENSG00000237436	0	13	14	12	7	4	12	6	12	16	12	7
ENSG00000233954	34	48	52	48	44	31	57	48	53	38	28	37
ENSG00000174950	2	0	0	0	0	0	0	0	0	0	0	0
ENSG00000235282	0	0	0	0	0	0	0	0	0	0	0	0
ENSG00000055070	56	54	53	41	40	19	76	55	67	23	56	31
ENSG00000225891	0	0	0	0	0	0	0	0	0	0	0	0
ENSG00000175087	375	369	297	284	327	246	398	318	428	382	373	402
ENSG00000171735	569	543	553	565	460	489	525	495	540	490	424	601
ENSG00000157191	1520	1495	1756	1706	1246	1501	1877	1749	1980	2064	2134	1857
ENSG00000270733	0	0	0	0	0	0	0	0	0	0	0	0
ENSG00000284699	24	37	44	33	22	21	42	25	43	22	35	13
ENSG00000133226	4487	5107	4471	4907	4437	3744	5054	4713	5403	5162	4508	5080
ENSG00000229985	0	0	0	0	0	0	0	0	0	0	0	0
ENSG00000162482	22	16	19	13	15	0	12	12	22	10	24	9
ENSG00000230035	0	0	0	0	0	0	0	0	0	0	0	0
ENSG00000235185	0	0	0	0	0	0	0	0	0	0	0	0
ENSG00000236782	4	13	5	23	13	0	7	4	7	0	4	7
ENSG00000215910	0	0	0	7	0	0	0	0	11	0	0	0
ENSG00000116663	43	55	51	57	45	46	74	46	81	58	61	58
ENSG00000225643	1	6	6	6	6	6	13	3	11	0	3	2
ENSG00000215695	0	0	0	0	0	0	0	0	0	0	0	0
ENSG00000284666	0	0	0	0	0	0	0	0	0	0	0	0
ENSG00000243659	0	2	1	6	4	0	0	3	3	4	5	0
ENSG00000240553	3	0	3	8	7	4	7	1	9	0	5	3
ENSG00000228943	0	0	0	0	0	0	0	0	0	0	0	0
ENSG00000215906	0	0	0	0	0	0	0	0	0	0	4	0
ENSG00000230703	0	0	0	0	0	0	0	0	0	0	0	0
ENSG00000188822	0	4	1	3	4	0	0	0	0	6	0	0
ENSG00000232848	0	0	0	0	0	0	0	0	0	0	0	0
ENSG00000234397	0	0	0	0	0	0	0	0	0	0	0	0
ENSG00000090273	4107	4374	5006	4660	3868	3648	4766	3912	5139	4995	5336	4223
ENSG00000284309	0	0	0	1	0	0	0	0	0	0	0	0
ENSG00000227868	0	6	4	1	1	1	7	4	7	7	0	5
ENSG00000269925	0	0	0	0	0	0	0	0	0	0	0	0
ENSG00000142751	963	1143	1014	1137	987	818	1063	992	1048	1080	971	1121
ENSG00000189266	2969	2847	3178	2779	2344	2846	2976	2656	2999	3296	2863	3250
ENSG00000162511	9199	9965	9019	10229	7657	9472	7861	6878	8758	8452	7476	8935
ENSG00000158014	0	0	0	0	0	0	0	1	0	0	0	3
ENSG00000204138	2634	2503	2701	2926	2565	2283	2505	2551	2652	2584	2265	2767
ENSG00000233419	0	0	0	0	0	0	0	0	0	0	0	0
ENSG00000235263	0	0	0	0	0	0	0	0	0	0	0	0
ENSG00000228176	0	1	0	0	5	2	0	2	0	1	0	0
ENSG00000229106	0	0	0	0	0	0	0	0	0	0	0	0
ENSG00000236155	0	3	1	0	0	0	1	0	0	0	3	2
ENSG00000231251	0	0	0	0	0	0	0	0	0	0	0	0
ENSG00000142675	25	24	23	33	28	21	18	15	42	30	38	18
ENSG00000197245	5	7	9	9	1	0	5	11	13	10	10	0
ENSG00000231949	0	0	0	0	0	0	0	0	0	0	0	0
ENSG00000261025	0	0	0	0	0	0	0	0	0	0	4	0
ENSG00000116237	3383	2967	4018	3960	2926	3125	3451	3279	3876	3676	3850	3656
ENSG00000158195	7452	8618	7548	8269	6702	6681	8329	8338	8302	7669	6853	7524
ENSG00000130772	517	532	605	623	488	521	577	477	677	623	662	510
ENSG00000215899	0	0	0	0	0	0	0	0	0	0	0	0
ENSG00000237429	51	50	77	46	29	31	46	52	49	54	49	47
ENSG00000271398	3	0	0	0	0	3	0	0	1	0	0	4
ENSG00000225011	0	0	0	0	0	0	0	0	0	0	0	0
ENSG00000215905	0	0	0	0	0	0	0	0	0	0	0	0
ENSG00000240731	0	0	0	0	0	0	0	0	0	0	0	0
ENSG00000235069	0	0	0	0	0	0	0	0	0	0	0	0
ENSG00000172746	0	0	0	0	0	0	0	0	0	0	0	0
ENSG00000284676	0	4	0	6	3	1	0	3	0	0	0	3
ENSG00000237058	0	0	0	0	0	0	0	0	3	0	0	0
ENSG00000204160	717	865	706	829	669	583	811	725	1002	721	673	692
ENSG00000233399	0	0	0	0	0	0	0	0	0	0	0	0
ENSG00000090020	1400	1411	1469	1591	1326	1073	1304	1197	1543	1238	1387	1154
ENSG00000225990	0	0	0	0	0	0	0	0	0	0	0	0
ENSG00000157978	832	833	835	936	866	660	818	758	848	782	843	774
ENSG00000226944	0	0	0	0	0	0	0	0	0	0	0	0
ENSG00000158246	106	67	86	76	85	81	68	96	71	68	50	69
ENSG00000270282	0	0	0	0	0	0	0	0	0	0	0	0
ENSG00000130770	1388	1261	1750	1767	1247	1267	1413	1189	1710	1348	1502	1389
ENSG00000117305	532	588	640	683	593	448	674	566	705	631	654	618
ENSG00000235131	0	0	0	0	0	0	0	0	0	0	0	0
ENSG00000229044	0	0	0	0	0	0	0	0	0	0	0	0
ENSG00000162512	3296	3074	4012	3794	2922	3038	2934	2764	3393	2736	2776	2377
ENSG00000179840	0	0	0	0	0	0	0	0	0	0	0	0
ENSG00000272449	60	33	42	41	27	52	26	51	58	58	36	51
ENSG00000214973	1	1	0	1	0	1	0	1	0	3	0	0
ENSG00000198746	260	264	257	278	214	235	263	220	296	230	294	196
ENSG00000158006	379	387	356	332	342	309	444	429	439	514	415	504
ENSG00000188529	7521	7168	8283	8338	7483	6471	7320	7332	7379	7838	7310	7645
ENSG00000214812	0	0	5	0	0	0	0	0	0	0	0	0
ENSG00000142784	2474	2823	2769	2886	2299	2122	2547	2067	3046	2507	2575	2259
ENSG00000230023	0	0	0	0	0	0	0	0	1	0	0	0
ENSG00000227950	0	0	0	0	0	0	0	0	0	0	0	0
ENSG00000117682	1097	1263	1219	1176	1073	831	1143	1147	1307	1335	1102	1161
ENSG00000175793	2262	2045	2697	2856	2171	1994	1884	1649	2213	2138	2390	2217
ENSG00000126698	2244	2206	2531	2479	1801	2282	2366	1943	2595	2564	2665	2473
ENSG00000229447	0	0	0	0	0	0	0	0	0	0	0	0
ENSG00000229607	0	0	0	0	0	0	0	0	0	0	0	0
ENSG00000229994	0	0	0	0	0	0	0	0	0	0	0	0
ENSG00000130766	548	544	665	622	542	476	528	544	554	572	517	489
ENSG00000168528	532	487	565	576	433	511	630	569	731	776	686	850
ENSG00000196581	0	0	0	0	0	0	0	0	0	0	2	0
ENSG00000169403	27	2	3	19	13	20	10	16	15	10	28	41
ENSG00000117676	1246	1264	1440	1448	1025	1267	1166	1207	1240	1358	1188	1305
ENSG00000198830	11737	10633	13331	12415	10471	10809	9924	8634	11503	10099	10302	8738
ENSG00000225126	0	0	0	0	0	0	0	0	0	0	0	0
ENSG00000084628	6	2	3	0	7	8	0	0	0	9	6	6
ENSG00000060688	1303	1253	1511	1417	1120	1344	1339	1250	1495	1493	1424	1208
ENSG00000236335	0	0	0	0	0	0	0	0	0	0	0	0
ENSG00000171612	238	210	276	226	157	213	242	214	267	269	258	279
ENSG00000241169	0	0	0	0	0	0	0	0	0	0	0	0
ENSG00000278572	0	0	0	0	0	0	0	0	0	0	0	0
ENSG00000227001	4	0	0	0	0	0	0	0	1	0	0	0
ENSG00000270927	0	0	0	0	0	0	0	0	0	0	0	0
ENSG00000226698	0	0	0	0	0	0	0	0	0	0	0	0
ENSG00000284744	0	0	0	0	0	0	0	0	0	0	0	5
ENSG00000162458	221	214	244	255	211	178	178	209	198	196	193	169
ENSG00000188910	0	0	0	0	0	0	0	0	0	0	0	0
ENSG00000230523	2	0	3	3	3	0	0	3	0	3	3	3
ENSG00000186056	51	59	70	63	51	73	63	62	69	95	74	58
ENSG00000116138	856	1048	945	1053	871	856	1067	1110	1032	1167	1014	1002
ENSG00000231207	0	0	0	0	0	0	0	2	0	0	0	0
ENSG00000142765	120	104	149	159	148	89	96	86	121	79	83	83
ENSG00000158161	992	942	1015	1075	933	843	911	907	1055	1113	914	1199
ENSG00000270330	0	0	0	0	0	0	0	0	0	0	0	0
ENSG00000142684	0	0	0	0	0	0	0	0	0	0	0	0
ENSG00000060642	740	708	811	747	642	579	715	539	800	713	705	809
ENSG00000224064	0	0	0	0	0	0	0	0	0	0	0	0
ENSG00000234619	0	0	0	0	0	0	0	0	0	0	0	0
ENSG00000121769	82	94	132	111	44	66	86	85	81	82	115	89
ENSG00000236963	8	12	9	11	7	18	0	9	3	23	5	10
ENSG00000232557	0	0	0	0	0	0	0	0	0	0	0	0
ENSG00000157330	0	0	0	0	0	0	0	0	0	0	0	0
ENSG00000162413	2149	2081	2475	2293	2013	1891	2214	1752	2401	2249	2451	2001
ENSG00000142627	17592	16785	20558	21215	17387	15685	21215	18365	24538	20382	21424	19279
ENSG00000284668	0	2	0	0	0	0	0	1	0	0	0	0
ENSG00000233234	0	0	0	0	0	0	0	0	0	0	0	0
ENSG00000142632	279	275	284	369	311	265	299	223	368	330	382	335
ENSG00000234593	0	0	0	0	0	0	0	0	0	0	0	0
ENSG00000162490	35	30	37	15	25	30	8	8	18	33	15	12
ENSG00000158292	1837	2064	2032	2066	1680	1369	1557	1387	1845	1703	1753	1579
ENSG00000270605	0	0	0	0	0	0	0	0	0	0	0	0
ENSG00000238199	0	0	0	0	0	0	0	0	0	0	0	0
ENSG00000142733	1349	1543	1492	1464	1291	986	1362	1219	1516	1414	1318	1359
ENSG00000189337	1101	1006	1229	1149	904	785	1186	913	1438	1169	1376	1315
ENSG00000270601	0	0	0	0	0	0	0	0	0	0	0	0
ENSG00000233268	0	0	0	0	0	0	0	0	0	0	0	0
ENSG00000232912	0	0	0	0	0	0	0	0	0	0	0	0
ENSG00000235084	6	9	20	15	3	7	7	4	8	9	15	10
ENSG00000235143	0	0	0	0	0	0	0	0	0	0	1	0
ENSG00000225478	0	0	0	0	0	0	0	0	0	0	0	0
ENSG00000225077	20	19	22	25	32	20	23	18	30	33	21	33
ENSG00000028137	241	272	294	293	249	184	203	215	291	264	175	240
ENSG00000223944	0	3	0	0	0	0	0	0	0	0	0	2
ENSG00000238249	3	0	0	6	0	1	7	1	1	0	15	8
ENSG00000187952	1	0	1	3	3	0	0	0	0	2	3	0
ENSG00000237938	1	4	4	5	13	4	6	3	5	13	10	7
ENSG00000227409	0	0	0	0	0	0	0	0	0	0	0	0
ENSG00000204464	0	0	0	0	0	0	0	0	0	0	0	0
ENSG00000233372	0	0	0	0	0	0	0	0	0	0	0	0
ENSG00000162460	0	0	0	0	0	0	0	0	0	0	0	0
ENSG00000283259	0	0	0	0	0	0	0	0	0	0	0	0
ENSG00000142687	3016	3336	3340	3509	2972	2401	2930	2959	3137	2984	2872	2727
ENSG00000284543	9	17	13	6	12	10	25	17	8	19	22	10
ENSG00000223382	3	6	10	2	4	1	7	9	0	8	4	5
ENSG00000226166	0	0	0	0	0	0	0	0	0	0	0	0
ENSG00000130939	2496	2672	2436	2768	2074	2491	2748	2324	2966	2707	2500	3064
ENSG00000236216	0	0	0	0	0	0	0	0	0	0	0	0
ENSG00000175147	15	9	23	34	19	20	9	12	18	11	14	11
ENSG00000236266	0	0	0	0	0	0	0	0	0	0	0	0
ENSG00000127472	1	0	0	0	0	0	0	14	0	0	0	0
ENSG00000231103	0	0	0	0	0	0	0	0	0	0	0	0
ENSG00000060656	3288	3827	3533	3709	2695	3072	2872	2419	3053	2231	2485	2003
ENSG00000163867	1	0	0	0	1	0	0	1	0	2	0	0
ENSG00000232768	0	0	0	0	0	0	0	0	0	0	0	0
ENSG00000225294	0	0	0	0	0	0	0	0	0	0	0	0
ENSG00000230214	0	0	0	0	0	0	0	0	0	0	0	0
ENSG00000189280	0	0	0	0	0	0	0	0	0	0	0	0
ENSG00000134698	925	1014	875	1002	845	840	1016	1083	1017	1069	993	989
ENSG00000226487	0	0	0	0	0	0	0	0	0	0	0	0
ENSG00000134690	2009	1912	2558	2281	1913	1809	1899	1592	2247	2227	2025	2054
ENSG00000272420	0	0	0	0	0	0	0	0	0	0	0	0
ENSG00000224333	0	4	3	0	4	0	0	3	0	6	0	1
ENSG00000226664	0	0	0	0	0	0	0	0	0	0	0	0
ENSG00000132881	52	84	69	45	62	44	84	57	66	98	64	84
ENSG00000273274	0	0	0	0	0	0	0	0	0	0	0	0
ENSG00000224321	61	61	82	81	55	74	94	78	85	143	131	159
ENSG00000233621	120	102	96	139	133	98	149	157	150	201	214	244
ENSG00000228940	0	0	0	2	0	0	0	0	0	0	0	0
ENSG00000116251	178	187	195	214	191	186	198	181	200	203	166	199
ENSG00000272510	0	0	0	0	0	0	0	0	0	0	0	0
ENSG00000158286	566	736	649	816	716	543	822	682	858	887	947	746
ENSG00000236648	0	0	0	0	0	0	0	0	0	0	0	0
ENSG00000232273	0	0	0	0	0	0	0	0	0	0	0	0
ENSG00000237276	39	31	44	65	49	27	23	25	42	47	60	49
ENSG00000227959	20	13	15	8	17	1	12	16	15	18	24	18
ENSG00000009709	9	0	0	0	0	0	0	0	0	0	0	0
ENSG00000043514	1011	1107	1126	1060	796	773	1013	1072	1133	1069	1106	886
ENSG00000186543	2	0	0	0	0	0	0	0	0	0	0	0
ENSG00000287396	0	0	1	0	0	0	0	0	0	0	0	0
ENSG00000231789	0	0	0	0	0	0	0	0	0	0	0	0
ENSG00000162510	5	0	1	1	8	0	0	9	0	8	0	1
ENSG00000179002	2	0	0	2	0	0	0	0	2	0	6	0
ENSG00000223589	0	0	0	0	0	0	0	0	0	0	0	0
ENSG00000188984	0	0	0	0	0	0	0	0	0	0	0	0
ENSG00000229259	1	0	0	0	0	0	0	0	0	0	0	0
ENSG00000270171	0	0	0	0	0	0	0	0	0	0	0	0
ENSG00000158008	21	29	20	13	30	7	15	10	12	31	35	20
ENSG00000269732	0	0	0	0	0	0	0	0	0	0	0	0
ENSG00000130940	33	63	50	60	26	63	40	35	69	71	36	54
ENSG00000116771	0	0	0	0	0	0	0	0	0	0	0	0
ENSG00000237301	7	4	5	14	4	6	13	7	11	4	17	17
ENSG00000162585	1144	1207	1179	1357	1149	903	1139	984	1362	1213	1209	1292
ENSG00000163879	1	5	3	5	2	4	11	17	7	8	7	6
ENSG00000227527	14	17	19	14	18	12	21	5	7	4	17	6
ENSG00000127129	0	5	9	14	19	14	12	11	12	19	10	1
ENSG00000228823	0	0	0	0	0	0	0	0	0	0	0	0
ENSG00000010803	847	938	829	917	818	692	715	616	894	739	683	677
ENSG00000229901	0	0	0	0	0	0	0	0	0	0	0	0
ENSG00000169991	1319	1216	1653	1641	1281	1286	1651	1430	1853	1736	1691	1735
ENSG00000116954	415	460	465	455	393	400	465	429	436	453	394	431
ENSG00000117013	50	37	35	58	23	38	22	47	49	34	52	29
ENSG00000228589	7	9	16	14	4	15	17	10	12	6	10	8
ENSG00000163873	0	0	0	0	0	0	0	0	0	0	0	0
ENSG00000233431	0	0	0	0	0	0	0	0	0	0	0	0
ENSG00000117215	0	0	0	0	0	2	0	0	0	0	0	0
ENSG00000223583	0	0	0	0	0	0	0	0	0	0	0	0
ENSG00000196449	383	378	438	442	383	375	566	469	530	574	679	509
ENSG00000250575	0	0	0	0	0	0	0	0	0	0	0	0
ENSG00000237700	0	0	0	0	0	0	0	0	0	0	0	0
ENSG00000253368	325	437	391	381	246	318	427	296	462	355	385	340
ENSG00000179862	69	110	101	147	111	109	81	144	110	157	84	77
ENSG00000116661	17	18	37	48	21	27	7	24	26	45	31	21
ENSG00000230163	0	0	0	0	0	0	0	0	0	0	0	0
ENSG00000287400	3	9	1	9	4	1	8	10	9	0	1	0
ENSG00000227538	0	0	0	0	0	0	0	0	0	0	0	0
ENSG00000232208	0	0	0	0	0	0	0	0	0	0	0	0
ENSG00000162461	24	22	19	16	14	1	21	12	12	5	18	23
ENSG00000236500	0	0	0	0	0	0	0	0	0	0	0	0
ENSG00000044012	0	0	0	0	0	0	0	0	0	0	0	0
ENSG00000179051	4112	3906	4579	3519	3116	2741	4340	4188	4660	4262	4357	3703
ENSG00000215895	0	0	0	0	1	1	2	0	0	0	0	1
ENSG00000231868	0	0	0	0	0	0	0	0	0	0	0	0
ENSG00000284650	0	0	0	0	0	0	0	0	0	0	0	0
ENSG00000237329	0	0	0	0	0	0	0	0	0	0	0	0
ENSG00000236948	0	0	0	0	0	0	0	0	0	0	0	0
ENSG00000270850	0	3	0	0	0	0	0	0	0	0	0	0
ENSG00000053372	1165	1094	1293	1338	1209	1058	1281	939	1397	1460	1548	1559
ENSG00000287510	1	5	3	5	1	0	0	0	0	3	1	3
ENSG00000126067	3127	3133	3225	3916	2734	3555	3813	3350	4155	4057	3917	4507
ENSG00000274944	0	0	0	0	0	0	0	0	0	0	0	0
ENSG00000066136	1670	1682	1650	1901	1491	1772	1444	1284	1625	1532	1305	1644
ENSG00000132906	390	320	357	330	237	333	375	419	464	434	402	424
ENSG00000286668	0	0	0	0	0	0	0	0	0	0	0	2
ENSG00000197312	1216	1365	1322	1456	1137	1071	1509	1479	1524	1698	1472	1902
ENSG00000284748	0	0	0	2	1	0	1	1	0	1	4	0
ENSG00000272078	0	0	0	0	0	0	0	0	0	0	0	0
ENSG00000173660	3043	3044	3651	3686	2882	2865	3179	2656	3628	3041	3359	2661
ENSG00000224592	1	6	3	7	1	0	2	5	4	5	4	0
ENSG00000233728	0	0	0	0	0	0	0	0	0	0	0	0
ENSG00000230451	0	0	0	0	0	0	0	0	0	0	0	0
ENSG00000215893	0	0	0	0	0	0	0	0	0	0	0	0
ENSG00000231606	0	0	0	0	0	0	0	0	0	0	0	0
ENSG00000215900	0	0	0	0	0	0	0	0	0	0	0	0
ENSG00000092847	1676	1814	1737	1889	1698	1476	1873	1775	2076	2147	1846	2029
ENSG00000284632	0	0	0	0	0	0	0	0	0	0	0	0
ENSG00000204510	0	0	0	0	0	0	0	0	0	0	0	0
ENSG00000241014	0	0	0	0	0	0	0	0	0	0	0	0
ENSG00000054118	6364	6618	7068	7016	6340	5580	7006	6618	6578	7172	6384	7362
ENSG00000254553	5	4	0	2	3	4	6	3	8	6	8	12
ENSG00000230415	142	162	179	154	143	137	201	160	171	176	192	138
ENSG00000177181	53	30	37	27	30	38	9	9	30	21	20	12
ENSG00000284653	0	0	0	0	0	0	0	0	0	0	0	0
ENSG00000237749	0	0	0	0	0	0	0	0	0	0	0	0
ENSG00000224863	0	0	0	0	0	0	0	0	0	0	0	0
ENSG00000276747	0	0	0	0	0	0	0	0	0	2	0	0
ENSG00000284705	0	0	0	0	0	0	0	0	0	0	0	0
ENSG00000287828	0	0	0	0	0	0	0	0	0	0	0	0
ENSG00000228776	0	0	0	0	0	0	0	0	0	0	0	0
ENSG00000236009	0	0	0	0	0	0	0	0	0	0	0	0
ENSG00000228526	324	315	306	264	205	148	160	149	246	140	164	147
ENSG00000159339	362	340	370	282	211	221	293	234	390	225	284	197
ENSG00000284678	0	0	0	0	0	0	0	0	0	0	0	0
ENSG00000162373	0	0	0	0	0	0	0	0	0	0	0	0
ENSG00000223814	0	0	0	0	0	0	0	0	0	0	0	0
ENSG00000197982	535	418	586	640	539	490	579	566	647	605	652	625
ENSG00000225158	0	0	0	0	0	0	0	0	0	0	0	0
ENSG00000261781	0	0	0	0	0	0	0	0	0	0	0	0
ENSG00000183317	2	0	0	0	0	4	2	0	0	3	0	5
ENSG00000250894	0	0	0	0	0	0	0	0	0	0	0	0
ENSG00000232022	32	48	47	58	47	32	32	34	47	42	40	20
ENSG00000183386	904	973	1055	1211	897	758	924	1024	1015	1073	1017	1113
ENSG00000284743	0	0	0	0	0	0	0	0	0	0	0	0
ENSG00000229528	0	1	2	1	5	0	5	0	0	0	0	5
ENSG00000158315	0	0	0	0	0	0	0	0	0	0	0	0
ENSG00000232514	0	0	0	0	0	0	0	0	0	0	0	0
ENSG00000229213	0	0	0	0	0	0	0	0	0	0	0	0
ENSG00000243749	0	0	0	0	0	0	0	0	0	0	0	0
ENSG00000204084	730	755	751	779	684	611	729	726	720	772	801	691
ENSG00000286064	32	42	49	36	42	47	50	30	42	48	36	31
ENSG00000235358	0	0	0	0	0	0	0	0	0	0	0	0
ENSG00000186973	0	0	0	0	0	0	0	0	0	0	0	0
ENSG00000233118	0	0	0	0	0	0	0	0	0	0	0	0
ENSG00000271806	0	0	0	0	0	0	0	0	0	0	0	0
ENSG00000142698	0	0	0	0	0	0	0	0	0	0	0	0
ENSG00000272084	16	7	15	20	5	9	4	15	13	7	16	9
ENSG00000146463	2784	2764	3137	2742	2309	2579	2905	2915	2791	3031	2605	2800
ENSG00000279214	0	0	0	0	0	0	0	0	0	0	0	0
ENSG00000183520	1188	1189	1103	1372	1025	1304	1298	1175	1397	1445	1359	1608
ENSG00000271164	0	0	0	0	0	0	0	0	0	0	0	0
ENSG00000090686	3173	3315	3089	3316	2426	2855	3062	2927	3400	3230	2866	3600
ENSG00000085998	1881	1939	1993	1996	1769	1573	2076	1569	2464	2159	2037	2238
ENSG00000271741	11	9	4	2	0	7	8	11	4	4	8	6
ENSG00000226957	0	0	0	0	0	0	0	0	0	0	0	0
ENSG00000211454	8	5	6	7	7	11	16	24	21	13	6	6
ENSG00000214141	0	0	0	0	0	0	0	0	0	0	0	0
ENSG00000142686	206	240	262	224	162	114	120	155	217	239	194	176
ENSG00000224751	0	0	0	0	0	0	0	0	0	0	0	0
ENSG00000286597	0	0	0	0	0	0	0	0	0	0	0	0
ENSG00000279096	0	0	0	0	0	0	0	0	0	0	0	0
ENSG00000227857	0	0	0	0	0	0	0	0	0	0	0	0
ENSG00000213987	0	0	0	0	0	0	0	0	0	0	0	0
ENSG00000117148	5	0	7	1	1	0	0	0	0	0	0	0
ENSG00000230585	0	0	0	0	0	0	0	0	0	0	0	0
ENSG00000127125	1063	1088	1058	1150	1020	872	970	885	1349	1215	1052	1096
ENSG00000197429	699	783	816	732	597	774	844	687	863	902	706	842
ENSG00000117000	1607	1880	1613	1708	1355	1574	1463	1380	1483	1874	1593	1806
ENSG00000284989	0	0	0	0	0	0	0	0	0	0	0	0
ENSG00000178585	802	879	799	1001	704	749	728	691	922	637	708	565
ENSG00000231630	0	0	0	0	0	0	0	0	0	0	0	0
ENSG00000092853	2093	2020	2050	2000	2106	1619	1760	1730	1951	2154	1818	1990
ENSG00000255811	0	0	0	0	0	0	0	0	0	0	0	0
ENSG00000236253	0	0	0	0	0	0	0	0	0	0	0	0
ENSG00000198754	0	0	0	0	0	0	0	0	0	0	0	0
ENSG00000134697	1678	1487	1997	1922	1624	1694	2113	1859	2118	2264	2153	2300
ENSG00000187513	0	0	0	0	0	0	0	0	0	0	0	0
ENSG00000278139	1	0	1	0	0	11	0	0	0	0	0	0
ENSG00000238145	0	0	0	0	0	0	0	0	0	0	0	0
ENSG00000225142	0	0	0	0	0	0	0	0	0	0	0	0
ENSG00000230138	0	0	0	0	0	0	0	0	0	0	0	0
ENSG00000230116	0	0	0	0	0	0	0	0	0	0	0	0
ENSG00000223390	0	0	0	0	0	0	0	0	0	0	0	0
ENSG00000285823	0	0	0	0	0	0	0	0	0	0	0	0
ENSG00000284720	0	0	0	0	0	0	0	0	0	0	0	0
ENSG00000225028	0	0	0	0	0	0	0	0	0	0	0	0
ENSG00000286640	0	0	0	0	0	0	0	0	0	0	0	0
ENSG00000225671	0	0	0	0	0	0	0	0	0	0	0	0
ENSG00000116151	579	666	519	614	546	499	803	643	879	965	972	979
ENSG00000226147	0	0	0	0	0	0	0	0	0	0	0	0
ENSG00000182873	0	0	0	0	0	0	0	0	0	0	0	0
ENSG00000286518	0	0	0	0	0	0	0	0	0	0	0	0
ENSG00000178715	7	25	9	0	0	0	10	0	1	0	0	0
ENSG00000284641	0	0	0	0	0	0	0	0	0	0	0	0
ENSG00000006555	0	0	0	0	0	0	0	0	0	2	0	0
ENSG00000236111	0	0	0	0	0	0	0	0	1	0	0	0
ENSG00000066056	575	606	633	564	484	445	447	389	541	515	526	406
ENSG00000214114	0	0	0	0	0	0	0	0	0	0	0	0
ENSG00000173436	5	8	5	3	3	7	10	6	3	3	9	0
ENSG00000116544	1	1	0	0	6	0	0	0	0	0	0	0
ENSG00000231900	0	0	0	0	0	0	0	0	0	0	0	0
ENSG00000236723	0	0	0	0	0	0	0	0	0	0	0	0
ENSG00000204060	73	68	96	85	76	59	72	62	81	83	62	102
ENSG00000232467	0	0	0	0	0	0	0	0	0	0	0	0
ENSG00000186094	7	1	8	3	0	2	0	8	6	4	3	0
ENSG00000117016	295	404	364	380	286	287	281	252	289	326	339	241
ENSG00000270241	0	0	0	0	0	0	0	0	0	0	0	0
ENSG00000121310	286	308	245	318	235	173	191	232	285	214	203	236
ENSG00000169213	7	26	11	7	17	13	8	8	1	20	5	10
ENSG00000229846	0	0	0	0	0	0	0	0	0	0	0	0
ENSG00000163866	699	693	837	820	557	669	817	660	960	883	965	866
ENSG00000225779	3	2	0	0	2	0	0	3	0	1	0	0
ENSG00000236546	0	0	0	0	0	0	0	0	0	0	0	0
ENSG00000233114	0	0	0	0	0	0	0	0	0	0	0	0
ENSG00000228436	90	59	68	64	67	81	82	77	121	101	97	78
ENSG00000284601	0	0	0	0	0	0	0	0	0	0	4	0
ENSG00000049249	132	188	168	289	188	207	234	252	268	221	212	165
ENSG00000284719	0	0	0	2	0	0	0	0	0	0	0	0
ENSG00000237130	0	0	0	0	0	0	0	0	0	0	0	0
ENSG00000171793	2125	1898	2540	2601	1964	2109	2602	2515	3085	2923	2898	2649
ENSG00000116990	8	7	12	9	12	12	12	16	6	16	9	11
ENSG00000143001	0	2	1	0	0	1	0	2	1	0	0	0
ENSG00000229716	0	0	0	0	0	0	0	0	0	0	0	0
ENSG00000236876	0	0	0	0	0	0	0	0	0	0	0	0
ENSG00000226133	1	5	1	0	0	0	0	0	0	0	0	0
ENSG00000227416	0	0	0	0	0	0	0	0	0	0	0	0
ENSG00000232335	0	0	0	0	0	0	0	0	0	0	0	0
ENSG00000260971	15	8	0	0	2	7	4	8	5	0	0	4
ENSG00000274386	59	92	67	74	51	54	52	67	100	105	72	54
ENSG00000259832	0	0	0	0	0	0	0	0	0	0	0	0
ENSG00000284696	0	0	0	0	0	0	0	0	0	0	0	0
ENSG00000238242	1	4	1	0	0	0	0	0	2	0	1	2
ENSG00000285839	0	0	0	0	0	0	0	0	0	0	0	0
ENSG00000237290	0	0	0	0	0	0	0	0	0	0	0	0
ENSG00000232762	0	0	0	0	0	0	0	0	0	0	0	0
ENSG00000117419	1840	1830	1993	2108	1867	1545	1858	1661	2340	2157	2037	1939
ENSG00000162384	865	945	948	996	792	763	873	826	936	958	810	1023
ENSG00000162391	0	0	0	0	0	0	0	0	0	0	0	0
ENSG00000174348	4	0	0	0	0	0	0	0	4	0	3	0
ENSG00000154198	0	2	0	0	0	0	0	0	0	0	0	0
ENSG00000117859	2885	3220	2815	3193	2555	2701	3010	3066	2972	2894	2745	2760
ENSG00000228121	0	0	0	0	0	0	0	0	0	0	0	0
ENSG00000253313	1	0	0	0	0	0	0	0	0	0	0	0
ENSG00000040487	330	356	391	446	324	384	431	408	463	529	496	466
ENSG00000162396	261	229	266	350	225	242	204	236	284	297	365	267
ENSG00000203995	0	0	1	0	0	0	0	0	1	0	0	0
ENSG00000227742	1	8	3	8	0	5	1	1	3	5	3	1
ENSG00000117713	4216	4150	4687	4530	3929	3370	4576	4036	5374	4857	4966	4343
ENSG00000230114	0	0	0	0	0	0	0	0	0	0	0	0
ENSG00000177868	13	14	7	1	7	4	9	5	15	11	11	6
ENSG00000284686	35	52	37	64	32	19	20	23	41	36	43	41
ENSG00000162378	1830	2230	1913	1882	1648	1667	1640	1526	1705	1776	1438	1570
ENSG00000233079	0	0	0	0	0	0	0	0	0	0	0	0
ENSG00000162599	865	900	823	941	885	793	848	725	945	960	797	1037
ENSG00000259818	1	0	1	0	0	0	1	0	0	0	4	2
ENSG00000229444	0	0	0	0	0	0	0	0	0	0	0	0
ENSG00000240563	0	0	0	0	0	0	0	0	0	0	0	0
ENSG00000234318	0	1	3	2	0	0	1	0	0	0	1	0
ENSG00000284773	112	121	88	94	109	71	113	79	93	87	114	106
ENSG00000234481	0	0	0	0	0	0	0	0	0	0	0	0
ENSG00000117862	185	200	192	178	163	173	190	154	180	184	205	144
ENSG00000162551	0	0	0	0	0	0	0	0	0	0	0	0
ENSG00000235612	1	0	0	0	0	0	0	0	0	0	0	0
ENSG00000228369	0	0	0	0	0	0	0	0	0	0	0	0
ENSG00000183431	3637	3319	3979	3910	3092	3736	3611	3025	4140	3998	3686	4014
ENSG00000227485	0	0	0	0	0	0	0	0	0	0	0	0
ENSG00000224609	114	145	108	105	118	90	85	69	122	95	64	66
ENSG00000235545	78	66	56	57	62	67	55	78	69	63	51	38
ENSG00000236646	0	0	0	0	0	0	0	0	0	0	0	0
ENSG00000169174	2041	2065	2458	2887	2183	1874	2554	2471	2654	1937	1971	2209
ENSG00000288527	0	0	0	0	0	0	0	0	0	0	0	0
ENSG00000231252	5	3	5	0	0	1	0	6	1	8	1	3
ENSG00000232198	0	0	0	0	0	0	0	0	0	0	0	0
ENSG00000236180	0	0	0	0	0	0	0	0	0	0	0	0
ENSG00000231622	0	0	0	0	0	0	0	0	0	0	0	0
ENSG00000238063	0	0	0	0	3	0	0	0	0	0	0	0
ENSG00000235804	0	0	0	0	0	0	0	0	0	0	0	0
ENSG00000227104	0	0	0	0	0	0	0	0	0	0	0	0
ENSG00000243725	12	13	6	16	14	4	9	6	9	5	18	10
ENSG00000116985	92	78	106	75	68	62	61	66	58	76	84	64
ENSG00000134716	162	210	175	158	144	93	174	156	149	170	165	204
ENSG00000171872	71	84	79	65	57	50	72	81	73	69	62	48
ENSG00000162407	401	379	507	453	356	344	333	253	420	363	355	362
ENSG00000285079	0	0	0	0	1	0	0	0	0	0	0	0
ENSG00000169218	0	0	0	0	0	0	0	0	0	0	0	3
ENSG00000163877	596	650	612	682	481	627	625	526	622	520	579	516
ENSG00000228929	0	0	0	0	0	0	0	0	0	0	0	0
ENSG00000224570	0	0	0	0	0	0	0	0	0	0	0	0
ENSG00000224980	0	0	0	0	0	0	0	0	0	0	0	0
ENSG00000185031	0	0	0	0	0	0	0	0	0	0	0	0
ENSG00000278967	0	0	0	0	0	0	0	0	0	0	0	0
ENSG00000157184	152	155	144	182	128	153	173	193	176	166	178	157
ENSG00000272491	0	0	0	0	0	0	0	0	0	0	0	0
ENSG00000198815	3064	3297	2898	3346	2737	2858	2976	3018	2957	3006	2936	2888
ENSG00000134744	2297	2475	2173	2392	2128	1910	2256	2222	2266	2291	2255	2181
ENSG00000226883	0	0	0	0	0	0	0	0	0	0	0	0
ENSG00000162437	800	819	885	793	704	596	753	631	811	723	781	649
ENSG00000233910	0	0	0	0	0	0	0	0	0	0	0	0
ENSG00000287703	0	0	0	0	0	0	0	0	0	0	0	0
ENSG00000283039	0	0	3	0	0	0	0	0	0	0	0	0
ENSG00000229032	0	0	0	0	0	0	0	0	0	0	0	0
ENSG00000229294	0	0	0	0	0	0	0	0	0	0	0	0
ENSG00000184292	732	720	843	932	683	696	699	618	925	511	542	449
ENSG00000187140	6	4	3	0	4	5	13	1	9	3	10	7
ENSG00000226754	1	4	3	5	2	0	0	3	3	11	10	5
ENSG00000228431	0	0	0	0	0	0	0	0	0	0	0	0
ENSG00000279324	0	0	0	0	0	0	0	0	0	0	0	0
ENSG00000232993	0	0	0	0	0	0	0	0	0	0	0	0
ENSG00000234088	0	0	0	0	0	0	0	0	0	0	0	0
ENSG00000186409	96	107	77	79	49	66	70	79	80	108	131	96
ENSG00000236973	0	0	0	0	0	0	0	0	0	0	0	0
ENSG00000162595	0	0	0	0	0	0	0	0	0	0	0	0
ENSG00000227947	0	0	0	0	0	0	0	0	1	0	0	0
ENSG00000277397	0	0	0	0	0	0	0	0	0	0	0	0
ENSG00000271200	1	4	6	6	4	5	7	4	2	0	5	3
ENSG00000235446	0	1	1	0	0	0	0	0	1	3	0	0
ENSG00000261196	0	0	0	0	0	0	0	0	0	0	0	0
ENSG00000224209	15	14	25	13	11	9	11	9	11	10	12	6
ENSG00000171357	7	8	6	7	10	5	4	13	10	24	16	5
ENSG00000237853	0	0	0	0	0	0	0	0	0	0	0	0
ENSG00000162385	598	618	659	782	581	553	702	666	841	727	839	623
ENSG00000231413	0	0	0	0	0	0	0	0	0	0	0	0
ENSG00000234264	5	3	12	1	3	8	7	2	7	14	9	14
ENSG00000242391	0	0	0	0	0	0	0	0	0	0	0	0
ENSG00000086015	3710	3935	4139	4168	3686	2816	3956	3615	4331	3740	3617	3670
ENSG00000223883	33	21	26	28	26	20	38	38	32	11	25	22
ENSG00000284808	0	0	0	0	0	0	0	0	0	0	3	0
ENSG00000184588	290	249	282	254	254	184	277	216	254	210	240	297
ENSG00000242267	1	0	0	4	3	1	0	0	0	0	1	1
ENSG00000237227	0	0	0	0	0	0	0	0	0	0	0	0
ENSG00000117472	311	364	369	413	298	280	278	273	247	275	326	268
ENSG00000275350	0	0	0	0	0	0	0	0	0	0	0	0
ENSG00000116652	0	0	0	0	0	0	0	0	0	0	0	0
ENSG00000203605	0	0	0	0	0	0	0	0	0	0	0	0
ENSG00000123080	1853	1788	2172	1943	1650	1535	1424	1180	1562	1432	1580	1262
ENSG00000177452	0	0	0	0	0	0	0	0	0	0	0	0
ENSG00000285778	0	0	0	0	0	0	0	0	0	0	0	0
ENSG00000077549	4295	3909	5010	4200	3162	3718	4750	4345	4871	4685	4723	4701
ENSG00000233407	0	0	0	0	0	0	0	0	0	0	0	0
ENSG00000225675	31	31	44	57	40	31	33	34	38	53	49	56
ENSG00000237622	0	0	0	0	0	0	0	0	0	0	0	0
ENSG00000162598	0	0	0	0	0	0	0	0	0	0	0	0
ENSG00000280317	0	0	0	0	0	0	0	0	0	0	0	0
ENSG00000162415	87	84	143	101	91	98	101	102	89	119	90	85
ENSG00000229133	0	0	0	0	0	0	0	0	0	0	0	0
ENSG00000185483	702	646	735	883	788	742	949	915	941	992	1008	948
ENSG00000162600	0	0	0	0	0	0	0	0	0	0	0	0
ENSG00000116704	1100	1014	1258	1253	977	1123	1228	1125	1209	1082	1121	1053
ENSG00000225623	0	0	0	0	0	0	0	0	0	0	0	0
ENSG00000261213	0	0	0	0	0	0	0	0	0	0	0	0
ENSG00000227644	0	0	0	0	0	0	0	0	0	0	0	0
ENSG00000157193	1295	1403	1449	1480	1290	1055	1608	1416	1894	1519	1292	1525
ENSG00000116205	541	589	521	566	505	401	578	524	612	582	537	665
ENSG00000198841	0	0	0	0	0	0	0	0	0	0	0	0
ENSG00000116212	1349	1432	1378	1509	1301	1179	1465	1138	1743	1569	1484	1637
ENSG00000234204	0	0	0	0	0	0	0	0	0	0	0	0
ENSG00000116729	271	282	303	310	193	203	217	198	275	221	296	205
ENSG00000224127	0	0	0	0	0	0	0	0	0	2	0	0
ENSG00000233099	0	0	0	0	0	0	0	0	0	0	0	0
ENSG00000233994	0	0	0	0	0	0	0	0	0	0	0	0
ENSG00000237180	0	0	0	0	0	0	0	0	0	0	0	0
ENSG00000223956	0	0	0	0	0	0	0	0	0	0	0	0
ENSG00000213561	0	0	0	0	0	0	0	0	0	0	0	0
ENSG00000234496	0	0	0	0	0	0	0	0	0	0	0	0
ENSG00000233973	5	0	1	0	0	0	0	0	0	0	0	0
ENSG00000237552	0	0	0	0	0	0	0	0	0	0	0	0
ENSG00000132854	0	0	0	0	0	0	1	0	0	0	0	0
ENSG00000227556	0	0	0	0	0	0	0	0	0	0	0	0
ENSG00000162616	3	7	16	7	9	5	5	2	5	17	10	8
ENSG00000271355	0	0	0	0	0	0	0	0	0	0	0	0
ENSG00000162607	3289	2866	3856	3530	3280	3094	2942	2514	3114	3382	3198	3209
ENSG00000233602	0	0	0	0	0	0	0	0	0	0	0	0
ENSG00000233271	0	0	0	0	0	0	0	0	0	0	0	0
ENSG00000285954	0	1	0	0	0	0	10	14	0	0	0	0
ENSG00000233333	0	0	0	0	0	0	0	0	0	0	0	0
ENSG00000154027	36	20	35	41	12	22	16	38	33	24	30	32
ENSG00000234108	0	0	0	0	0	0	0	0	0	0	1	0
ENSG00000232676	0	0	0	0	0	0	0	0	0	0	0	0
ENSG00000225167	0	0	0	0	0	0	0	0	0	0	0	0
ENSG00000132122	195	215	228	243	211	205	227	219	201	269	233	261
ENSG00000213579	0	0	0	0	0	0	0	0	0	0	0	0
ENSG00000137960	19	22	20	35	27	33	30	39	32	44	32	35
ENSG00000227288	0	0	0	0	0	0	0	0	0	0	0	0
ENSG00000237852	0	0	0	0	0	0	0	0	0	0	0	0
ENSG00000116745	0	0	0	0	0	0	0	0	0	0	0	0
ENSG00000132855	0	0	0	0	0	0	0	0	0	0	0	0
ENSG00000285407	121	120	106	115	80	84	82	99	86	103	95	137
ENSG00000272506	0	0	0	0	0	0	0	0	0	0	0	0
ENSG00000172380	7304	7428	7763	7665	6169	7457	8623	7041	9658	8958	7636	9154
ENSG00000286429	0	0	0	0	0	0	0	0	0	0	0	0
ENSG00000272855	0	0	0	0	1	0	0	0	0	0	0	0
ENSG00000270549	0	0	0	0	0	0	0	0	0	0	0	0
ENSG00000237163	0	0	0	0	0	0	0	0	0	0	0	0
ENSG00000234184	0	0	0	0	0	0	0	0	0	0	0	0
ENSG00000229636	0	0	0	0	0	0	0	0	0	0	0	0
ENSG00000116675	702	799	817	855	782	587	958	855	990	957	906	886
ENSG00000224149	0	0	0	0	0	0	0	0	0	0	0	0
ENSG00000162433	4319	4220	4606	3940	3500	3987	3796	3178	4328	4090	3946	3255
ENSG00000213625	0	0	0	0	0	0	0	0	0	0	0	0
ENSG00000085999	476	484	561	443	394	387	358	398	432	463	391	307
ENSG00000227207	0	0	0	0	0	0	0	0	0	0	0	0
ENSG00000227016	0	0	0	0	0	0	0	0	0	0	0	0
ENSG00000236200	0	0	0	0	0	0	0	0	0	0	0	0
ENSG00000233664	0	0	0	0	0	0	0	0	0	0	0	0
ENSG00000237928	0	0	0	0	0	0	0	0	0	0	0	0
ENSG00000158966	226	269	226	252	184	190	260	216	285	239	211	306
ENSG00000284882	5	18	8	7	7	6	23	15	20	12	7	10
ENSG00000213703	0	0	0	0	0	0	0	0	0	0	0	0
ENSG00000203965	0	0	0	0	0	0	0	0	0	0	0	0
ENSG00000223479	0	0	0	0	0	0	0	0	0	0	0	0
ENSG00000234953	0	0	0	0	0	0	0	0	0	0	0	0
ENSG00000233674	0	0	0	0	0	0	0	0	0	0	0	0
ENSG00000153898	504	723	642	630	475	434	482	556	562	578	383	489
ENSG00000233290	15	4	7	1	6	11	6	0	5	0	7	2
ENSG00000117069	78	95	144	104	99	78	145	116	131	258	216	214
ENSG00000229943	0	0	0	0	0	0	0	0	0	0	0	0
ENSG00000187048	0	0	0	0	0	2	0	0	0	0	0	0
ENSG00000286918	0	0	0	1	0	0	0	0	0	2	5	0
ENSG00000228734	0	0	0	0	0	0	0	0	0	0	0	0
ENSG00000125703	544	621	610	519	538	513	577	455	671	654	438	569
ENSG00000228056	0	0	0	0	0	0	0	0	0	0	0	0
ENSG00000285041	12	1	6	0	13	0	0	0	1	0	0	0
ENSG00000185839	7	13	1	6	0	4	13	6	12	3	15	1
ENSG00000285808	0	0	0	0	0	0	0	0	0	0	0	0
ENSG00000236676	0	0	0	0	0	0	0	0	0	0	0	0
ENSG00000275678	0	0	0	0	0	0	0	0	0	0	0	0
ENSG00000229440	0	0	0	0	0	0	0	0	0	0	0	0
ENSG00000234144	0	0	0	0	0	0	0	0	0	0	0	0
ENSG00000226891	0	0	0	0	0	0	0	0	0	0	0	0
ENSG00000213540	0	0	0	0	0	0	0	0	0	0	0	0
ENSG00000277670	0	0	0	0	0	0	0	0	0	0	0	0
ENSG00000227466	0	0	0	0	0	0	0	0	0	0	0	0
ENSG00000154007	0	0	0	0	1	0	0	0	0	0	0	0
ENSG00000225242	0	0	0	0	0	0	0	0	0	0	0	0
ENSG00000230498	8	7	13	9	11	6	10	4	19	11	6	13
ENSG00000229554	0	0	0	0	0	0	0	0	0	0	0	0
ENSG00000285851	0	0	1	0	0	0	0	0	0	2	1	0
ENSG00000285782	1	5	0	0	0	0	0	0	0	0	0	0
ENSG00000162618	3	11	8	5	4	4	11	12	6	11	9	7
ENSG00000224493	0	0	0	0	0	0	0	0	0	0	0	0
ENSG00000131233	0	0	0	0	0	0	0	0	0	0	0	0
ENSG00000272371	0	0	0	0	4	0	11	0	14	0	0	0
ENSG00000287647	0	0	0	0	0	0	0	0	0	0	0	0
ENSG00000229225	0	0	0	0	0	0	0	0	0	0	0	0
ENSG00000230863	6	13	23	21	15	11	13	7	13	21	14	17
ENSG00000234383	0	0	0	0	0	0	0	0	0	0	0	0
ENSG00000271576	36	38	65	39	30	37	58	56	56	48	41	29
ENSG00000213560	0	0	0	0	0	0	0	0	0	0	0	0
ENSG00000153936	203	228	276	286	180	267	242	159	219	176	224	175
ENSG00000267734	0	0	0	0	0	0	0	0	0	0	0	0
ENSG00000287224	0	0	0	0	0	0	0	0	0	0	0	0
ENSG00000225598	0	0	0	0	0	0	0	0	0	0	0	0
ENSG00000227883	0	0	0	0	0	0	0	0	0	0	0	0
ENSG00000174021	0	0	0	0	0	0	0	0	0	0	0	0
ENSG00000084072	1243	1274	1314	1351	1032	1182	1204	965	1343	1345	1386	1338
ENSG00000286455	0	0	0	0	0	0	0	0	0	0	0	0
ENSG00000225087	0	4	1	0	0	0	1	0	2	0	1	0
ENSG00000224986	0	0	0	0	0	0	0	0	0	0	0	0
ENSG00000285374	0	0	0	0	0	0	0	0	1	0	0	0
ENSG00000180488	1549	1529	1632	1592	1474	1363	1613	1507	1523	1603	1398	1707
ENSG00000280378	0	0	0	0	0	0	0	0	0	0	0	0
ENSG00000286863	35	19	37	20	43	26	30	17	27	36	39	27
ENSG00000016490	0	0	0	0	0	0	0	0	0	0	0	0
ENSG00000233595	0	0	0	0	0	0	0	0	0	0	0	0
ENSG00000188786	832	886	990	1069	868	739	1213	1211	1195	1341	1315	1316
ENSG00000117151	434	393	343	338	300	391	339	306	389	375	376	349
ENSG00000162434	5370	5635	5559	5961	4834	5386	6150	6011	5991	6413	5516	6613
ENSG00000230053	0	0	0	0	0	0	0	0	0	0	0	0
ENSG00000137941	1150	1305	1273	1263	1224	960	1310	1257	1320	1176	951	1098
ENSG00000273338	0	0	0	0	0	0	0	0	0	0	0	0
ENSG00000116717	711	791	788	814	597	767	842	628	929	749	802	670
ENSG00000223720	0	0	2	4	2	3	5	2	3	0	1	1
ENSG00000224326	0	0	0	0	0	0	0	0	0	0	0	0
ENSG00000235002	0	0	0	0	0	0	0	0	0	0	0	0
ENSG00000286548	2	7	5	0	0	7	7	1	3	12	8	0
ENSG00000137968	1067	1240	1099	1179	904	759	950	1008	1002	851	791	942
ENSG00000066135	0	0	0	0	0	0	0	0	0	0	0	0
ENSG00000230027	0	0	0	0	0	0	0	0	0	0	0	0
ENSG00000233061	0	0	0	0	0	0	0	0	0	0	0	0
ENSG00000272094	1	0	2	3	0	0	1	2	0	0	3	6
ENSG00000228853	0	0	0	0	0	0	0	0	0	0	0	0
ENSG00000215874	0	0	0	0	0	0	0	0	0	0	0	0
ENSG00000232453	8	12	0	14	0	12	3	5	19	8	4	5
ENSG00000260386	0	0	0	0	0	0	0	0	0	0	0	0
ENSG00000284895	0	0	0	0	0	0	0	0	0	0	0	0
ENSG00000117174	1089	1128	1122	1154	1047	1040	1229	1073	1285	1408	1298	1299
ENSG00000237413	2	3	5	5	0	0	7	0	14	3	1	7
ENSG00000184313	0	3	0	0	0	0	0	0	0	0	0	0
ENSG00000224494	0	0	0	0	0	0	0	0	0	0	0	0
ENSG00000284645	0	0	0	0	0	0	0	0	0	0	0	0
ENSG00000225605	0	0	0	0	0	0	0	0	0	0	0	2
ENSG00000226476	19	19	22	25	26	31	27	11	29	16	16	13
ENSG00000234807	75	79	107	88	56	81	69	64	95	104	81	79
ENSG00000225446	2	6	0	0	2	0	3	0	0	0	0	1
ENSG00000288543	7	5	15	4	8	4	9	5	3	7	6	10
ENSG00000234683	0	0	0	0	0	0	0	0	0	0	0	0
ENSG00000122420	795	844	817	747	582	748	762	622	769	668	580	738
ENSG00000284240	0	0	0	0	0	0	0	0	0	0	0	6
ENSG00000267561	7	18	12	19	5	0	7	37	21	32	18	10
ENSG00000236290	0	0	0	0	0	0	0	0	0	0	0	0
ENSG00000143013	1190	1272	1188	1213	961	1211	1322	943	1386	1131	1148	1202
ENSG00000226084	0	0	0	0	0	0	0	0	0	0	0	0
ENSG00000134748	261	258	263	281	238	249	279	207	339	328	303	338
ENSG00000097096	340	270	284	274	297	210	376	323	370	282	340	364
ENSG00000142892	1426	1545	1532	1497	1285	1527	1637	1173	1726	1532	1315	1583
ENSG00000242598	0	0	0	0	0	0	0	0	0	0	0	0
ENSG00000219102	0	0	1	1	0	3	0	0	0	0	2	1
ENSG00000184005	101	122	117	92	93	93	65	57	116	134	63	89
ENSG00000230953	0	0	0	0	0	0	0	0	0	0	0	0
ENSG00000287743	2	3	0	0	0	0	1	0	0	0	1	0
ENSG00000229332	0	0	0	0	0	0	0	0	0	0	0	0
ENSG00000227937	0	0	0	0	0	0	0	0	0	0	0	0
ENSG00000229752	0	0	0	0	0	0	0	0	0	0	0	0
ENSG00000237505	28	37	34	43	32	19	33	34	53	41	27	46
ENSG00000285462	0	0	0	0	0	0	0	0	0	0	0	0
ENSG00000233216	0	0	0	0	0	0	0	0	0	0	0	0
ENSG00000197273	0	0	0	0	0	0	0	0	0	0	0	0
ENSG00000226804	0	0	0	0	0	0	2	0	0	0	0	0
ENSG00000285325	0	0	0	0	0	0	0	0	0	0	0	0
ENSG00000058804	2718	2420	3035	2847	2403	2651	2266	2061	2661	2352	1934	2317
ENSG00000230728	0	0	0	0	0	0	0	0	0	0	0	0
ENSG00000162402	4186	5011	4360	4676	3926	3725	4424	4172	4445	4237	3570	4281
ENSG00000232846	0	0	0	0	0	0	0	0	0	0	0	0
ENSG00000219201	0	0	0	0	0	0	0	0	0	0	0	0
ENSG00000287661	0	0	0	0	0	0	0	0	0	0	0	0
ENSG00000230787	0	0	0	0	0	0	0	0	0	0	0	0
ENSG00000116641	2739	3095	2855	2952	2325	2681	2926	2500	3400	3157	3043	2622
ENSG00000235927	63	55	51	48	54	30	34	40	49	71	62	69
ENSG00000223920	0	0	1	0	0	0	0	0	0	1	0	1
ENSG00000237453	0	0	0	0	0	0	0	0	0	0	0	0
ENSG00000281207	34	25	40	32	27	25	46	38	52	44	49	40
ENSG00000172260	318	325	279	278	246	276	313	250	293	288	335	288
ENSG00000285473	36	35	30	35	32	21	21	26	47	43	36	31
ENSG00000237959	0	0	0	0	0	0	0	0	0	0	0	0
ENSG00000231364	0	0	0	0	0	0	0	0	0	0	0	0
ENSG00000234578	0	0	0	0	0	0	0	0	0	0	0	0
ENSG00000185104	2403	2470	2525	2487	1968	2140	2395	2478	2374	2524	2509	2258
ENSG00000117480	18	35	27	46	28	20	37	49	37	35	32	27
ENSG00000227960	0	0	0	0	0	0	0	0	0	0	0	0
ENSG00000137944	981	1082	1006	1034	852	726	978	962	1020	886	956	822
ENSG00000237568	0	0	0	0	0	0	0	0	0	0	0	0
ENSG00000229505	0	0	0	0	0	0	0	0	0	0	0	0
ENSG00000228187	0	0	0	0	0	0	0	0	0	0	0	0
ENSG00000285201	1	3	1	10	0	3	1	5	4	2	6	3
ENSG00000182183	2	3	7	5	0	1	5	5	3	0	0	4
ENSG00000236407	0	0	0	0	0	0	0	0	0	0	0	0
ENSG00000232284	37	56	53	64	37	38	49	42	44	35	42	40
ENSG00000236915	0	0	4	3	1	0	8	0	1	2	11	6
ENSG00000271949	3	0	0	0	1	0	3	0	4	4	0	10
ENSG00000227062	0	0	0	0	0	0	0	0	0	0	0	0
ENSG00000067334	2596	2580	2754	2839	2304	2671	3094	2735	3472	3707	2997	3864
ENSG00000235011	0	0	0	0	0	0	0	0	0	0	0	0
ENSG00000284734	0	0	0	0	0	0	0	1	0	0	0	0
ENSG00000215875	0	0	0	0	0	0	0	0	0	0	0	0
ENSG00000235673	0	0	0	0	0	0	0	0	0	0	0	0
ENSG00000225938	3	10	0	3	5	4	10	8	0	4	5	3
ENSG00000180869	0	0	1	0	0	0	0	0	0	0	0	0
ENSG00000226938	0	0	0	0	0	0	0	0	0	0	0	0
ENSG00000213559	0	0	0	0	0	0	0	0	0	0	0	0
ENSG00000287587	0	2	0	5	4	0	0	3	0	0	3	0
ENSG00000122417	2212	2503	2232	2383	2309	1813	2669	2372	2775	2805	2535	2681
ENSG00000142949	7930	8533	9782	8830	7638	6077	9228	8290	9942	10208	9526	9678
ENSG00000116133	4957	4477	5795	5828	4417	4826	5350	5050	5569	5395	5190	5795
ENSG00000235105	0	0	0	0	0	0	0	0	0	0	0	0
ENSG00000285210	37	35	21	29	34	54	40	20	48	39	35	41
ENSG00000232882	0	3	3	1	1	1	1	1	4	3	0	1
ENSG00000224466	0	0	0	0	0	0	0	0	0	0	0	0
ENSG00000171502	14	13	21	25	14	7	19	20	23	11	20	17
ENSG00000162399	1	0	0	0	1	0	0	0	0	0	0	0
ENSG00000231349	0	0	0	0	0	0	0	0	0	0	0	0
ENSG00000116157	0	0	0	0	0	0	0	0	0	2	0	0
ENSG00000143036	43	59	41	33	16	24	25	29	31	40	43	32
ENSG00000232672	0	0	0	0	0	0	0	0	0	0	0	0
ENSG00000230817	37	25	26	24	13	27	13	24	26	31	22	36
ENSG00000235613	0	0	0	0	0	0	0	0	0	0	0	0
ENSG00000237478	0	0	0	0	0	0	0	0	0	0	0	0
ENSG00000065243	4549	4375	4988	5184	4555	3981	4831	4235	5483	5127	4521	5467
ENSG00000226759	0	0	0	0	0	0	0	0	0	0	0	0
ENSG00000226960	0	0	0	0	0	0	0	0	0	0	0	0
ENSG00000233877	0	0	0	0	0	0	0	0	0	0	0	0
ENSG00000284637	0	0	0	0	0	0	0	0	0	0	0	0
ENSG00000234080	0	0	0	0	0	0	0	0	0	0	0	0
ENSG00000237899	45	48	32	63	61	53	35	46	51	53	50	30
ENSG00000238081	0	0	0	0	0	0	0	0	0	0	0	0
ENSG00000234784	0	0	0	0	0	0	0	0	0	0	0	0
ENSG00000225492	4	0	0	0	0	2	1	0	5	0	0	2
ENSG00000223905	0	0	0	0	0	0	0	0	0	0	0	0
ENSG00000227290	0	0	0	0	0	0	0	0	0	1	0	4
ENSG00000229486	0	0	0	0	0	0	0	0	0	0	0	0
ENSG00000223683	0	0	0	0	0	0	0	0	0	0	0	0
ENSG00000282898	0	0	0	0	0	0	0	0	0	0	0	0
ENSG00000117500	3042	2825	3287	3333	3049	2910	3343	2679	3800	3246	2841	3418
ENSG00000285409	0	0	0	0	0	0	0	0	0	0	0	0
ENSG00000016602	0	0	0	0	0	0	0	0	0	0	0	0
ENSG00000171790	0	0	0	0	0	0	0	0	0	0	0	0
ENSG00000231090	17	25	15	15	26	26	16	9	13	18	13	4
ENSG00000117528	2683	2479	3172	2896	2430	2425	2903	2469	3415	3152	2843	3016
ENSG00000271723	2	0	0	6	0	0	0	0	0	2	0	0
ENSG00000066185	49	57	78	72	49	34	46	34	73	77	78	73
ENSG00000172339	188	186	157	204	166	189	159	165	271	218	199	144
ENSG00000036549	2570	2728	2466	2538	2108	2317	2308	1845	2747	2242	2122	2139
ENSG00000287724	0	0	0	0	0	0	0	0	0	0	0	0
ENSG00000229567	0	0	0	0	0	0	0	0	0	0	0	0
ENSG00000058799	786	822	864	900	585	804	959	843	1083	1028	1028	1030
ENSG00000233235	0	0	0	0	0	0	0	0	0	0	0	0
ENSG00000225191	0	0	0	0	0	0	0	0	0	0	0	0
ENSG00000287870	8	0	26	18	1	0	3	0	10	0	0	0
ENSG00000235563	0	0	0	0	0	0	0	0	0	0	0	0
ENSG00000232048	0	0	0	0	0	0	0	0	0	0	0	0
ENSG00000232857	0	0	0	0	0	0	0	0	0	0	0	0
ENSG00000284846	0	0	1	0	0	0	0	0	7	0	3	0
ENSG00000273637	0	0	0	0	3	0	0	0	0	2	0	0
ENSG00000272145	48	43	37	39	26	39	39	38	51	45	38	56
ENSG00000235251	0	0	0	0	0	0	0	0	0	0	0	0
ENSG00000203985	0	0	0	0	0	0	0	0	0	0	0	0
ENSG00000228838	0	0	0	0	0	0	0	0	0	0	0	0
ENSG00000283761	30	23	26	26	15	25	18	14	26	22	27	28
ENSG00000284716	0	0	0	0	0	0	0	0	0	0	0	0
ENSG00000189433	0	0	0	0	0	0	0	0	0	0	0	0
ENSG00000230759	0	0	0	0	0	0	0	0	0	0	0	0
ENSG00000231866	0	0	0	0	0	0	0	0	0	0	0	0
ENSG00000179178	0	0	0	0	0	0	0	0	0	0	0	0
ENSG00000229687	0	0	0	0	0	0	0	0	0	3	0	0
ENSG00000142700	0	0	0	0	0	0	0	0	0	0	0	6
ENSG00000285525	0	1	0	0	0	0	0	0	0	2	0	3
ENSG00000236098	0	0	0	0	0	0	0	0	0	0	0	0
ENSG00000233514	0	0	0	0	0	0	0	0	0	0	0	0
ENSG00000127124	1168	1113	1371	1220	1117	903	1173	925	1331	1157	1138	1162
ENSG00000235055	0	0	0	0	0	0	0	0	0	0	0	0
ENSG00000266993	0	0	0	0	0	0	0	0	0	0	0	0
ENSG00000153923	0	0	0	0	0	0	0	0	0	0	0	0
ENSG00000097033	5512	5954	5181	5885	5095	5593	6401	5372	7185	6451	5386	6647
ENSG00000223675	0	0	0	0	0	0	4	0	0	0	0	0
ENSG00000182330	0	0	0	0	0	0	0	0	0	0	0	0
ENSG00000162604	557	575	656	596	485	503	632	550	808	704	658	547
ENSG00000229316	0	0	0	0	0	0	0	0	0	0	0	0
ENSG00000116171	2410	2593	2537	2458	1821	2281	2782	2370	2738	2578	2688	2553
ENSG00000287406	0	5	2	8	1	0	0	6	0	1	2	0
ENSG00000134709	0	2	3	5	0	5	0	0	0	0	1	1
ENSG00000225767	0	0	0	0	0	0	0	0	0	0	0	0
ENSG00000234099	0	0	0	0	0	0	0	0	0	0	0	0
ENSG00000137936	13582	14696	13748	13534	11485	9827	12735	11979	13707	12423	13292	11422
ENSG00000235308	1	0	0	5	1	0	2	11	4	2	4	0
ENSG00000232752	0	0	0	0	0	0	0	0	0	0	0	0
ENSG00000235829	0	0	0	0	0	0	0	0	0	0	0	0
ENSG00000143032	0	0	0	0	0	0	0	0	0	0	0	0
ENSG00000228971	0	0	0	0	2	0	0	0	2	0	0	2
ENSG00000226745	0	0	0	0	0	0	0	0	0	0	0	0
ENSG00000178028	1269	1236	1538	1349	1109	920	1246	1138	1363	1287	1257	1337
ENSG00000280040	0	3	0	2	4	4	6	6	0	3	0	0
ENSG00000168710	8619	10068	8478	9509	7538	7953	9131	9003	9245	9475	8394	9438
ENSG00000117519	9899	9799	11273	9813	8160	8902	12764	11730	12676	12856	10707	13396
ENSG00000270507	0	0	0	0	0	0	0	0	0	0	0	0
ENSG00000238037	0	0	0	0	0	0	0	0	0	0	0	0
ENSG00000215869	75	80	79	80	59	86	81	76	59	73	82	71
ENSG00000134215	1	2	0	0	0	0	0	0	0	1	4	0
ENSG00000227935	0	0	0	0	0	0	0	0	0	0	0	0
ENSG00000229887	0	0	0	0	0	0	0	0	0	0	0	0
ENSG00000228502	5	9	7	5	5	9	3	4	4	16	8	8
ENSG00000236268	0	0	0	0	0	0	0	0	0	0	0	0
ENSG00000225568	0	0	0	0	0	0	0	0	0	0	0	0
ENSG00000271277	0	0	0	0	0	0	0	0	0	0	0	0
ENSG00000236888	0	0	0	0	0	0	0	0	0	0	0	0
ENSG00000279778	0	0	0	0	0	0	0	0	0	0	0	0
ENSG00000232015	0	0	0	0	0	0	0	0	0	0	0	0
ENSG00000230955	0	0	0	0	0	0	0	0	0	0	0	0
ENSG00000230828	0	0	0	0	0	0	0	0	0	0	0	0
ENSG00000188641	4901	5784	4816	4966	4020	4593	4611	4152	4540	4639	4239	4443
ENSG00000152078	21	12	26	4	11	24	16	17	22	34	10	15
ENSG00000237279	0	0	0	0	0	0	0	0	0	0	0	0
ENSG00000233359	0	1	0	3	0	0	0	0	0	0	3	0
ENSG00000237352	401	464	466	499	448	379	473	352	526	377	315	396
ENSG00000215887	0	0	0	0	0	0	0	0	0	0	0	0
ENSG00000237954	0	0	0	0	0	0	2	0	0	0	0	0
ENSG00000185668	4	6	0	6	0	0	0	9	0	0	0	0
ENSG00000171492	1557	1597	1693	1483	1124	1499	1703	1444	1819	1539	1363	1506
ENSG00000233129	0	0	0	0	0	0	0	0	0	0	0	0
ENSG00000230798	70	95	101	103	74	69	83	65	86	68	85	48
ENSG00000170989	66	59	57	54	48	42	53	41	69	49	44	70
ENSG00000186086	0	0	2	0	0	0	0	0	0	0	0	0
ENSG00000055732	0	0	0	0	0	0	0	0	0	0	0	0
ENSG00000258634	0	0	0	0	0	0	0	0	0	0	0	0
ENSG00000271914	0	0	0	0	0	0	0	0	0	0	0	0
ENSG00000233557	0	0	0	0	0	0	0	0	0	6	0	0
ENSG00000237897	10	0	3	1	4	1	6	6	12	0	4	5
ENSG00000116299	81	66	70	92	59	73	59	54	70	54	74	74
ENSG00000137962	25585	28367	27356	26896	23264	23203	26534	24065	27772	28277	22040	29171
ENSG00000230881	0	0	0	0	0	0	0	0	0	0	0	0
ENSG00000227832	0	0	0	0	0	0	0	0	0	0	0	0
ENSG00000198691	9	23	15	28	23	24	31	38	30	35	20	20
ENSG00000286692	0	0	0	0	0	0	0	0	0	0	0	0
ENSG00000236674	0	0	0	0	0	0	0	0	0	0	0	0
ENSG00000260464	264	307	280	276	145	148	212	274	326	186	224	153
ENSG00000237435	0	0	1	0	0	0	0	0	0	0	0	0
ENSG00000232825	1	22	0	11	10	0	8	0	0	0	0	0
ENSG00000231996	0	0	0	0	0	0	0	0	0	0	0	5
ENSG00000273204	6	3	1	3	4	1	6	4	7	0	0	8
ENSG00000079739	4701	4622	5014	5140	4518	4048	4493	4151	4776	4636	4456	4546
ENSG00000242396	0	0	0	0	0	0	0	4	0	0	0	0
ENSG00000117154	0	0	0	0	0	0	0	0	0	2	0	0
ENSG00000162377	904	763	1011	944	912	808	920	798	989	1078	1008	1067
ENSG00000224613	66	63	63	65	77	55	68	61	78	68	46	72
ENSG00000176378	0	0	0	0	0	0	0	0	0	0	0	0
ENSG00000116670	955	898	1240	1166	909	932	1008	915	1170	1131	1052	1018
ENSG00000215871	0	0	0	0	0	0	0	0	0	0	0	0
ENSG00000287372	1	0	0	0	0	0	0	0	0	0	0	0
ENSG00000232542	0	0	0	0	0	0	0	0	0	0	0	0
ENSG00000231095	0	0	0	0	0	0	0	0	0	0	0	0
ENSG00000116774	53	29	21	50	46	32	29	50	52	33	51	36
ENSG00000224081	59	82	93	72	52	62	76	76	81	110	99	61
ENSG00000235299	0	0	0	0	0	0	0	0	0	0	0	0
ENSG00000287756	0	0	0	0	0	0	0	0	0	0	0	0
ENSG00000269113	20	13	6	0	5	3	0	8	8	3	2	3
ENSG00000284652	0	2	4	4	1	0	1	0	4	0	0	5
ENSG00000023909	2527	2624	2594	2614	2289	2189	2900	2235	3440	2578	2526	2448
ENSG00000117133	980	808	1039	1021	788	988	1054	1036	1187	1146	1044	1174
ENSG00000069702	592	762	607	843	601	753	1007	761	965	768	747	886
ENSG00000232185	0	0	0	0	0	0	0	0	0	0	0	0
ENSG00000230489	0	0	0	0	0	0	0	1	0	0	0	0
ENSG00000230721	0	0	0	0	0	0	0	0	0	0	0	0
ENSG00000228399	0	0	0	0	0	0	0	0	0	0	0	0
ENSG00000236776	0	0	0	0	0	0	0	0	0	0	0	0
ENSG00000285928	0	0	0	0	0	0	0	0	0	0	0	0
ENSG00000224685	0	0	0	0	0	0	0	0	0	0	0	0
ENSG00000287076	0	0	0	0	0	0	0	0	0	0	0	0
ENSG00000237480	1	5	0	0	0	0	0	0	0	0	0	0
ENSG00000117461	354	287	329	371	283	331	507	495	443	351	430	452
ENSG00000271252	0	0	0	0	0	0	0	0	0	0	0	0
ENSG00000230427	0	0	0	0	0	0	0	0	0	0	0	0
ENSG00000237003	0	0	0	0	0	0	0	0	0	0	0	0
ENSG00000235794	0	0	0	0	0	0	0	0	0	0	0	0
ENSG00000286758	0	0	0	0	0	0	0	0	0	0	0	0
ENSG00000235501	273	314	254	357	201	263	255	273	306	296	312	343
ENSG00000237337	0	0	0	0	0	0	0	0	0	0	0	0
ENSG00000233184	357	366	349	379	332	270	378	354	439	434	462	393
ENSG00000233983	0	0	0	0	0	0	0	0	0	0	0	0
ENSG00000198198	2054	1999	2424	2371	2034	1563	2034	1951	2354	2091	2019	2024
ENSG00000225183	0	0	0	0	0	0	0	0	0	0	0	0
ENSG00000230402	0	0	0	0	0	0	0	0	0	0	0	0
ENSG00000116793	2391	2396	2311	2634	2002	2476	2732	2624	2673	2708	2778	2740
ENSG00000286899	0	0	0	0	0	0	0	0	0	0	0	0
ENSG00000134201	0	1	5	1	0	0	3	0	0	3	1	7
ENSG00000238122	0	0	0	0	0	0	0	0	0	0	0	0
ENSG00000260879	0	0	0	0	0	0	0	0	0	0	0	0
ENSG00000116455	776	778	936	936	742	878	927	813	1034	1068	1042	839
ENSG00000213366	70	73	77	114	51	84	43	63	55	49	59	46
ENSG00000230864	0	0	0	0	0	0	0	0	0	0	0	0
ENSG00000283354	0	0	0	0	0	0	0	0	0	0	0	0
ENSG00000232918	0	0	0	0	0	0	0	0	0	0	0	0
ENSG00000236360	0	0	0	0	0	0	0	0	0	0	0	0
ENSG00000183298	0	0	0	0	0	0	0	0	0	0	0	0
ENSG00000234332	0	0	0	0	0	0	0	0	0	0	0	0
ENSG00000117525	2960	2841	3414	3524	2910	2888	5659	4584	6784	6569	6386	6188
ENSG00000099260	0	0	0	1	10	0	0	0	0	0	0	0
ENSG00000225079	0	0	0	0	0	0	0	0	0	0	0	0
ENSG00000226483	0	0	0	0	0	0	0	0	0	0	0	0
ENSG00000224238	0	0	0	0	0	0	0	0	0	0	0	0
ENSG00000229537	0	0	0	0	0	0	0	0	0	0	0	0
ENSG00000282608	0	0	0	0	0	0	0	0	0	0	0	0
ENSG00000162699	0	0	0	0	0	0	0	0	0	0	0	0
ENSG00000134258	8	0	1	0	1	3	0	0	3	0	3	0
ENSG00000268993	0	0	0	0	0	0	0	0	0	0	0	0
ENSG00000162692	2	0	4	2	0	7	15	6	13	4	7	0
ENSG00000203914	0	0	0	0	0	0	0	0	0	0	0	0
ENSG00000227070	12	6	1	1	5	2	0	8	14	10	4	5
ENSG00000270457	0	0	0	0	0	0	0	0	0	0	0	0
ENSG00000163349	4261	4556	4226	4746	4142	3995	5058	4653	5254	5140	4292	5551
ENSG00000203858	0	0	0	0	0	0	0	0	0	0	0	0
ENSG00000134222	1735	1682	2109	2026	1683	1457	1464	1295	1736	1735	1713	1595
ENSG00000231987	11	8	8	9	13	11	3	3	13	14	5	10
ENSG00000228057	0	0	0	0	0	0	0	0	0	0	0	0
ENSG00000261593	0	0	0	0	0	0	0	0	0	0	0	0
ENSG00000224445	1	4	0	0	1	9	0	0	0	0	0	0
ENSG00000267272	0	0	0	0	0	0	0	0	0	0	0	0
ENSG00000229842	0	0	0	0	0	0	0	0	0	0	0	0
ENSG00000270631	0	0	0	0	0	0	0	0	0	0	0	0
ENSG00000237343	0	7	2	1	0	5	0	0	0	6	1	0
ENSG00000229201	0	0	0	0	0	0	0	0	0	0	0	0
ENSG00000181656	1	0	0	0	3	0	0	0	3	0	1	0
ENSG00000122481	0	0	0	0	0	0	0	0	0	0	0	0
ENSG00000198162	2999	3255	3039	3215	2452	3054	3234	3078	3235	3015	2737	2935
ENSG00000238198	16	8	15	24	4	10	9	17	21	8	12	22
ENSG00000233593	80	98	92	84	92	73	91	75	78	85	87	58
ENSG00000196369	252	256	254	243	185	247	236	184	247	230	264	208
ENSG00000171517	8	18	27	15	15	1	15	9	21	17	16	10
ENSG00000228852	2	9	8	10	9	0	7	1	4	6	5	13
ENSG00000234367	11	14	18	14	10	6	11	18	17	18	12	13
ENSG00000225206	394	396	456	250	265	305	434	329	528	592	469	403
ENSG00000203864	0	0	1	0	0	0	0	0	0	0	0	0
ENSG00000233482	5	0	0	0	0	0	0	0	0	0	0	0
ENSG00000271644	0	0	0	0	0	0	0	0	0	0	0	0
ENSG00000230250	0	0	0	0	0	0	0	0	0	0	0	0
ENSG00000232622	0	0	0	0	0	0	0	0	0	0	0	0
ENSG00000117543	1025	1116	985	1022	916	740	1158	1012	1108	1086	1223	1153
ENSG00000287374	0	0	0	0	0	0	0	0	2	0	0	0
ENSG00000232878	0	0	0	0	0	0	0	0	0	0	0	0
ENSG00000143079	2275	2468	2198	2361	1937	2341	2167	1745	2427	2354	2113	2297
ENSG00000227963	140	153	142	160	112	125	118	125	118	135	145	132
ENSG00000275064	0	0	0	0	0	0	0	0	0	0	1	0
ENSG00000134243	3776	4057	3663	4111	3105	3676	4074	4207	4226	4161	3836	4025
ENSG00000225297	0	0	0	0	0	0	0	0	0	0	0	0
ENSG00000227034	0	0	0	0	0	0	0	0	0	0	0	0
ENSG00000232450	0	0	0	0	0	0	0	0	0	0	0	0
ENSG00000283752	0	0	0	0	0	0	0	0	0	1	0	0
ENSG00000223575	0	0	0	0	0	0	0	0	0	0	0	0
ENSG00000230768	0	0	1	0	0	0	0	0	0	0	0	0
ENSG00000271578	0	0	0	0	0	0	0	0	0	0	0	0
ENSG00000134250	14585	16458	14408	16637	13867	13227	11805	12158	12372	11581	11005	10291
ENSG00000234790	0	0	0	0	0	0	0	0	0	0	0	0
ENSG00000162643	39	22	35	41	39	24	47	50	68	70	76	68
ENSG00000235527	10	13	12	12	5	7	9	5	13	3	5	6
ENSG00000235202	0	0	0	0	0	0	0	0	0	0	0	0
ENSG00000272715	0	0	0	0	0	0	0	0	0	0	0	0
ENSG00000235038	0	0	0	0	0	0	0	0	0	0	0	0
ENSG00000143093	1814	1923	2188	2222	1800	1496	2059	2051	2171	2072	2109	1883
ENSG00000271291	0	0	0	0	0	0	0	0	0	0	0	0
ENSG00000188761	0	0	0	0	0	0	0	0	0	0	0	0
ENSG00000226415	38	42	72	56	51	45	48	41	46	32	36	15
ENSG00000085491	3029	3193	3342	3485	2917	3003	3496	2841	4423	4099	3454	3789
ENSG00000117598	0	0	0	0	0	0	0	6	0	6	0	0
ENSG00000221986	0	0	1	0	0	0	0	4	0	5	3	6
ENSG00000173947	0	0	0	0	2	0	0	0	0	0	0	0
ENSG00000241361	0	0	0	0	0	0	0	0	0	0	0	5
ENSG00000230434	0	0	0	0	0	0	0	0	0	0	0	0
ENSG00000226067	118	157	126	170	104	110	159	129	161	103	147	115
ENSG00000230718	0	0	0	0	0	0	0	0	0	0	0	0
ENSG00000134198	3	4	3	4	4	0	11	13	10	17	14	22
ENSG00000235595	0	0	0	0	0	0	0	0	0	0	0	0
ENSG00000226053	183	193	175	172	153	134	170	204	179	225	189	206
ENSG00000226128	0	0	0	0	0	0	0	0	0	0	0	0
ENSG00000215784	99	120	105	130	97	106	75	107	103	124	76	101
ENSG00000155363	2808	2934	3004	3353	2731	2205	2235	2286	2629	2387	2558	2100
ENSG00000198799	1604	1595	1621	1702	1272	1366	1744	1648	1855	1773	1629	2154
ENSG00000279513	0	0	0	0	0	0	0	0	0	0	0	0
ENSG00000231365	1564	1532	1742	1613	1471	1149	1495	1441	1757	1745	1544	1648
ENSG00000143106	4052	3710	4976	4735	3624	3816	5051	4441	5584	5236	5096	5353
ENSG00000117620	0	0	0	0	0	0	0	0	9	0	0	0
ENSG00000280186	3	3	4	1	3	10	9	0	3	2	3	0
ENSG00000280099	11	14	13	12	11	21	15	13	16	26	10	26
ENSG00000277199	0	0	0	0	0	0	0	0	0	1	0	0
ENSG00000234222	0	0	0	0	0	0	0	0	0	0	0	0
ENSG00000223906	0	0	0	0	0	0	0	0	0	0	0	0
ENSG00000162688	2410	2518	2635	2403	1897	2347	2414	2353	2353	2656	2270	2507
ENSG00000197106	0	0	0	0	0	0	0	0	0	0	0	0
ENSG00000259946	0	0	0	0	0	0	0	0	0	0	0	0
ENSG00000271601	0	0	0	0	0	0	0	0	0	0	0	0
ENSG00000236137	24	33	21	20	10	17	19	15	16	6	13	8
ENSG00000203859	0	0	0	0	0	0	0	0	0	0	0	0
ENSG00000228086	0	0	0	0	0	0	0	0	0	0	0	0
ENSG00000213421	0	0	0	0	0	0	0	0	0	0	0	0
ENSG00000134242	0	0	0	0	0	0	0	0	0	0	0	0
ENSG00000234020	0	0	0	0	0	0	0	1	0	0	2	0
ENSG00000060718	4	0	3	2	3	5	7	0	8	0	3	1
ENSG00000236804	0	0	0	0	0	0	0	0	0	0	0	0
ENSG00000231072	0	0	0	0	0	0	0	0	0	0	0	0
ENSG00000273406	0	0	0	0	0	0	0	0	0	0	0	0
ENSG00000276216	3	7	4	5	0	5	9	8	1	0	1	4
ENSG00000185946	1043	1148	1019	1152	1032	787	923	915	1180	1020	850	992
ENSG00000162627	1687	1681	1713	1838	1390	1745	1789	1685	1926	1913	1655	2009
ENSG00000134262	386	448	404	434	365	305	459	381	437	373	347	477
ENSG00000226715	0	0	0	0	0	0	0	0	0	0	0	1
ENSG00000186141	1103	1228	1100	1116	828	1034	1153	961	1124	1188	1143	1341
ENSG00000031698	7642	7944	8355	7922	5857	7649	8384	7741	8720	9452	8311	9264
ENSG00000162695	2256	2477	2076	2504	2096	2414	2625	2480	2657	2640	2575	2346
ENSG00000233586	0	0	0	0	0	0	0	0	0	0	0	0
ENSG00000226419	9	17	14	11	7	4	6	8	3	4	1	8
ENSG00000134184	0	0	0	0	0	0	0	0	0	0	0	0
ENSG00000273825	0	0	0	0	0	0	0	0	0	0	0	0
ENSG00000286620	0	1	0	1	0	0	0	4	0	0	0	0
ENSG00000265808	4553	5134	4327	4783	4372	3887	5236	4661	5551	5476	4847	5528
ENSG00000162601	1181	1174	1285	1220	1058	915	1203	1174	1432	1197	956	1228
ENSG00000261290	0	0	0	0	0	0	0	0	0	0	0	0
ENSG00000271810	3	0	1	0	4	0	0	0	5	1	0	3
ENSG00000272031	0	0	0	0	0	0	0	0	0	0	0	0
ENSG00000275129	0	0	0	0	0	0	0	0	0	0	0	0
ENSG00000225923	0	0	0	0	0	0	0	0	0	0	0	0
ENSG00000174332	70	96	63	58	45	50	58	74	78	97	79	59
ENSG00000134247	0	0	0	0	3	0	0	0	0	0	0	0
ENSG00000215866	111	129	145	156	113	87	99	131	101	118	107	107
ENSG00000187481	0	0	0	0	0	0	0	0	0	0	0	0
ENSG00000226835	106	86	124	104	103	86	104	103	132	153	137	119
ENSG00000116752	1581	1568	1508	1508	1249	1664	1697	1401	1752	1823	1775	1746
ENSG00000162664	1141	1068	1236	1207	1120	984	1146	1127	1107	1200	1174	1131
ENSG00000236866	0	0	0	0	0	0	0	0	0	0	0	1
ENSG00000286172	0	0	0	1	0	0	0	0	0	0	0	0
ENSG00000134253	434	416	498	521	426	307	360	383	453	393	346	425
ENSG00000277655	0	0	0	0	0	0	0	0	0	0	0	0
ENSG00000233730	0	0	0	0	0	0	0	0	0	0	0	0
ENSG00000223416	0	0	0	0	0	0	0	0	0	0	0	0
ENSG00000213226	0	0	0	0	0	0	0	0	0	0	0	0
ENSG00000179571	0	0	0	0	0	0	0	0	0	0	0	0
ENSG00000231752	150	134	118	132	119	128	149	156	165	145	143	142
ENSG00000227850	4	4	1	5	6	0	0	3	0	5	3	12
ENSG00000243967	0	0	0	0	0	0	0	0	0	0	0	0
ENSG00000235777	0	0	0	0	0	0	0	0	0	0	0	0
ENSG00000260246	0	0	0	0	0	0	0	0	0	0	0	0
ENSG00000173218	3546	3357	4198	4151	3041	3544	3453	2968	3722	3335	3607	3193
ENSG00000168509	1	0	8	4	0	0	0	0	0	0	0	0
ENSG00000285532	0	0	0	0	0	0	0	0	0	0	0	0
ENSG00000278182	0	0	0	0	0	0	0	0	0	0	0	0
ENSG00000226755	0	0	0	0	0	0	0	0	1	0	0	0
ENSG00000232650	0	0	2	0	0	0	0	3	0	0	0	4
ENSG00000121933	16	13	1	5	7	1	1	4	14	11	6	6
ENSG00000183508	5069	5524	4804	4910	4151	4869	4575	3872	4933	4490	4460	3883
ENSG00000227712	10	5	3	13	4	5	6	11	12	3	11	10
ENSG00000174827	104	96	100	80	100	60	80	70	95	100	74	105
ENSG00000234225	0	0	0	0	1	0	0	3	0	0	0	0
ENSG00000277095	5	11	0	7	1	0	0	5	0	0	0	0
ENSG00000236806	0	0	0	0	0	0	0	0	0	0	0	0
ENSG00000272150	21	50	49	58	42	27	34	28	37	41	22	39
ENSG00000234283	0	0	0	0	0	0	0	0	2	0	0	2
ENSG00000237188	0	0	0	0	0	0	0	0	0	0	0	0
ENSG00000278431	0	0	0	0	0	0	0	0	0	0	0	0
ENSG00000227212	0	0	0	0	0	0	0	0	0	0	0	0
ENSG00000270231	3040	3640	3152	3408	2926	2386	3201	3105	3587	3707	3190	3584
ENSG00000232780	0	0	0	0	0	0	0	0	0	0	0	0
ENSG00000136631	1031	1152	1069	1183	1016	843	1093	1024	1205	1137	1155	1020
ENSG00000274927	0	0	0	0	0	0	0	0	0	0	0	0
ENSG00000261737	10	29	17	35	12	4	1	8	13	8	4	5
ENSG00000264145	0	0	0	0	0	0	0	0	0	0	0	0
ENSG00000286019	0	0	0	0	0	0	0	0	0	0	0	0
ENSG00000258673	4	5	10	6	12	5	13	9	9	18	16	8
ENSG00000238256	0	0	0	0	0	0	0	0	0	0	0	0
ENSG00000265491	1509	1591	1607	1621	1531	1171	1594	1433	1816	1616	1431	1555
ENSG00000198765	3	2	0	1	0	5	3	5	3	1	6	1
ENSG00000224335	0	0	0	0	0	0	0	0	0	0	0	0
ENSG00000287190	8	0	1	3	5	0	0	5	3	2	6	1
ENSG00000277702	3	4	9	0	8	3	5	3	3	8	1	1
ENSG00000143398	2023	1975	2459	2284	1726	1832	2138	2021	2208	2051	1839	2180
ENSG00000236140	7	0	3	6	3	2	0	6	7	0	3	4
ENSG00000228084	2	1	5	2	6	0	11	4	1	6	13	1
ENSG00000225075	0	0	0	0	0	0	0	0	0	0	0	0
ENSG00000196505	951	1083	1049	1057	841	902	1078	1039	1082	1174	923	1217
ENSG00000117360	1926	2004	2365	2181	1910	1645	2384	1864	2581	2563	2609	2374
ENSG00000154451	3	5	3	6	13	7	13	10	21	15	5	5
ENSG00000225871	0	0	0	0	0	0	0	0	0	0	0	0
ENSG00000223489	0	0	0	0	0	0	0	0	0	0	0	0
ENSG00000118655	777	756	867	882	769	666	710	693	673	815	825	815
ENSG00000230546	0	0	0	0	0	0	0	0	0	0	0	0
ENSG00000269713	2810	2949	2973	3019	2652	2138	2931	3063	3147	3268	3017	3075
ENSG00000213262	0	6	0	3	1	0	0	0	0	2	0	0
ENSG00000274423	0	0	2	3	1	1	0	0	1	0	0	1
ENSG00000285554	3	7	8	3	0	2	11	4	3	0	7	1
ENSG00000232536	0	0	0	0	0	0	0	0	0	0	0	0
ENSG00000287015	0	0	0	0	0	0	0	0	0	0	0	0
ENSG00000256374	0	0	0	0	0	0	0	0	0	0	0	0
ENSG00000268043	722	747	933	802	696	582	744	706	815	827	688	765
ENSG00000241720	0	0	0	0	0	0	0	0	0	0	0	0
ENSG00000116489	7617	8096	7612	8086	6272	7852	8588	7576	9076	9505	8288	9834
ENSG00000235526	0	0	0	0	0	0	0	0	0	0	0	0
ENSG00000228347	0	0	0	0	0	0	0	0	0	0	0	0
ENSG00000276975	5	5	0	1	0	1	1	1	0	1	3	4
ENSG00000236012	0	0	0	0	0	0	0	0	0	0	0	0
ENSG00000270911	0	0	0	0	0	0	0	0	0	0	0	0
ENSG00000272824	0	0	0	0	0	0	0	0	0	0	0	0
ENSG00000155367	22	12	10	9	10	18	5	8	7	19	16	20
ENSG00000134200	0	0	0	0	0	0	0	0	0	0	0	0
ENSG00000143442	3605	3971	3699	4034	3653	2926	3508	3489	3724	3649	3305	3454
ENSG00000234257	0	0	0	0	0	0	0	0	0	0	0	0
ENSG00000274019	0	7	6	1	1	0	6	0	8	7	0	0
ENSG00000118292	30	30	32	20	23	24	9	29	26	57	25	32
ENSG00000231128	0	0	0	0	0	0	0	0	5	0	0	0
ENSG00000065183	1575	1367	1778	1707	1375	1561	1663	1511	1745	1704	1786	1588
ENSG00000235942	0	0	0	0	0	0	0	0	0	0	0	0
ENSG00000023902	230	214	252	247	191	163	182	201	307	224	162	220
ENSG00000227082	79	98	105	103	65	75	79	109	79	166	121	152
ENSG00000228626	0	0	1	0	0	0	0	0	0	0	0	5
ENSG00000226126	0	0	0	0	0	0	0	0	0	0	0	0
ENSG00000163393	524	620	500	515	409	419	563	504	486	503	544	558
ENSG00000131778	0	0	0	0	0	0	0	0	0	0	0	0
ENSG00000163156	526	548	584	609	434	466	641	657	641	633	593	701
ENSG00000143631	0	0	0	0	0	0	0	0	0	0	0	0
ENSG00000254539	6	8	8	11	7	1	11	10	9	13	17	16
ENSG00000159377	3802	3905	4183	4415	3322	3904	4459	3725	5092	4522	4773	4000
ENSG00000270339	0	0	0	0	0	0	0	0	0	0	0	0
ENSG00000156150	0	0	0	0	0	0	0	0	0	0	0	0
ENSG00000169469	0	0	0	0	0	0	0	0	0	0	0	0
ENSG00000228453	0	0	0	0	0	0	0	0	0	0	0	0
ENSG00000274642	0	2	4	0	0	5	1	3	3	1	5	2
ENSG00000177551	0	2	0	0	0	0	0	0	0	0	0	0
ENSG00000197323	3693	3580	3819	3965	3402	3451	3703	3677	3512	3757	3382	3991
ENSG00000213244	0	0	0	0	0	0	0	0	0	0	0	0
ENSG00000233029	0	0	0	0	0	0	0	0	0	0	0	0
ENSG00000237975	539	522	637	609	499	427	499	454	609	540	579	463
ENSG00000261168	8	10	4	18	7	6	9	16	21	10	14	8
ENSG00000287980	0	0	0	0	0	0	0	0	0	0	0	0
ENSG00000226716	0	0	0	0	1	0	0	0	0	0	1	0
ENSG00000229283	0	0	0	0	0	0	0	0	0	0	0	0
ENSG00000271419	0	0	0	0	0	0	0	0	0	0	0	0
ENSG00000244094	0	0	0	0	0	0	0	0	0	0	0	0
ENSG00000178104	789	810	1014	974	786	797	1024	866	1177	1403	1150	1358
ENSG00000226172	0	5	0	0	9	0	10	0	0	0	0	0
ENSG00000079335	761	784	718	755	670	617	672	649	807	894	913	722
ENSG00000143119	12	3	6	3	11	5	0	3	5	6	7	3
ENSG00000285215	0	0	0	0	0	0	0	0	0	0	0	0
ENSG00000227733	3	0	0	0	0	0	0	0	0	0	0	0
ENSG00000237278	0	0	0	0	0	0	0	0	0	0	0	0
ENSG00000226167	7	14	9	8	2	2	0	7	7	11	6	4
ENSG00000285062	0	0	0	0	0	0	0	0	0	0	0	0
ENSG00000117362	2608	2663	2866	2804	2028	2318	2200	2203	2333	1898	2038	1671
ENSG00000160685	823	832	935	1160	908	681	852	747	1085	869	914	956
ENSG00000233432	0	0	0	0	0	0	0	0	0	0	0	0
ENSG00000227700	0	0	0	0	0	0	0	0	0	0	0	0
ENSG00000229911	0	0	0	0	0	0	0	0	0	0	0	0
ENSG00000224481	0	0	0	0	0	0	0	0	0	0	0	0
ENSG00000143520	0	0	0	0	0	0	0	0	0	0	0	0
ENSG00000171943	412	444	432	380	318	305	346	310	344	358	348	362
ENSG00000196734	0	0	0	0	0	0	0	0	0	0	0	0
ENSG00000270719	0	0	0	0	0	0	0	0	3	0	0	0
ENSG00000155761	2	0	5	0	0	3	2	0	0	4	8	0
ENSG00000159208	205	155	184	175	170	190	165	168	178	216	229	181
ENSG00000143373	1420	1370	1698	1581	1295	1224	1395	1207	1641	1333	1337	1186
ENSG00000230806	11	4	4	2	4	5	5	5	5	3	8	5
ENSG00000116830	2045	2324	2065	2245	1909	1606	1646	1654	1884	1911	1834	1676
ENSG00000143556	0	0	0	0	0	0	0	0	0	0	0	0
ENSG00000286219	0	0	0	0	0	0	0	0	0	0	0	0
ENSG00000227242	1	2	3	0	2	0	1	0	0	0	0	3
ENSG00000234422	0	0	0	0	0	0	0	0	0	0	0	0
ENSG00000163218	0	0	0	0	0	0	0	0	0	0	0	0
ENSG00000231246	0	0	0	1	1	0	2	0	5	2	0	0
ENSG00000227056	0	0	0	0	0	0	0	0	0	0	0	0
ENSG00000173207	1845	1738	2152	2223	1846	1592	1709	1562	2111	2010	1924	1912
ENSG00000143614	2302	2436	2202	2613	2151	2020	2168	2302	2225	2287	2169	2318
ENSG00000227091	0	0	0	0	0	0	0	0	0	0	0	0
ENSG00000236427	0	0	0	0	0	0	0	0	0	0	0	0
ENSG00000169418	18	26	20	21	14	10	16	17	18	23	27	17
ENSG00000285946	0	0	0	0	0	0	0	0	0	0	0	0
ENSG00000214204	0	0	0	0	0	0	0	0	0	0	0	0
ENSG00000081026	1663	1806	1536	1619	1408	1398	1532	1536	1675	1661	1365	1653
ENSG00000232093	0	0	0	0	0	0	0	0	0	0	0	0
ENSG00000225650	0	0	0	0	0	0	0	0	0	0	0	0
ENSG00000227179	0	0	1	0	3	0	0	2	0	0	0	0
ENSG00000229035	0	0	0	0	0	0	0	0	0	0	0	0
ENSG00000116473	162	133	156	151	158	104	123	104	168	167	192	146
ENSG00000085465	45	61	60	50	44	19	25	52	35	73	67	34
ENSG00000224965	0	0	5	2	3	3	4	3	7	5	0	1
ENSG00000271380	0	0	0	0	0	0	0	0	0	0	0	0
ENSG00000228127	2	0	0	1	0	0	0	3	3	2	0	0
ENSG00000226984	0	0	0	0	0	0	0	0	0	0	0	0
ENSG00000226822	0	0	0	0	1	0	0	0	0	0	0	0
ENSG00000197364	0	0	0	0	0	0	0	0	0	0	0	0
ENSG00000273481	0	4	5	0	0	0	4	0	0	0	1	0
ENSG00000186150	1	0	0	0	0	0	0	0	0	0	0	0
ENSG00000143554	317	286	292	312	219	299	282	316	345	312	324	267
ENSG00000143458	590	586	622	669	634	599	704	675	640	713	617	719
ENSG00000230932	0	0	0	0	0	0	0	0	0	0	0	0
ENSG00000224363	9	9	8	19	7	4	7	16	17	3	3	10
ENSG00000223861	0	0	0	0	0	0	0	0	0	0	0	0
ENSG00000118298	70	102	76	82	63	67	67	58	74	49	36	43
ENSG00000143595	0	0	0	0	0	0	0	0	0	0	0	0
ENSG00000073754	0	0	0	0	0	0	4	0	0	0	0	0
ENSG00000143546	0	0	0	0	0	0	0	0	0	0	0	0
ENSG00000233712	0	0	0	0	0	0	0	0	0	0	0	0
ENSG00000228826	56	49	39	50	40	36	37	40	74	47	34	57
ENSG00000233907	0	0	0	0	0	0	0	0	0	0	0	0
ENSG00000225036	0	0	0	0	0	0	0	0	0	0	0	0
ENSG00000237842	0	0	4	0	2	1	0	2	1	0	1	2
ENSG00000228420	641	718	633	684	606	457	580	719	668	748	612	663
ENSG00000275296	0	0	0	0	0	0	0	0	0	0	0	0
ENSG00000233839	2	5	0	0	0	0	3	1	0	0	1	0
ENSG00000261595	1	1	0	6	3	0	2	3	5	3	4	4
ENSG00000250890	0	0	0	0	0	0	0	0	0	0	0	0
ENSG00000232240	0	0	0	0	0	0	0	0	0	0	0	0
ENSG00000143416	972	1041	1140	1068	808	798	977	788	990	825	1036	774
ENSG00000227217	0	0	0	0	0	0	0	0	0	0	0	0
ENSG00000272583	16	25	20	30	20	28	11	12	26	30	16	17
ENSG00000231827	0	0	0	0	0	0	0	0	0	0	0	0
ENSG00000280649	0	0	0	0	0	0	0	0	0	0	0	0
ENSG00000260948	22	27	28	37	32	18	21	19	31	23	19	21
ENSG00000131781	0	0	0	0	0	0	0	0	0	0	0	0
ENSG00000286106	0	0	0	0	0	0	0	0	0	0	0	0
ENSG00000276509	0	0	0	0	0	0	0	0	0	0	0	0
ENSG00000223599	0	0	0	0	0	0	0	0	0	0	0	0
ENSG00000121851	475	415	482	461	434	425	502	402	535	454	510	417
ENSG00000233792	0	0	0	1	0	0	0	0	0	0	0	0
ENSG00000283342	0	5	6	11	1	7	0	6	5	0	0	0
ENSG00000226026	0	0	0	0	0	0	0	0	0	0	0	0
ENSG00000224645	0	0	0	0	0	0	0	0	0	0	0	0
ENSG00000230921	0	0	0	0	0	0	0	0	0	0	0	0
ENSG00000286151	1	0	0	0	0	0	0	1	2	0	0	2
ENSG00000234388	0	0	0	0	0	0	0	0	0	0	0	0
ENSG00000134202	0	0	0	0	0	0	0	0	0	0	0	0
ENSG00000285184	92	96	84	80	53	44	53	56	60	54	57	87
ENSG00000235015	0	0	0	0	0	0	0	0	0	0	0	0
ENSG00000278273	0	0	0	0	0	0	0	0	0	0	0	0
ENSG00000271736	0	0	0	0	0	0	0	0	0	0	0	0
ENSG00000235988	0	0	0	0	0	0	0	0	0	0	0	0
ENSG00000233717	0	0	0	0	0	0	0	0	0	0	0	0
ENSG00000231551	0	0	0	0	0	0	0	0	0	0	0	0
ENSG00000163220	0	0	0	0	0	0	0	0	0	0	0	0
ENSG00000224784	0	0	0	0	0	0	0	0	0	0	0	0
ENSG00000227295	0	2	2	0	0	1	0	0	0	1	0	0
ENSG00000163155	0	0	0	0	0	0	0	0	0	0	0	0
ENSG00000163216	0	0	0	0	0	0	0	0	0	0	0	2
ENSG00000143603	31	38	32	25	14	17	10	6	20	16	24	14
ENSG00000270392	0	0	0	0	0	0	0	0	0	0	0	0
ENSG00000160688	508	447	622	591	461	494	646	564	690	623	667	591
ENSG00000233008	3	0	3	0	3	0	4	0	5	1	3	1
ENSG00000243613	0	0	0	0	0	0	0	0	0	0	0	0
ENSG00000224520	2	10	4	10	4	1	3	3	1	3	1	6
ENSG00000116459	5538	5454	6166	6063	4579	5787	6020	4946	6625	6172	5673	6300
ENSG00000271121	0	0	0	0	0	0	0	0	0	0	0	0
ENSG00000241975	0	0	0	0	0	0	0	0	0	0	0	0
ENSG00000271143	0	0	0	0	0	0	0	0	0	0	0	0
ENSG00000163344	408	400	603	547	373	431	457	440	498	463	478	371
ENSG00000162738	2	0	0	1	0	3	0	0	0	3	0	4
ENSG00000270976	0	0	0	0	0	0	0	0	0	0	0	0
ENSG00000228217	3	1	1	3	1	1	1	4	4	1	1	0
ENSG00000270342	0	0	0	0	0	0	0	0	0	0	0	0
ENSG00000143552	22	11	9	12	20	8	8	16	19	24	22	20
ENSG00000186364	62	59	97	62	58	49	70	85	71	75	55	50
ENSG00000246203	56	75	116	109	69	72	62	64	92	114	62	89
ENSG00000175984	180	205	212	191	151	166	240	211	227	193	202	162
ENSG00000143127	2095	2998	2394	2287	1670	1394	1466	1467	1795	1206	1146	982
ENSG00000186844	0	0	0	0	0	0	0	0	0	0	0	0
ENSG00000231100	0	0	0	0	0	0	0	0	0	0	0	0
ENSG00000241794	0	0	0	0	0	0	0	0	0	0	0	0
ENSG00000203783	0	0	0	0	0	0	0	0	0	0	0	0
ENSG00000143549	12610	12034	14044	12972	9854	12678	14004	11946	15083	14887	14114	14567
ENSG00000116824	0	0	0	0	0	0	0	0	0	0	0	0
ENSG00000235887	0	0	0	0	0	0	0	0	0	0	0	2
ENSG00000235795	0	0	0	0	0	0	0	0	0	0	0	0
ENSG00000237460	0	0	0	0	0	0	0	0	0	0	2	0
ENSG00000236327	0	0	0	0	0	0	0	0	0	0	0	0
ENSG00000233337	8	29	21	21	1	10	22	18	23	17	14	17
ENSG00000088035	719	707	638	694	687	665	624	521	785	763	728	629
ENSG00000223804	20	25	16	37	21	30	34	29	26	18	30	25
ENSG00000232671	28	12	19	21	18	26	15	12	20	13	16	24
ENSG00000236887	0	5	0	4	0	0	0	0	0	0	0	0
ENSG00000163354	69	87	60	72	50	49	31	46	45	65	56	58
ENSG00000230779	0	0	0	0	0	0	0	0	0	0	0	0
ENSG00000163206	0	0	0	0	0	0	0	0	0	0	0	0
ENSG00000024526	2570	2241	2739	2449	2570	2333	2248	1848	2564	2341	1902	2291
ENSG00000236480	0	3	1	0	7	5	0	7	5	0	5	5
ENSG00000235756	0	0	0	0	0	0	0	0	0	0	0	0
ENSG00000225603	0	0	0	0	0	0	0	0	0	0	0	0
ENSG00000173810	0	0	0	0	0	0	0	0	0	0	0	0
ENSG00000273136	682	679	727	648	544	619	592	676	699	725	539	602
ENSG00000162825	288	275	264	223	242	158	246	193	273	283	310	293
ENSG00000235005	0	1	0	0	0	0	0	0	0	0	5	0
ENSG00000271890	0	0	0	0	0	0	0	0	0	0	0	0
ENSG00000169474	0	0	0	0	0	0	0	0	0	0	0	0
ENSG00000238107	0	0	0	0	0	0	0	0	0	0	0	0
ENSG00000198019	0	0	3	0	0	1	0	0	0	0	0	0
ENSG00000286005	0	0	0	0	0	0	0	0	0	0	0	0
ENSG00000227425	0	0	0	0	0	0	0	0	0	0	0	0
ENSG00000233222	0	0	0	0	0	0	0	0	0	0	0	0
ENSG00000225279	1	0	0	3	0	0	0	0	0	0	0	0
ENSG00000237976	15	12	9	9	21	11	16	19	15	15	10	12
ENSG00000281571	0	0	0	0	0	0	0	0	0	0	0	0
ENSG00000229101	0	0	0	0	0	0	0	0	0	0	0	0
ENSG00000224927	0	0	0	0	0	0	7	12	0	0	0	0
ENSG00000239216	0	0	0	0	0	0	0	0	0	0	0	0
ENSG00000163352	8	10	0	1	1	13	15	0	12	0	0	0
ENSG00000283360	164	164	171	141	119	121	126	120	107	124	149	114
ENSG00000270361	0	0	0	0	0	0	0	0	0	2	1	0
ENSG00000283227	0	0	0	0	0	0	0	0	0	0	0	0
ENSG00000225670	0	0	0	0	0	0	0	0	0	0	0	0
ENSG00000258465	38	32	29	35	40	34	52	44	42	48	46	65
ENSG00000288460	0	0	0	0	0	0	0	0	0	0	0	0
ENSG00000117262	247	247	226	283	215	236	246	256	270	265	311	227
ENSG00000203782	0	0	0	0	0	0	0	0	0	0	0	0
ENSG00000227907	0	0	0	0	0	0	0	0	0	0	0	0
ENSG00000229002	0	0	0	0	0	0	0	3	0	0	0	0
ENSG00000163263	1	4	4	0	10	0	15	4	5	6	4	9
ENSG00000274265	37	45	66	69	48	32	44	39	63	74	73	62
ENSG00000284700	0	0	0	2	0	0	0	0	0	0	3	0
ENSG00000237076	0	0	0	0	0	0	0	0	0	0	0	0
ENSG00000143624	2759	2763	2788	2930	2753	2082	2889	2929	3115	2870	2701	2773
ENSG00000253831	0	0	0	0	0	0	0	0	0	0	0	0
ENSG00000287979	0	0	0	0	1	0	1	10	0	0	0	0
ENSG00000227970	0	0	0	0	0	0	0	0	0	0	0	0
ENSG00000223345	176	185	207	213	172	96	130	147	174	171	134	217
ENSG00000163221	0	0	0	0	0	0	0	0	0	0	0	0
ENSG00000271567	0	0	0	0	0	0	0	0	0	0	0	0
ENSG00000270629	1059	1229	1125	1175	1061	806	962	804	1065	1004	1058	904
ENSG00000261055	1	3	1	0	0	1	4	4	4	4	3	1
ENSG00000231613	0	0	0	0	0	0	0	0	0	0	0	0
ENSG00000137947	834	984	764	920	727	791	946	895	1049	1067	1001	985
ENSG00000233328	3	2	6	9	6	11	4	4	14	14	4	12
ENSG00000231700	0	0	0	0	0	0	0	0	0	0	0	0
ENSG00000211451	0	0	0	0	0	0	0	0	0	0	0	0
ENSG00000236689	0	0	0	0	0	0	0	0	0	0	0	0
ENSG00000233589	0	0	0	0	0	0	0	0	0	0	0	0
ENSG00000234604	0	0	0	0	0	0	0	0	0	0	0	0
ENSG00000117586	39	49	48	52	33	66	41	40	59	100	61	69
ENSG00000239887	124	156	151	194	135	122	99	144	146	172	154	97
ENSG00000175658	0	0	0	0	0	0	0	0	0	0	0	0
ENSG00000184330	0	0	0	0	0	0	0	0	0	0	0	0
ENSG00000014914	1912	2112	2080	2192	1749	1533	1654	1730	1852	1841	1509	1942
ENSG00000243960	34	34	50	60	28	26	16	34	49	66	67	31
ENSG00000230946	0	0	0	0	0	0	0	0	0	0	0	0
ENSG00000226028	0	0	0	0	0	0	0	0	0	0	0	0
ENSG00000227667	0	0	0	1	0	0	0	0	0	0	0	0
ENSG00000162728	0	0	0	3	0	0	0	0	1	0	0	4
ENSG00000229021	13	13	19	9	11	8	8	12	15	14	8	0
ENSG00000231029	0	0	0	0	0	0	0	0	0	0	0	0
ENSG00000223612	3	4	7	7	7	1	4	4	8	5	4	5
ENSG00000203825	0	0	0	0	0	0	0	1	0	0	0	0
ENSG00000184371	4582	5523	4571	7248	5505	5469	6469	5653	7308	4286	4573	3991
ENSG00000233449	0	0	0	0	0	0	0	0	0	0	0	0
ENSG00000242943	0	0	0	0	0	0	0	0	0	0	0	0
ENSG00000233203	6	8	6	10	4	10	2	5	5	3	0	4
ENSG00000232366	0	0	0	0	0	0	0	0	0	0	0	0
ENSG00000232499	0	0	0	0	0	0	0	0	0	0	0	0
ENSG00000143375	42	46	80	83	42	45	33	34	65	66	61	48
ENSG00000271425	450	545	432	448	367	329	365	345	421	369	379	315
ENSG00000232265	0	3	0	0	0	0	0	0	0	0	0	0
ENSG00000163154	0	0	0	0	0	0	0	0	0	0	0	0
ENSG00000232995	0	0	0	0	0	0	0	0	0	0	0	0
ENSG00000236957	0	0	0	0	0	0	0	0	0	0	0	0
ENSG00000143569	6797	6622	7245	7161	6444	5419	6998	6460	7571	8005	8104	7510
ENSG00000238087	0	0	0	0	0	0	0	0	0	0	0	0
ENSG00000227777	0	0	0	0	0	0	0	0	0	0	0	0
ENSG00000287218	0	0	0	0	0	0	0	0	0	0	0	0
ENSG00000235700	0	0	0	0	0	0	0	0	0	0	0	0
ENSG00000223945	0	0	0	0	0	0	0	0	0	0	0	0
ENSG00000230832	4	6	0	0	0	0	0	0	0	0	0	0
ENSG00000177173	0	0	0	0	0	0	0	0	0	0	0	0
ENSG00000244619	0	0	0	0	0	0	0	0	0	0	0	0
ENSG00000184148	0	0	0	0	0	0	0	0	0	0	0	0
ENSG00000228697	0	0	0	0	2	0	0	0	1	0	3	1
ENSG00000223656	0	0	0	0	0	0	0	0	0	0	0	0
ENSG00000277406	31	43	38	42	35	35	39	20	38	45	43	45
ENSG00000238022	0	0	0	0	0	0	0	0	0	0	0	0
ENSG00000231671	0	0	0	0	0	0	0	0	0	0	0	0
ENSG00000196184	0	0	0	0	0	0	0	0	0	0	0	0
ENSG00000162729	463	438	473	454	339	456	472	469	485	451	410	451
ENSG00000143158	491	445	558	529	404	387	483	428	571	464	568	421
ENSG00000237008	0	0	0	0	0	0	0	0	0	0	0	0
ENSG00000271092	0	4	0	1	0	0	0	0	0	0	0	0
ENSG00000230364	0	0	0	0	0	0	0	0	0	0	0	1
ENSG00000162739	0	0	0	0	0	0	0	0	2	0	0	0
ENSG00000238118	0	0	0	0	0	0	0	0	0	0	0	0
ENSG00000203785	0	0	0	0	0	0	0	0	0	0	0	0
ENSG00000276118	0	0	0	0	4	0	0	0	2	0	9	0
ENSG00000232148	0	0	0	0	0	0	0	0	0	0	0	0
ENSG00000287607	0	0	0	0	0	0	0	0	0	0	0	0
ENSG00000159516	0	0	0	0	0	0	0	0	0	0	0	0
ENSG00000278811	19	15	6	11	12	15	2	5	15	14	10	6
ENSG00000117281	36	35	54	73	41	31	28	50	39	54	41	64
ENSG00000000460	682	809	690	689	599	552	590	474	701	702	649	631
ENSG00000249730	0	0	0	0	0	0	0	0	0	0	0	0
ENSG00000188859	1	4	0	2	1	4	3	4	0	4	5	0
ENSG00000271439	0	0	0	0	0	0	0	0	0	0	0	0
ENSG00000264522	1132	1018	1401	1194	923	1019	1132	1009	1325	1342	1236	1272
ENSG00000163564	1	0	1	0	0	0	0	1	0	0	0	0
ENSG00000275075	0	1	0	0	0	0	0	0	0	0	0	0
ENSG00000135862	13194	15022	11977	14214	11313	12423	12451	11458	13503	11698	11319	11308
ENSG00000232952	1	0	0	0	0	0	0	0	0	0	0	4
ENSG00000158473	0	0	0	0	0	0	0	0	0	0	0	0
ENSG00000227722	6	3	3	2	1	3	2	3	5	8	13	0
ENSG00000285636	0	0	0	0	0	0	0	0	0	0	0	0
ENSG00000285922	11	17	24	29	34	28	42	31	23	29	25	24
ENSG00000163191	2	0	5	3	0	0	3	0	0	4	6	14
ENSG00000233411	0	0	0	0	0	0	0	0	0	0	0	0
ENSG00000215853	0	0	0	0	0	0	0	0	0	0	0	0
ENSG00000275801	0	0	0	0	0	0	0	0	0	0	0	0
ENSG00000143198	1378	1636	1306	1524	1203	1151	1231	1160	1314	1281	1346	1215
ENSG00000203781	0	0	0	0	0	0	0	0	0	0	0	0
ENSG00000143318	0	3	0	0	3	0	6	1	0	1	0	0
ENSG00000143297	0	0	0	0	0	0	0	0	0	0	0	0
ENSG00000162736	3273	3754	3131	3906	2859	3405	4067	3814	4283	3645	3405	3785
ENSG00000117560	6	13	8	17	17	13	15	5	15	16	12	18
ENSG00000232188	0	0	0	0	0	0	0	0	0	0	0	0
ENSG00000232212	0	0	0	0	0	2	0	0	0	0	0	0
ENSG00000135823	507	551	520	529	466	507	522	562	524	615	549	463
ENSG00000171722	0	0	0	0	0	0	0	0	0	0	0	0
ENSG00000143621	4920	4592	5358	5411	4257	4734	5179	4280	6110	5447	5816	5021
ENSG00000241042	0	0	0	0	0	0	0	0	0	0	0	0
ENSG00000143155	1595	1509	1660	1556	1649	1432	1698	1305	1985	1805	1611	1618
ENSG00000260322	0	0	0	0	0	0	0	0	0	0	0	0
ENSG00000213060	0	0	0	0	0	0	0	0	0	0	0	0
ENSG00000223495	0	0	0	0	0	0	0	0	0	0	0	0
ENSG00000241666	4	0	0	0	6	3	0	0	3	6	0	3
ENSG00000143156	1005	1082	996	1172	909	1007	1201	1172	1249	1414	1221	1521
ENSG00000229612	0	0	0	0	0	0	0	0	0	0	0	0
ENSG00000198771	405	433	437	592	401	477	460	491	534	471	469	414
ENSG00000224943	0	0	0	0	0	0	0	0	0	0	0	0
ENSG00000225462	0	0	0	0	0	0	0	0	0	0	0	0
ENSG00000237756	0	0	0	0	0	0	0	0	0	0	0	0
ENSG00000116147	6	4	4	7	0	0	0	3	7	0	1	6
ENSG00000213064	2355	2395	2046	2174	1880	2255	2538	2277	2662	2497	2515	2293
ENSG00000203307	0	0	0	0	0	0	0	0	0	0	0	0
ENSG00000143179	1591	1684	1606	1846	1592	1429	1960	1679	2140	1808	2006	1634
ENSG00000271187	0	0	0	0	0	0	0	0	0	0	0	0
ENSG00000260360	0	6	0	1	3	0	3	0	1	2	0	0
ENSG00000224968	0	0	0	0	0	0	0	1	0	0	1	0
ENSG00000274562	0	0	0	0	0	0	0	0	0	0	0	0
ENSG00000276756	0	0	0	0	0	0	0	0	0	0	0	0
ENSG00000143315	0	0	0	0	0	0	0	0	0	0	0	0
ENSG00000227094	0	0	0	0	0	0	0	0	0	0	0	0
ENSG00000286966	0	0	3	6	11	5	0	2	5	10	0	4
ENSG00000116199	2511	2454	2723	2572	1908	2265	2621	2251	2887	2430	2194	2741
ENSG00000231175	0	2	3	0	1	0	0	0	0	0	0	0
ENSG00000143185	0	0	0	0	0	0	0	0	0	0	0	0
ENSG00000235145	0	0	0	0	0	0	0	0	0	0	0	0
ENSG00000007933	0	0	0	0	0	0	0	0	0	0	0	0
ENSG00000280778	3	5	0	0	0	0	1	3	3	3	0	0
ENSG00000116260	15052	15122	18027	18362	14541	16121	15526	12576	18090	15099	14600	13292
ENSG00000117475	955	1129	888	1122	1067	1043	1187	938	1234	1354	1169	1338
ENSG00000272931	0	0	0	0	0	0	0	0	0	0	0	0
ENSG00000143340	0	1	0	0	0	0	0	0	0	0	1	0
ENSG00000143190	1898	1932	1863	1989	1763	1412	1522	1627	1685	1684	1580	1634
ENSG00000225475	0	0	0	0	0	0	0	0	0	0	0	0
ENSG00000213062	12	28	17	21	24	30	26	15	18	28	10	25
ENSG00000230898	0	0	0	0	0	0	0	0	0	0	0	0
ENSG00000234998	25	18	36	18	21	35	37	18	34	28	22	22
ENSG00000232223	0	0	0	0	0	0	0	0	0	0	0	0
ENSG00000232678	0	0	0	0	0	0	0	0	0	0	0	0
ENSG00000224698	0	0	0	0	0	0	0	0	0	0	0	0
ENSG00000159348	577	527	765	684	592	538	613	553	706	731	660	636
ENSG00000287697	1	7	8	1	6	5	11	3	9	9	0	0
ENSG00000075945	1067	1167	968	1081	908	1067	1055	878	1183	1260	1145	1216
ENSG00000235303	0	0	0	0	0	0	0	0	1	0	0	0
ENSG00000162779	13	23	16	12	11	24	48	20	24	34	45	38
ENSG00000273160	0	0	0	0	0	0	0	0	0	0	0	0
ENSG00000122432	0	0	0	0	0	0	0	0	2	0	0	0
ENSG00000234810	47	39	41	40	29	12	13	27	36	38	37	41
ENSG00000232750	0	0	0	0	0	0	0	0	0	0	0	0
ENSG00000224468	0	0	0	0	0	0	0	0	0	0	0	0
ENSG00000235628	0	0	0	0	0	0	0	0	0	0	0	0
ENSG00000224600	0	0	0	0	0	0	0	0	0	0	0	0
ENSG00000272419	130	165	123	168	152	127	208	185	185	150	161	146
ENSG00000232551	0	0	0	0	0	0	0	0	0	0	0	0
ENSG00000229785	0	0	0	0	0	0	0	0	0	0	0	0
ENSG00000092607	12	18	18	11	12	12	15	12	10	13	4	15
ENSG00000238270	0	0	0	0	0	0	0	0	0	0	0	0
ENSG00000285894	9	1	8	1	3	0	4	0	3	2	11	4
ENSG00000234425	0	0	0	0	0	0	0	0	0	0	0	0
ENSG00000236025	0	0	0	0	0	0	0	0	0	0	0	0
ENSG00000230687	0	0	0	0	0	0	0	0	0	0	0	0
ENSG00000230704	0	0	0	0	0	0	0	0	0	0	0	0
ENSG00000283255	0	0	0	0	0	0	0	0	0	0	0	0
ENSG00000227741	2	1	1	4	0	1	3	0	1	0	3	3
ENSG00000237049	0	0	0	0	0	0	0	0	0	0	0	0
ENSG00000269887	0	0	0	0	0	0	0	0	0	0	0	0
ENSG00000235082	0	0	0	0	0	0	0	0	0	0	0	0
ENSG00000286754	0	0	0	0	0	0	0	0	0	0	0	0
ENSG00000232751	0	0	0	0	0	0	0	0	0	0	0	0
ENSG00000254913	0	0	0	0	0	0	0	0	0	0	0	0
ENSG00000287831	0	0	0	0	0	0	0	0	0	0	0	0
ENSG00000236364	0	0	0	0	0	0	0	0	0	0	0	0
ENSG00000117091	0	0	0	0	0	0	0	0	0	0	0	0
ENSG00000235378	0	0	0	0	0	0	0	0	0	0	0	0
ENSG00000163209	0	0	0	0	0	0	0	0	0	0	0	0
ENSG00000229588	3	0	0	0	1	0	1	0	0	1	3	1
ENSG00000122218	10053	10487	10733	10931	8374	9509	11076	10224	11735	11313	9535	12389
ENSG00000143171	0	0	0	0	0	0	0	0	0	0	0	0
ENSG00000272033	0	0	0	0	0	0	0	0	0	0	0	0
ENSG00000275767	0	2	5	0	2	0	0	0	0	0	0	0
ENSG00000224718	0	0	0	0	0	0	0	0	0	0	0	0
ENSG00000047410	9741	10166	9453	10078	8636	9243	10022	9483	10218	10328	8581	10938
ENSG00000231992	0	0	0	0	0	0	0	0	0	0	0	0
ENSG00000270209	0	0	0	0	0	0	0	0	0	0	0	0
ENSG00000018625	0	1	0	1	8	0	10	0	0	0	0	0
ENSG00000171806	0	0	0	0	0	0	0	0	0	0	0	0
ENSG00000224261	0	0	0	0	0	0	0	0	0	0	0	0
ENSG00000287919	0	0	0	0	0	0	0	0	0	0	0	0
ENSG00000229914	0	0	0	0	0	0	0	0	0	0	0	0
ENSG00000213088	0	0	0	0	0	0	0	0	0	0	0	0
ENSG00000198574	10	18	37	16	14	20	19	15	8	30	13	24
ENSG00000203739	198	228	191	204	138	110	156	173	268	223	201	221
ENSG00000233882	0	0	0	0	0	0	0	0	0	0	0	0
ENSG00000198358	0	0	0	0	0	0	0	0	0	0	0	0
ENSG00000229407	0	0	0	0	0	0	0	0	0	0	0	0
ENSG00000235575	0	0	0	0	0	0	0	0	0	0	0	0
ENSG00000134216	0	0	0	0	0	0	0	0	0	0	0	0
ENSG00000234761	0	0	0	0	0	0	0	0	0	0	0	0
ENSG00000230748	0	0	0	0	0	0	0	0	0	0	0	0
ENSG00000254154	29	17	14	10	7	18	9	15	23	13	17	6
ENSG00000286600	0	0	0	0	0	0	0	0	0	0	0	0
ENSG00000162694	2513	2417	2781	2567	2308	2084	2859	2517	3237	2935	2428	3070
ENSG00000163207	0	0	0	0	0	0	0	0	0	0	0	0
ENSG00000132716	453	532	494	544	429	394	570	488	673	533	534	478
ENSG00000288574	0	0	0	0	0	0	0	0	0	0	0	0
ENSG00000238108	0	0	0	0	0	0	0	0	0	0	0	0
ENSG00000214262	0	0	0	0	0	0	0	0	0	0	0	0
ENSG00000183853	4864	4754	5557	5442	4650	4166	5372	5029	5522	5503	5199	5556
ENSG00000143401	3590	3388	3907	3811	3755	3317	3436	2712	3938	3831	3304	3784
ENSG00000215835	0	0	0	0	0	0	0	0	0	0	0	0
ENSG00000118197	403	522	411	454	379	458	485	374	527	479	410	407
ENSG00000135842	6486	6810	6978	6792	5292	5732	5782	5865	6003	6582	5460	6809
ENSG00000227621	0	0	0	0	0	0	0	0	0	0	0	0
ENSG00000229258	0	0	0	1	0	1	0	0	0	0	2	0
ENSG00000287472	0	0	0	0	0	0	0	0	0	0	0	0
ENSG00000227776	0	0	0	0	0	0	0	0	0	0	0	0
ENSG00000198734	0	0	0	0	0	0	0	0	0	0	1	2
ENSG00000242193	0	0	0	0	0	0	0	0	0	0	0	0
ENSG00000077152	1095	1014	1179	1114	988	905	1157	1039	1237	1150	997	1289
ENSG00000241318	0	0	0	0	0	0	0	0	0	0	0	0
ENSG00000143164	1974	2036	2089	2244	1789	1985	2098	1889	2289	2403	2137	2391
ENSG00000271546	0	0	0	0	0	0	0	0	0	0	0	0
ENSG00000255148	0	0	0	0	0	0	0	0	0	0	0	0
ENSG00000133048	2	0	0	0	0	0	0	0	0	0	0	0
ENSG00000229699	0	0	0	0	0	0	0	0	0	0	0	0
ENSG00000228238	0	1	0	0	0	0	0	0	0	1	0	2
ENSG00000232393	0	0	0	0	0	0	0	0	0	0	0	0
ENSG00000121454	25	19	24	24	12	19	33	28	33	26	27	54
ENSG00000126070	1789	2063	1801	1789	1688	1443	1899	1590	2111	1905	1598	1858
ENSG00000275140	0	0	0	0	0	0	1	0	0	0	0	0
ENSG00000184155	0	0	0	0	0	0	0	0	0	0	0	0
ENSG00000163157	60	46	57	45	57	29	35	31	50	51	58	44
ENSG00000224308	0	0	0	0	0	0	0	0	0	0	0	0
ENSG00000117036	814	778	956	978	728	873	941	883	900	957	921	992
ENSG00000058085	4932	5847	4493	6768	5349	6067	4830	4016	5360	4457	4372	4321
ENSG00000188460	0	0	0	0	0	0	0	0	1	0	0	0
ENSG00000260088	6	20	14	6	11	1	11	5	9	22	5	23
ENSG00000287978	0	0	0	0	0	0	0	0	0	0	0	0
ENSG00000183155	579	586	533	626	499	444	459	448	469	541	671	572
ENSG00000117533	1057	1160	1132	1089	1101	969	1122	882	1277	1286	992	1206
ENSG00000116815	4203	4485	4744	4524	3977	3210	4225	4092	4408	3908	3778	3575
ENSG00000225487	0	0	0	0	0	0	0	0	0	0	0	0
ENSG00000224620	0	0	0	0	0	0	0	0	0	0	0	0
ENSG00000232917	1	0	0	0	0	0	0	0	0	0	0	0
ENSG00000233057	0	0	0	0	0	0	0	0	0	0	0	0
ENSG00000237131	0	0	0	0	0	0	0	0	0	0	0	0
ENSG00000116741	0	0	0	0	0	0	0	0	0	0	0	0
ENSG00000233946	0	0	0	0	0	0	0	0	0	0	0	0
ENSG00000122482	3031	3096	3056	3235	2728	3329	3209	2845	3472	3440	2738	3439
ENSG00000215861	11	12	5	10	10	11	6	6	6	6	4	15
ENSG00000123843	246	263	256	265	198	193	193	203	244	190	142	216
ENSG00000143167	2	0	0	3	0	1	1	0	3	0	1	0
ENSG00000143184	0	0	0	0	0	0	0	0	0	0	0	0
ENSG00000231966	0	4	2	3	0	0	0	2	1	0	0	1
ENSG00000203685	0	0	0	0	0	0	0	0	0	0	0	0
ENSG00000131788	1770	1825	1981	2052	1597	1342	1863	1947	2013	1822	1715	1993
ENSG00000176320	0	0	0	0	0	0	0	0	0	0	0	0
ENSG00000260976	2	0	5	2	4	1	1	0	0	3	1	3
ENSG00000235215	0	0	0	0	0	0	0	0	0	0	0	0
ENSG00000223450	0	0	0	0	0	0	0	0	0	0	0	0
ENSG00000233771	0	0	0	2	0	0	2	0	1	1	0	4
ENSG00000171786	13	22	10	33	1	12	1	13	9	9	5	9
ENSG00000224691	0	0	0	0	0	0	0	0	0	0	0	0
ENSG00000286572	5	3	0	6	3	0	0	4	8	2	3	1
ENSG00000272880	0	0	0	0	0	0	0	0	0	0	0	0
ENSG00000235101	0	0	0	0	0	0	0	0	0	0	0	0
ENSG00000228215	0	0	0	0	0	0	0	1	0	0	0	0
ENSG00000177807	7	11	5	14	8	3	4	9	14	7	4	7
ENSG00000163485	102	105	94	95	91	109	106	58	101	73	73	92
ENSG00000123838	0	1	0	8	2	5	5	6	9	0	2	1
ENSG00000000971	1977	2164	2267	2205	2050	1789	2326	2172	2124	1902	1707	1783
ENSG00000233626	5	4	0	1	1	0	2	1	0	1	0	3
ENSG00000185495	501	580	492	502	523	368	453	414	490	564	535	464
ENSG00000233691	0	0	0	0	0	0	0	0	0	0	0	0
ENSG00000283518	3	0	0	2	3	0	2	0	3	0	5	0
ENSG00000118200	2326	2392	2359	2282	1784	2275	2528	2074	2902	2552	2287	2500
ENSG00000271527	0	0	0	0	3	0	0	0	0	0	0	0
ENSG00000143228	2004	2070	2074	2049	2070	1617	1824	1768	1961	2000	1682	1817
ENSG00000235827	0	0	0	0	0	0	0	0	0	0	0	1
ENSG00000231615	0	0	5	5	9	9	7	0	0	0	0	0
ENSG00000231714	0	0	0	0	0	0	0	0	1	0	0	0
ENSG00000174514	15	17	17	27	27	14	13	25	14	27	20	21
ENSG00000143178	122	159	106	129	102	83	130	127	152	124	122	128
ENSG00000162409	1312	1320	1346	1397	1282	1159	1315	1280	1449	1334	1032	1376
ENSG00000224837	0	0	0	0	0	0	0	0	0	0	0	0
ENSG00000231547	0	0	0	0	0	0	0	0	0	0	0	0
ENSG00000116833	18	28	15	13	17	16	16	16	19	44	32	24
ENSG00000272205	1	4	4	7	6	1	0	4	4	7	1	7
ENSG00000227740	16	12	19	20	6	7	5	22	17	18	15	16
ENSG00000135824	3	0	0	0	0	0	0	0	0	0	0	0
ENSG00000260990	0	0	0	0	0	0	0	0	0	0	0	0
ENSG00000000457	458	544	507	512	420	375	423	365	504	480	383	492
ENSG00000286185	129	152	140	145	107	83	118	72	134	113	147	152
ENSG00000143507	249	313	254	338	221	349	410	363	419	460	389	473
ENSG00000285638	0	0	0	0	0	0	0	0	1	0	1	0
ENSG00000226520	0	0	0	0	0	0	0	0	0	0	0	0
ENSG00000198483	1	4	9	25	4	9	1	0	3	1	6	1
ENSG00000143367	497	490	512	646	441	541	354	408	481	455	405	400
ENSG00000260021	0	0	0	0	0	0	0	0	0	0	1	0
ENSG00000284592	0	0	0	0	0	0	0	0	0	0	0	0
ENSG00000230987	0	0	0	0	0	0	0	0	0	0	0	0
ENSG00000232527	8	7	3	5	6	6	0	3	3	10	7	10
ENSG00000275392	0	0	0	0	0	0	0	0	0	0	0	0
ENSG00000215833	0	0	0	0	0	0	0	0	0	0	0	0
ENSG00000229291	31	43	45	32	34	41	34	31	32	55	20	48
ENSG00000228167	0	0	0	0	0	0	0	0	0	0	0	0
ENSG00000225325	0	0	0	1	0	0	0	0	0	0	0	0
ENSG00000223344	0	0	0	0	0	0	0	0	0	0	0	0
ENSG00000276110	0	5	1	5	6	0	0	1	1	4	0	0
ENSG00000197959	31	42	48	24	33	19	53	45	44	45	24	38
ENSG00000228191	0	0	0	0	0	0	0	0	0	0	0	0
ENSG00000234775	0	0	0	0	0	0	0	0	0	0	0	0
ENSG00000133063	1	0	0	0	0	6	0	0	0	0	0	0
ENSG00000229961	0	0	0	0	0	0	0	0	0	0	0	0
ENSG00000180999	30	23	26	21	14	11	14	24	22	34	27	50
ENSG00000150732	0	0	0	0	0	0	0	0	0	0	0	0
ENSG00000234277	1	0	0	4	4	0	0	0	0	2	0	7
ENSG00000203784	0	0	0	0	0	0	0	0	0	0	0	0
ENSG00000157064	1360	1486	1312	1487	1233	1251	1487	1519	1546	1360	1144	1388
ENSG00000288139	0	0	0	0	0	0	0	0	0	0	0	0
ENSG00000203666	570	551	572	600	576	370	529	481	651	629	651	633
ENSG00000226015	0	0	0	0	0	0	0	0	0	0	0	0
ENSG00000215808	345	391	368	390	266	387	404	336	461	437	389	422
ENSG00000059588	1334	1532	1404	1574	1292	987	1554	1662	1752	1509	1455	1412
ENSG00000265972	11846	15576	11809	13946	9768	10493	7581	7653	8912	7107	6438	6547
ENSG00000231512	4	1	6	4	3	0	2	9	4	9	7	7
ENSG00000143162	1635	1818	1613	1923	1427	1666	1527	1402	1623	1315	1456	1158
ENSG00000237379	0	0	1	2	1	1	4	0	3	0	1	0
ENSG00000275131	1174	1484	1355	1413	1262	929	1705	1571	1872	2219	1969	1961
ENSG00000287452	0	0	0	0	0	0	0	0	0	0	0	0
ENSG00000232959	0	0	0	0	0	0	0	0	0	0	0	0
ENSG00000233791	0	0	0	0	0	0	0	0	0	0	1	0
ENSG00000159166	0	0	0	0	0	0	0	0	0	0	0	0
ENSG00000117153	1548	1723	1844	1756	1580	1322	1638	1378	1751	1570	1274	1612
ENSG00000122224	0	0	0	0	0	0	0	0	0	0	0	0
ENSG00000243781	0	0	0	0	0	0	0	0	0	0	0	0
ENSG00000131779	479	508	582	579	496	425	593	517	661	633	643	528
ENSG00000228288	0	17	16	21	5	12	5	9	5	13	4	6
ENSG00000162782	0	0	2	0	1	0	3	0	1	1	2	0
ENSG00000238051	0	0	0	0	0	0	0	0	0	0	0	0
ENSG00000162704	4504	4399	5259	4608	3954	4270	4620	3606	5138	3612	3613	3097
ENSG00000233196	0	0	0	0	0	0	0	0	0	0	0	2
ENSG00000229220	0	0	0	0	0	0	0	0	0	0	0	0
ENSG00000279061	0	0	0	0	0	0	0	0	0	0	0	0
ENSG00000143653	1880	1989	1765	1918	1554	1863	1984	1807	2091	2034	1752	2120
ENSG00000135837	3360	3333	3296	3368	2853	3093	3261	3063	3254	3465	2934	3896
ENSG00000117595	0	0	0	0	0	0	0	0	0	0	0	0
ENSG00000230280	0	0	0	0	0	0	0	0	0	0	0	0
ENSG00000228560	0	0	0	0	1	1	0	0	1	0	0	1
ENSG00000158711	3477	3555	3392	3264	3007	3073	3523	3153	3509	3556	2913	3842
ENSG00000227747	0	0	0	0	0	0	0	0	0	0	0	0
ENSG00000228081	0	0	0	0	0	0	0	0	0	0	0	0
ENSG00000228020	0	0	0	0	0	0	0	0	0	0	0	0
ENSG00000234975	3	5	7	7	6	5	5	3	10	9	6	5
ENSG00000163444	1379	1391	1431	1571	1188	1520	1463	1285	1436	1535	1657	1451
ENSG00000162851	489	501	536	555	390	479	593	580	554	556	579	574
ENSG00000271427	6	9	3	3	6	5	6	3	4	5	4	4
ENSG00000261817	0	0	0	0	0	0	0	0	0	0	0	0
ENSG00000143353	711	804	773	777	608	653	781	763	889	742	645	640
ENSG00000197965	2950	3140	3133	3390	2496	3277	3638	3276	3837	3633	3214	3594
ENSG00000143493	2185	2049	2404	2240	1782	1863	2086	1900	2267	2181	2016	2336
ENSG00000230777	0	0	0	0	3	0	0	0	0	0	2	0
ENSG00000179397	147	116	122	149	111	98	110	115	168	147	202	140
ENSG00000224540	0	0	0	0	0	0	0	0	0	0	0	0
ENSG00000117592	0	0	0	0	0	0	0	0	0	0	0	0
ENSG00000152904	1	0	0	0	0	0	0	0	0	0	0	0
ENSG00000186197	0	1	1	3	0	0	1	0	0	0	0	1
ENSG00000229067	0	0	0	0	0	0	0	0	0	0	0	0
ENSG00000271554	0	0	0	0	0	0	0	0	0	0	0	0
ENSG00000230231	0	0	0	0	0	0	0	0	0	0	0	0
ENSG00000271269	0	0	0	0	0	0	0	0	0	0	0	0
ENSG00000227711	0	0	0	0	0	0	0	0	0	0	0	0
ENSG00000261182	0	0	0	0	0	0	0	0	0	0	0	0
ENSG00000094963	0	0	0	0	0	0	0	0	0	0	0	0
ENSG00000228606	0	0	0	0	0	0	0	0	0	0	0	0
ENSG00000228879	0	0	0	0	0	0	0	0	0	0	0	0
ENSG00000227925	7	0	1	3	0	0	1	0	0	0	0	0
ENSG00000162670	0	0	1	0	0	0	0	0	0	0	0	3
ENSG00000225712	0	0	0	0	0	0	0	0	0	0	0	0
ENSG00000226565	0	0	0	0	0	0	0	0	0	0	0	0
ENSG00000159176	5123	5143	6037	5572	4590	4480	5038	4327	5566	4962	5263	4218
ENSG00000162761	0	0	0	0	2	0	0	0	0	0	0	0
ENSG00000143199	12	15	7	16	13	17	17	14	16	12	8	14
ENSG00000236523	0	0	0	0	0	0	0	0	0	0	0	0
ENSG00000223353	0	0	0	0	0	0	0	0	0	0	0	0
ENSG00000117479	448	521	455	485	441	441	558	468	451	429	397	483
ENSG00000179930	0	0	0	0	0	0	0	0	0	0	0	0
ENSG00000007908	0	0	0	0	0	0	0	0	0	0	0	0
ENSG00000092978	596	528	601	670	663	593	701	693	796	761	689	657
ENSG00000143499	1844	1921	1831	2012	1836	1496	1674	1588	1926	1866	1853	1646
ENSG00000278467	0	0	0	0	0	0	0	0	0	0	0	0
ENSG00000163518	0	0	0	0	0	0	0	0	0	0	0	0
ENSG00000243155	43	71	57	66	41	27	63	56	77	58	72	46
ENSG00000188404	0	0	0	0	0	0	0	0	0	0	0	0
ENSG00000233693	0	0	0	0	0	0	0	0	0	0	0	0
ENSG00000227735	0	0	0	0	0	0	0	0	0	0	0	0
ENSG00000232864	0	0	0	0	0	0	0	0	0	0	0	0
ENSG00000243062	0	0	0	0	0	0	0	0	0	0	0	0
ENSG00000143196	0	0	0	0	0	0	0	0	0	0	0	0
ENSG00000283174	0	0	0	0	0	0	0	0	0	0	0	0
ENSG00000228504	0	0	0	0	0	0	0	0	0	0	0	0
ENSG00000237463	0	0	0	0	0	0	0	3	0	0	0	0
ENSG00000274702	0	0	0	0	0	0	0	0	0	0	0	0
ENSG00000224462	3	10	8	2	14	3	21	0	4	11	8	9
ENSG00000226211	0	0	0	0	0	0	0	0	0	0	0	0
ENSG00000236942	0	0	0	0	0	0	0	0	0	0	0	0
ENSG00000287205	0	0	0	0	1	0	0	0	0	0	0	0
ENSG00000238005	0	6	7	10	8	6	11	6	5	10	10	11
ENSG00000203697	23	25	26	35	17	26	5	10	13	25	21	22
ENSG00000116574	104	144	117	148	108	106	148	142	159	153	139	137
ENSG00000287929	0	0	0	0	0	0	0	0	0	0	0	0
ENSG00000186283	735	669	856	856	664	680	755	610	919	826	890	796
ENSG00000159346	2096	1981	2334	2344	1864	2126	2404	2097	2634	2606	2328	2677
ENSG00000160856	0	0	0	0	0	0	0	0	0	0	0	0
ENSG00000224896	0	0	0	0	0	0	0	0	0	0	0	2
ENSG00000226292	0	0	0	0	0	0	0	0	0	0	0	0
ENSG00000121481	723	707	705	682	616	714	722	577	679	735	630	870
ENSG00000227940	0	0	0	0	0	0	0	0	0	0	0	0
ENSG00000227181	0	0	0	0	0	0	0	0	0	0	0	0
ENSG00000117139	3285	3879	3095	3518	2787	3013	4073	3820	4371	4038	3580	4016
ENSG00000143248	65	96	63	59	74	35	88	80	93	118	105	90
ENSG00000230623	36	36	28	22	25	28	32	28	42	25	20	15
ENSG00000278455	0	0	0	0	0	0	0	0	0	0	0	0
ENSG00000132704	0	0	0	0	0	0	0	0	0	0	0	0
ENSG00000258082	1	0	0	2	0	3	2	0	1	0	1	1
ENSG00000224810	0	0	0	0	0	0	0	0	0	0	0	0
ENSG00000162814	31	52	72	39	44	33	113	67	88	139	131	101
ENSG00000231768	0	0	0	0	0	0	0	0	0	0	0	0
ENSG00000163435	15	17	12	22	16	13	11	7	20	3	5	7
ENSG00000225172	0	0	0	0	0	0	0	1	0	0	0	0
ENSG00000261642	0	0	0	0	0	0	0	0	0	0	0	0
ENSG00000228239	0	0	0	0	0	0	0	0	0	0	0	0
ENSG00000237283	0	0	0	0	0	0	0	0	0	0	0	0
ENSG00000116132	5	7	1	10	3	0	0	7	5	1	3	0
ENSG00000282221	0	0	0	0	0	0	0	0	0	0	0	0
ENSG00000238042	19	16	5	2	12	3	3	6	5	9	4	5
ENSG00000242757	0	0	0	0	0	0	0	0	0	0	0	0
ENSG00000271475	0	0	0	0	0	0	0	0	0	0	0	0
ENSG00000231877	6	4	1	0	0	5	1	12	0	11	4	5
ENSG00000116679	3621	3907	4059	3922	3486	3239	3264	2889	3540	3468	3464	2742
ENSG00000228536	85	118	108	121	106	70	106	110	121	117	87	100
ENSG00000230550	0	0	0	0	0	0	0	0	0	0	0	0
ENSG00000243636	0	0	0	0	0	0	0	0	0	0	0	0
ENSG00000224671	0	0	0	0	0	0	0	0	0	0	0	0
ENSG00000227002	0	0	0	0	0	0	0	0	0	0	0	0
ENSG00000162706	0	0	0	0	0	0	0	0	0	0	0	0
ENSG00000229242	0	0	0	0	0	0	0	0	0	0	0	0
ENSG00000253326	18	30	14	49	16	26	26	21	28	16	38	27
ENSG00000235449	0	0	0	0	0	0	0	0	0	0	0	0
ENSG00000272755	0	0	0	0	0	0	0	0	0	0	0	0
ENSG00000228470	17	9	12	29	21	31	19	16	14	3	14	10
ENSG00000021852	0	0	0	0	0	0	0	0	0	0	0	0
ENSG00000152092	0	3	1	0	0	0	0	0	0	0	0	0
ENSG00000234984	0	0	0	0	0	0	0	0	0	0	0	0
ENSG00000231648	0	0	0	0	0	0	0	0	0	0	0	0
ENSG00000233540	0	0	0	0	0	0	0	0	0	0	0	0
ENSG00000286383	0	0	0	4	0	0	0	3	0	0	3	0
ENSG00000280587	29	21	31	21	22	13	34	34	26	35	45	45
ENSG00000249007	0	0	0	0	0	0	0	0	0	0	0	0
[truncated: 58,606 more rows]

## Sheet: B
	baseMean	log2FoldChange	lfcSE	stat	pvalue	padj
C1orf112	561.863	-0.315814	0.111376	-2.83556	0.00457452	0.0556905
ALS2	1475.85	0.188975	0.0890649	2.12177	0.0338573	0.204701
E2F2	337.563	-0.545536	0.14163	-3.85183	0.000117239	0.00333445
STAB1	4.47071	-4.70873	1.56824	-3.00256	0.0026772	NA
SCMH1	679.01	-0.243253	0.104474	-2.32836	0.0198929	0.146541
LYPLA2	1309.87	0.383769	0.095079	4.03632	5.42967e-05	0.0017273
CLK1	1951.65	-0.247104	0.0859949	-2.87348	0.00405982	0.051031
MTMR11	1602.83	-0.215422	0.0936541	-2.30019	0.0214374	0.153958
TTC27	894.351	0.248927	0.104756	2.37626	0.0174893	0.13611
RUNX3	103.755	0.541365	0.256655	2.10931	0.0349178	0.208678
NDUFS1	4301.1	0.162109	0.080495	2.01391	0.0440195	0.238799
KPNA6	882.547	0.282435	0.108216	2.60991	0.00905655	0.0897574
ZZZ3	2040.78	-0.182285	0.087461	-2.08419	0.0371429	0.216862
SLC66A1	363.33	0.279532	0.125162	2.23336	0.0255254	0.172489
CAPG	5180.81	-0.178071	0.0826363	-2.15488	0.0311715	0.194675
EPHA3	97.2546	-0.4766	0.233767	-2.03878	0.041472	0.231009
R3HDM1	2267.25	-0.29976	0.0800861	-3.74297	0.000181861	0.00476301
H6PD	8815.4	-0.367543	0.0781025	-4.7059	2.52743e-06	0.00013456
TNFRSF9	182.815	0.636014	0.184169	3.45342	0.000553525	0.0114289
LTBP1	2774.65	-0.25981	0.09426	-2.75631	0.00584576	0.0657215
DCBLD2	4269.68	-0.222477	0.0744274	-2.98918	0.00279731	0.0393456
PITHD1	965.654	-0.190751	0.0962004	-1.98285	0.0473837	0.249857
YIPF1	775.173	0.22006	0.110846	1.98528	0.0471131	0.248977
NDC1	2157.21	-0.229047	0.0913634	-2.50699	0.0121763	0.109248
DGKG	100.81	-0.449052	0.218594	-2.05428	0.0399488	0.225651
TARBP1	1263.64	0.224308	0.0996716	2.25047	0.0244191	0.168604
PTPRU	2558.07	-0.353987	0.0894279	-3.95835	7.54688e-05	0.00229867
GPC1	1850.19	-0.287804	0.0895355	-3.21441	0.00130712	0.0224998
ANKRD44	1758.86	-0.488888	0.086038	-5.68224	1.32944e-08	1.39256e-06
PDIA5	706.746	-0.291248	0.1061	-2.74505	0.00605021	0.06729
PACC1	313.059	0.559259	0.146348	3.82143	0.000132678	0.00368409
TIE1	443.886	-0.405961	0.120283	-3.37505	0.000738027	0.014451
NFYC	1382.45	-0.204561	0.0966254	-2.11705	0.0342558	0.205951
NGEF	910.038	-0.286283	0.099245	-2.88461	0.00391904	0.0496489
ASPM	7418.88	-0.271419	0.0888311	-3.05545	0.0022472	0.0336271
LRRC40	346.172	-0.351747	0.134042	-2.62415	0.0086865	0.0869595
DNTTIP2	2576.89	0.227244	0.0900611	2.52322	0.0116286	0.105822
TGFBR3	673.165	0.476196	0.128381	3.70925	0.000207871	0.00530339
RAD18	1463.29	-0.254433	0.0920167	-2.76507	0.00569107	0.0644321
MAP4K4	19245.9	-0.246199	0.0811208	-3.03496	0.00240564	0.0355032
CYBRD1	5265.17	-0.371597	0.0847394	-4.38518	1.15891e-05	0.000457032
LIMS2	1342.39	-0.259762	0.078812	-3.29597	0.000980841	0.0181568
SPEG	1746.31	-0.243923	0.0990482	-2.46267	0.0137908	0.117852
MCM2	2472.65	-0.39177	0.0796852	-4.91647	8.81199e-07	5.48472e-05
PPP2R3A	1107.47	-0.425043	0.0967016	-4.39541	1.10563e-05	0.000441022
PTGS2	147.904	1.03286	0.221025	4.67305	2.96758e-06	0.000155008
FNDC3B	4547.66	0.443115	0.0847777	5.22679	1.72475e-07	1.36329e-05
TMEM131	9148.67	0.168562	0.0817818	2.06112	0.0392917	0.223701
PLD1	1207.57	0.246941	0.0855497	2.88652	0.00389531	0.0495591
MCM6	4970.26	-0.177948	0.0840433	-2.11734	0.0342311	0.205951
DGKD	2862.9	0.153164	0.0780812	1.96159	0.0498097	0.257008
DNAJC10	5390.35	0.189648	0.0844985	2.24439	0.024807	0.169792
GPR137B	486.332	0.383807	0.124272	3.08845	0.00201207	0.0310461
MAP2	376.071	-0.713315	0.145959	-4.8871	1.02331e-06	6.16088e-05
LAMP3	5.30434	2.16632	1.08213	2.00191	0.0452948	NA
TP73	158.503	-0.743726	0.210297	-3.53655	0.000405391	0.00903643
OSBPL6	743.454	-0.24584	0.119421	-2.0586	0.0395329	0.224479
TNS1	2195.53	-0.349497	0.0809377	-4.3181	1.57381e-05	0.000605282
MPP4	459.068	-0.52906	0.120653	-4.38498	1.15996e-05	0.000457032
PLOD1	4156.96	-0.33938	0.079372	-4.27582	1.90433e-05	0.000715318
ZMPSTE24	1960.52	0.209199	0.0866359	2.41469	0.0157485	0.126735
NKAIN1	3.23582	-3.86545	1.7291	-2.23552	0.025383	NA
EFR3B	79.915	-0.586667	0.26418	-2.22071	0.0263707	0.176025
WDR47	1395.86	0.262443	0.09619	2.72839	0.00636452	0.0697497
EPS15	1724.75	0.217178	0.0935347	2.32189	0.0202387	0.148325
ORC1	571.097	-0.23045	0.116976	-1.97006	0.0488311	0.254095
RAD54L	369.455	-0.350265	0.141286	-2.47913	0.0131705	0.115422
DDX18	4443.55	0.281086	0.0912012	3.08204	0.00205587	0.0314208
ASAP3	952.104	-0.227689	0.105286	-2.16258	0.0305738	0.192717
ITGA6	5833.14	-0.181802	0.0847173	-2.14598	0.0318744	0.196775
TGFB2	1377.61	0.970459	0.103031	9.41911	4.54935e-21	3.66337e-18
GPATCH2	577.127	0.344473	0.108974	3.16106	0.00157198	0.0257676
SH3GLB1	5124.53	0.180168	0.088182	2.04314	0.0410383	0.229586
FAM162A	1107.38	-0.259371	0.103265	-2.51171	0.0120148	0.108175
RNF7	74.9426	0.750625	0.267622	2.80479	0.00503492	0.0597879
CBLB	455.168	0.225444	0.110083	2.04795	0.0405645	0.227926
SNX4	962.746	0.266441	0.10944	2.43458	0.0149092	0.122742
NEK11	270.693	0.603217	0.156056	3.86538	0.000110917	0.00320415
MAPKAPK3	1485.94	-0.231242	0.0866433	-2.6689	0.00761003	0.0791345
ABCC5	1213.36	0.240159	0.0990368	2.42494	0.0153108	0.125009
KLHL24	1178.45	0.207147	0.0997446	2.07677	0.0378229	0.218819
NEK4	1063.12	0.243472	0.0995172	2.44653	0.0144237	0.120594
SLC4A3	97.4736	-0.49007	0.234134	-2.09311	0.036339	0.2138
LMAN2L	772.108	-0.37411	0.110735	-3.37841	0.000729055	0.0143407
IL1A	683.552	1.33027	0.154396	8.61599	6.93383e-18	4.20703e-15
KCNIP3	699.753	-0.301014	0.118174	-2.5472	0.0108591	0.10131
STEAP3	366.534	-0.398391	0.138082	-2.88518	0.0039119	0.0496489
CENPA	763.815	-0.251546	0.108026	-2.32858	0.0198814	0.146541
ACVR1	1162.48	-0.188246	0.0947869	-1.98599	0.0470341	0.248763
TANC1	2623.12	0.457487	0.0822513	5.56206	2.66603e-08	2.56098e-06
EIF2B4	461.129	0.258643	0.12196	2.12072	0.0339452	0.205069
NRBP1	3361.59	0.192869	0.0816997	2.36071	0.0182401	0.139084
RTN4	14377.6	-0.353258	0.0756261	-4.67111	2.99573e-06	0.000155008
GALNT3	1120.18	-0.370327	0.0965466	-3.83573	0.00012519	0.00351404
POLE4	567.82	-0.267935	0.117404	-2.28218	0.022479	0.159219
CCDC88A	812.826	-0.222986	0.113462	-1.9653	0.0493796	0.256122
MRPL19	138.161	0.400856	0.198706	2.01734	0.0436604	0.238457
EFEMP1	645.966	0.366049	0.119782	3.05595	0.00224348	0.0336105
TXNDC9	605.747	0.237022	0.120822	1.96174	0.0497923	0.257008
COQ10B	923.864	0.450684	0.110724	4.07034	4.69453e-05	0.00154682
ST3GAL5	827.648	0.611138	0.110951	5.50819	3.6254e-08	3.36041e-06
PLEKHB2	7449.71	0.264781	0.0774103	3.42049	0.000625086	0.012643
GORASP2	2666.56	-0.17041	0.0769458	-2.21467	0.0267826	0.177595
QPCT	662.201	0.493261	0.11927	4.13565	3.53947e-05	0.00123992
SDC1	1173.96	-0.361105	0.104912	-3.44197	0.000577494	0.0117915
KYNU	2784.07	0.517086	0.0935558	5.52703	3.25698e-08	3.0408e-06
RND3	2040.4	0.714628	0.0959776	7.44578	9.63705e-14	2.88753e-11
THADA	1243.53	0.199965	0.0973089	2.05496	0.0398833	0.225651
TRAK2	1662.44	0.367372	0.0908172	4.04518	5.22826e-05	0.00168402
EPAS1	2363.5	-0.35204	0.0839981	-4.19105	2.77665e-05	0.000993132
NFE2L2	3770.45	0.256288	0.0912862	2.80752	0.00499246	0.0594481
PARD3B	772.266	0.31217	0.107541	2.9028	0.00369839	0.0478415
MARK1	255.727	-0.299847	0.146757	-2.04315	0.0410377	0.229586
MORN1	624.237	0.389179	0.112415	3.462	0.00053618	0.0112145
RALGPS2	2931.26	-0.271467	0.0776846	-3.49448	0.000474993	0.0101997
AMPD2	2230.67	0.179778	0.0878424	2.0466	0.0406976	0.228375
HDAC1	4941.3	-0.341986	0.0773468	-4.42146	9.80373e-06	0.00039596
DNAJC6	729.641	0.277515	0.101621	2.73087	0.00631665	0.06944
IVNS1ABP	3021.48	-0.25789	0.0797351	-3.23434	0.00121926	0.0214018
PHTF1	2212.92	0.183253	0.0928588	1.97346	0.0484435	0.252726
TTF2	1654.4	-0.310337	0.0847419	-3.66214	0.000250112	0.00613799
TMEM9	1041.15	-0.262483	0.107505	-2.44159	0.0146226	0.121292
OSCP1	188.034	0.686304	0.181716	3.7768	0.000158859	0.0042676
MTR	1931.72	-0.184519	0.0835602	-2.20822	0.0272288	0.179537
BMP8B	64.1547	-0.576426	0.27327	-2.10937	0.034913	0.208678
RLF	1403.63	-0.233762	0.0967017	-2.41735	0.0156339	0.126207
RIMS3	271.121	-0.364949	0.157602	-2.31563	0.0205782	0.149537
AKT3	1967.09	0.27129	0.0967351	2.80446	0.00504012	0.0597946
KDM5B	3147.97	0.257428	0.0859205	2.99611	0.00273445	0.0390583
RGS4	528.888	-0.220444	0.105706	-2.08543	0.0370299	0.216663
RBBP5	879.567	-0.181358	0.0851596	-2.12962	0.0332026	0.202357
GBP1	633.239	0.318907	0.119841	2.66109	0.00778891	0.080475
CDK18	162.304	-0.558412	0.190123	-2.93711	0.00331291	0.0440102
ECE1	8775.04	0.342775	0.0762508	4.49536	6.94517e-06	0.00029927
APH1A	2008.87	-0.266409	0.0892237	-2.98586	0.00282785	0.0396453
SLC2A1	5247.64	0.209971	0.0797603	2.63253	0.00847518	0.0855415
EBNA1BP2	1783.71	0.187184	0.088764	2.10879	0.034963	0.208838
CDC20	4405.67	-0.16423	0.083176	-1.97449	0.0483263	0.252524
IPO13	894.766	0.208483	0.0952656	2.18844	0.0286378	0.185299
PIK3R3	336.158	0.586373	0.157634	3.71983	0.000199354	0.00515759
TSPAN1	268.528	-0.3737	0.1551	-2.40942	0.0159781	0.128183
CNN3	9551.5	0.269138	0.0810843	3.31924	0.000902643	0.0170523
F3	3930.23	0.877324	0.0765426	11.4619	2.04975e-30	2.6409e-27
HSD11B1	3.06684	-3.32829	1.62242	-2.05144	0.040224	NA
STMN1	9812.54	-0.228957	0.0835642	-2.73989	0.00614594	0.0679111
CENPF	10263.9	-0.25545	0.0834778	-3.06009	0.00221267	0.0333038
NRP2	909.076	-0.227112	0.10033	-2.26364	0.0235966	0.164958
KLF7	974.487	-0.236958	0.100923	-2.3479	0.0188797	0.141422
ANKRD13C	1339.46	0.346963	0.0926982	3.74293	0.000181885	0.00476301
SGIP1	40.9158	0.965561	0.351832	2.74438	0.00606249	0.06729
LDAH	419.575	-0.283735	0.130938	-2.16695	0.0302387	0.191165
WDR35	1878.93	0.30762	0.0895907	3.43362	0.000595583	0.0121033
DNAH7	340.734	0.871787	0.142234	6.12925	8.82964e-10	1.26401e-07
SENP5	1432.47	0.191936	0.0914619	2.09854	0.0358577	0.212166
C1orf198	1229.52	-0.222012	0.0923283	-2.40459	0.0161906	0.129405
KLHL29	1117.54	0.365438	0.0932108	3.92056	8.83439e-05	0.00263478
ATAD2B	543.618	0.268005	0.125673	2.13255	0.0329615	0.201119
FAM98A	1683.81	0.284967	0.0995234	2.86331	0.00419235	0.0523394
CENPL	527.026	-0.27102	0.112816	-2.40232	0.0162916	0.130058
NCAPH	3098.17	-0.230733	0.0883693	-2.61101	0.00902756	0.0896079
NAA50	3885.05	-0.219646	0.086062	-2.55219	0.0107049	0.100161
ZCCHC17	589.967	-0.352494	0.119688	-2.94509	0.00322857	0.0432699
TNFSF10	70.1068	-0.547749	0.2593	-2.11241	0.0346512	0.207843
FMOD	6.88457	-1.79471	0.909637	-1.97299	0.0484966	NA
ODF2L	2120.75	0.170165	0.083776	2.03119	0.042236	0.233549
CDKN2C	1407.15	-0.483317	0.0925671	-5.22126	1.77709e-07	1.3961e-05
HJURP	6443.79	-0.367116	0.0707528	-5.18871	2.11754e-07	1.62395e-05
C4BPA	2.41603	4.8484	1.73833	2.78911	0.00528537	NA
LRRFIP1	8253.37	-0.228722	0.0739656	-3.09228	0.00198629	0.0307219
IL1B	512.164	1.58376	0.147115	10.7655	5.01017e-27	4.96546e-24
PSD4	102.627	-0.745592	0.249256	-2.99127	0.00277824	0.0393349
PSMB2	3151.04	0.252467	0.0911538	2.76968	0.00561107	0.0638683
AHDC1	1881.53	0.203216	0.0886016	2.2936	0.0218137	0.156311
HP1BP3	8750.92	-0.146395	0.0711593	-2.05728	0.0396589	0.224844
MACF1	19903.9	0.22706	0.0760379	2.98615	0.00282518	0.0396453
PNKD	676.157	-0.282026	0.11885	-2.37296	0.0176462	0.136439
SH3BP4	2880.59	0.403863	0.0822153	4.91226	9.00312e-07	5.55006e-05
PXDN	17835.4	0.30427	0.0760704	3.99985	6.33826e-05	0.00197405
TBC1D5	1020.72	-0.322053	0.0977111	-3.29597	0.000980834	0.0181568
RFTN1	948.656	0.336476	0.108042	3.11431	0.00184378	0.0291118
NUP210	3503.29	-0.622953	0.077312	-8.05765	7.77744e-16	3.45533e-13
RAMP1	1022.31	-0.415264	0.122448	-3.39134	0.000695523	0.0138503
EEFSEC	526.974	-0.272215	0.12034	-2.26206	0.023694	0.16537
DAP3	2392.69	0.195817	0.0830881	2.35674	0.018436	0.139396
NES	915.739	-0.482291	0.102272	-4.71577	2.40794e-06	0.00012873
NASP	5783.96	-0.210562	0.0729646	-2.88582	0.00390398	0.0496044
HMGB1P5	165.943	-0.556843	0.195468	-2.84877	0.00438884	0.0541108
LGR6	501.271	0.426103	0.132172	3.22385	0.0012648	0.0220667
TMCC2	199.948	-0.385752	0.165337	-2.33312	0.019642	0.145609
GNAT2	398.297	0.293545	0.13416	2.18803	0.0286676	0.185299
TSPAN2	7.07825	1.99319	0.916022	2.17591	0.0295616	NA
PSRC1	1465.29	-0.30056	0.0869051	-3.45848	0.000543236	0.0113437
NOTCH2	11542	-0.316799	0.0742037	-4.26932	1.96068e-05	0.000734342
LPIN1	3556.62	-0.289469	0.0788389	-3.67166	0.000240982	0.0059823
NAV1	406.314	-0.611973	0.142374	-4.29833	1.72086e-05	0.000652105
YARS1	3676.35	0.201815	0.0820664	2.45916	0.0139261	0.118432
CDCA8	1775.1	-0.179198	0.0898826	-1.99369	0.0461861	0.246199
GNL2	1681.15	0.242792	0.0902195	2.69112	0.00712126	0.0754526
BTF3L4	1801.87	0.272264	0.0910719	2.98955	0.00279389	0.0393456
SEMA4F	264.248	-0.535142	0.148078	-3.61393	0.000301596	0.00705219
DYSF	703.258	0.310121	0.111101	2.79134	0.00524896	0.0614797
EMX1	13.1793	-1.5765	0.684307	-2.30379	0.0212346	NA
NIBAN1	5414.12	-0.192582	0.081522	-2.36233	0.0181606	0.138861
SP110	288.937	0.399583	0.137321	2.90984	0.00361617	0.0470614
SERPINE2	4973.76	0.233001	0.0864903	2.69395	0.00706102	0.0749757
CYP27A1	509.894	0.327826	0.112417	2.91616	0.00354373	0.0463998
ARMC9	2067.67	0.548689	0.0811238	6.76361	1.34599e-11	2.82628e-09
GCC2	3227.14	0.215606	0.0872092	2.47228	0.0134254	0.116209
ANKRD36	1052.33	-0.236668	0.0969675	-2.4407	0.0146589	0.121379
SKIL	1044.35	0.418642	0.10137	4.12985	3.63001e-05	0.00126062
CBWD2	918.181	0.220447	0.101283	2.17654	0.0295148	0.188532
IFI44L	548.08	-0.328295	0.122531	-2.67929	0.00737782	0.0774701
IFI44	1694.2	-0.271273	0.0873504	-3.10557	0.00189911	0.0296412
KHK	74.1738	-0.757107	0.282161	-2.68324	0.00729122	0.0768112
PNPT1	1204.66	0.3972	0.097598	4.06976	4.70624e-05	0.00154682
DYNC2LI1	427.706	0.518143	0.132991	3.89607	9.77679e-05	0.00286934
CYP1B1	869.458	0.359358	0.12149	2.95791	0.00309729	0.0421699
PREB	1122.08	-0.205362	0.100946	-2.03437	0.0419139	0.232507
LRPPRC	6174.03	0.167296	0.0808711	2.06867	0.038577	0.221294
AOX1	1448.52	-0.380254	0.100448	-3.78557	0.000153354	0.00415087
BARD1	1339.49	-0.299441	0.0957272	-3.12806	0.00175961	0.0280233
SSB	2040.15	0.21903	0.0904266	2.42219	0.0154274	0.125482
ITPRID2	12936.2	0.211247	0.0797257	2.64968	0.00805685	0.0824499
ITGAV	1665.74	0.21335	0.086319	2.47164	0.0134494	0.116209
PRDM16	33.9577	1.14501	0.449775	2.54574	0.0109046	0.101587
PADI1	62.7345	0.569815	0.283764	2.00806	0.0446366	0.24083
EPHA2	16955.6	0.219494	0.0701507	3.12889	0.00175467	0.0280081
MYOM3	7.79073	-2.00472	0.897254	-2.23428	0.0254647	NA
IL22RA1	26.7797	-1.44006	0.533841	-2.69754	0.00698531	NA
C1orf216	165.63	-0.530778	0.211037	-2.51509	0.0119002	0.107369
NBPF3	956.234	-0.208908	0.0909079	-2.29802	0.0215608	0.154671
HSPG2	7926.6	0.460135	0.0802358	5.73478	9.76397e-09	1.0752e-06
CCN1	7190.51	0.356408	0.0796977	4.472	7.74923e-06	0.000327348
KIF2C	1781.57	-0.192522	0.093801	-2.05246	0.0401253	0.226247
ZNF697	1356.19	0.402996	0.0863762	4.66559	3.07734e-06	0.000157429
PSMA5	4023.83	0.243453	0.080481	3.02498	0.00248653	0.0363637
ITGA10	1514.11	-0.663433	0.116714	-5.68428	1.31369e-08	1.38734e-06
GPR161	991.666	-0.223288	0.10875	-2.05321	0.0400519	0.225963
ATP1B1	2954.51	0.307237	0.0924142	3.32456	0.00088557	0.016779
NME7	1010.05	0.236819	0.0996744	2.37593	0.017505	0.13611
UCK2	1518.94	0.23969	0.085681	2.79747	0.00515046	0.0605461
POU2F1	1495.31	-0.230996	0.0890015	-2.59542	0.00944764	0.0921951
MGST3	1142.24	-0.22147	0.0960632	-2.30546	0.0211408	0.152422
ISG20L2	796.689	0.26252	0.090402	2.90392	0.00368522	0.0477189
XPR1	1328.73	-0.240303	0.0972996	-2.46972	0.0135219	0.116299
HMCN1	409.196	-0.307002	0.130135	-2.3591	0.0183192	0.139084
RGL1	732.994	0.291645	0.118478	2.4616	0.013832	0.117921
TUFT1	409.33	-0.270149	0.131182	-2.05934	0.0394615	0.224271
ECM1	1705.84	-0.239014	0.0942321	-2.53644	0.0111986	0.102912
MCL1	14025.2	-0.340787	0.0779061	-4.37432	1.21809e-05	0.000477017
GOLPH3L	940.211	-0.340623	0.0966556	-3.52409	0.000424939	0.00939092
DTL	1431.4	-0.271426	0.0997809	-2.72022	0.00652382	0.0708112
DUSP10	306.403	0.54764	0.166926	3.28073	0.00103539	0.0189407
ADAM15	4794.11	-0.335047	0.0753929	-4.44402	8.82948e-06	0.000363447
KCNN3	17.3399	-1.61168	0.545391	-2.9551	0.00312572	NA
C1orf43	3467.61	0.18414	0.0876323	2.10128	0.0356166	0.211176
MAP3K21	461.677	-0.326565	0.131288	-2.4874	0.0128681	0.113897
SDE2	950.68	0.281013	0.103991	2.70229	0.00688632	0.0735074
CDC42BPA	6292.15	0.271452	0.0826297	3.28516	0.00101926	0.0187334
PPFIA4	980.793	-0.380898	0.103882	-3.66664	0.000245756	0.00606575
PLEKHA6	620.404	-0.461055	0.110052	-4.18944	2.79648e-05	0.000995298
ARL8A	479.231	0.359546	0.114425	3.1422	0.00167686	0.0271074
RHOB	870.518	0.483341	0.103473	4.67118	2.99475e-06	0.000155008
GALM	589.708	-0.239459	0.116352	-2.05806	0.0395841	0.224671
NPHP1	315.641	0.336501	0.141412	2.37957	0.0173326	0.135588
MALL	241.295	-0.663465	0.162148	-4.09174	4.28158e-05	0.00142911
SLC20A1	53917.6	-0.21533	0.0775542	-2.77651	0.00549457	0.0630945
AFF3	1740.89	-0.248408	0.0927839	-2.67727	0.00742242	0.077875
SPOPL	498.202	-0.37066	0.123496	-3.00139	0.00268751	0.0385589
TMEFF2	23.3873	1.27818	0.486313	2.62831	0.00858092	NA
CDCA7	1686.52	-0.303694	0.0926859	-3.27659	0.0010507	0.0191473
CCDC150	381.885	-0.336891	0.141548	-2.38004	0.0173107	0.135499
SUMF1	836.061	0.260388	0.11012	2.36459	0.01805	0.13821
RAB5A	1468.55	0.236503	0.0860602	2.74811	0.00599393	0.0668622
CTDSP1	3365.72	-0.26393	0.0832597	-3.16996	0.00152461	0.0252482
STK11IP	1043.5	0.438934	0.104412	4.20386	2.62402e-05	0.000947001
GOLGA4	4329.85	0.193884	0.0916232	2.1161	0.0343366	0.20629
IL17RD	1292.39	0.474457	0.103202	4.59736	4.27872e-06	0.000204174
NFKBIZ	1835.27	0.195716	0.0951096	2.05779	0.03961	0.224719
MYH15	473.613	-0.743344	0.125256	-5.93459	2.94586e-09	3.75787e-07
PHLDB2	3676.37	0.431783	0.0837501	5.15562	2.52799e-07	1.88269e-05
TAGLN3	18.1609	-1.25048	0.533629	-2.34335	0.0191112	NA
EIF2B5	1598.99	0.215779	0.0900679	2.39574	0.016587	0.131734
ANO7	195.898	-0.373312	0.164761	-2.26578	0.0234651	0.164396
PLCH2	945.989	-0.457587	0.112248	-4.07658	4.5702e-05	0.00150981
CRIM1	4610.32	0.223244	0.0677245	3.29635	0.000979484	0.0181568
MAGI1	3296.16	-0.253456	0.0829367	-3.05601	0.00224301	0.0336105
PIGF	607.678	-0.229687	0.114301	-2.00949	0.0444854	0.240466
CCDC74B	103.378	0.562051	0.230599	2.43735	0.0147954	0.122134
PTPN14	3294.55	-0.225652	0.0764198	-2.9528	0.00314906	0.042481
MGAT5	3120.31	0.350086	0.0917297	3.8165	0.000135359	0.00374242
TMEM163	694.756	0.20455	0.102678	1.99214	0.0463555	0.246693
GEMIN6	251.758	-0.323332	0.144123	-2.24345	0.0248679	0.169792
SPC25	692.102	-0.385859	0.107776	-3.58021	0.000343322	0.00784284
PDK1	1583.59	-0.188994	0.0897046	-2.10685	0.0351303	0.209449
TCF7L1	222.892	-0.451526	0.16487	-2.73869	0.00616851	0.0681021
UHMK1	5693.41	0.198793	0.0883011	2.25131	0.0243661	0.168419
CCDC50	3328.45	-0.177751	0.0852984	-2.08387	0.0371717	0.216902
PLOD2	1750.34	0.195626	0.0943682	2.07301	0.0381716	0.219697
TMEM87B	3664.33	0.425832	0.0827219	5.14775	2.63623e-07	1.94087e-05
CCDC148	57.7341	0.712477	0.308511	2.3094	0.0209213	0.151347
PLA2R1	329.426	-0.313789	0.14135	-2.21994	0.0264229	0.176025
FBXL2	481.892	0.27676	0.11555	2.39516	0.0166131	0.1318
UBP1	850.771	-0.269071	0.0986229	-2.72828	0.00636647	0.0697497
RMND5A	1129.45	0.255989	0.106821	2.39643	0.0165558	0.131588
RPIA	380.152	-0.281933	0.127533	-2.21067	0.027059	0.178875
PID1	279.838	0.301645	0.151278	1.99397	0.0461549	0.246134
FBXO36	313.634	0.658293	0.136586	4.81964	1.4382e-06	8.38453e-05
DISP1	437.12	-0.423423	0.116266	-3.64186	0.000270671	0.00653056
ENAH	1623.86	0.184015	0.0891441	2.06424	0.038995	0.222799
GBP5	7.18797	2.16049	0.901353	2.39694	0.0165328	NA
CFAP210	109.339	0.550761	0.231059	2.38364	0.0171423	0.13459
DPH3	819.232	0.453811	0.110113	4.12133	3.76697e-05	0.00129423
PROM2	184.374	-0.752266	0.192647	-3.90489	9.42689e-05	0.00279209
MOV10	2266.58	-0.289191	0.0891341	-3.24445	0.00117678	0.0208837
NIFK	619.887	0.256258	0.115406	2.22048	0.026386	0.176025
KCTD18	753.332	0.237009	0.105799	2.24018	0.0250793	0.170693
SYN2	282.295	-0.613822	0.159009	-3.8603	0.000113246	0.00324957
NECAP2	1510.71	0.236552	0.091929	2.57321	0.0100761	0.0961935
LRP8	1244.65	0.241539	0.0880115	2.7444	0.00606211	0.06729
UBXN11	555.524	0.317835	0.119151	2.66749	0.00764205	0.0792117
TPRG1L	991.449	0.686083	0.104878	6.54173	6.08099e-11	1.13547e-08
RNF207	648.035	0.274795	0.123159	2.23122	0.0256665	0.173105
GPR153	1510.28	-0.31341	0.0864191	-3.62663	0.000287139	0.00680055
DUSP23	290.95	-0.512308	0.157565	-3.2514	0.00114838	0.0204644
F11R	550.052	-0.402077	0.11884	-3.38334	0.000716098	0.0141074
HK2	2444.71	-0.19108	0.0836471	-2.28436	0.0223506	0.158658
THEM4	492.73	-0.289286	0.110383	-2.62074	0.00877404	0.0876996
ATAD3B	971.169	0.203999	0.0951049	2.14499	0.0319535	0.197074
UBE2J2	1416.15	0.217525	0.0926375	2.34813	0.018868	0.141417
FLAD1	499.172	0.270707	0.12014	2.25325	0.0242433	0.168021
SHC1	2733.7	0.323552	0.079326	4.07876	4.52761e-05	0.00149958
SLC25A44	785.103	-0.215332	0.0996605	-2.16066	0.0307219	0.192989
LMNA	22818.4	-0.330618	0.0733917	-4.50484	6.6423e-06	0.000292623
LRRC71	62.0062	-1.14216	0.338347	-3.3757	0.000736274	0.0144386
DVL3	2955.85	0.198568	0.0818325	2.42651	0.0152446	0.124706
ZYG11B	1513.36	-0.291018	0.090541	-3.21422	0.00130801	0.0224998
SLC1A7	7.80069	2.50337	0.976176	2.56447	0.0103335	NA
MAGOH	591.877	0.234269	0.116236	2.01546	0.0438562	0.238576
PLPP3	326.921	-0.368379	0.142552	-2.58417	0.00976124	0.0938794
AK4	3424.51	-0.224116	0.0918923	-2.43889	0.0147323	0.121829
DRAXIN	19.027	-1.68084	0.571439	-2.94141	0.00326723	NA
DHRS3	247.729	0.392117	0.177497	2.20915	0.0271644	0.179296
LAPTM5	7554.07	-0.266799	0.0862476	-3.09341	0.00197871	0.0306783
SDC3	2694.8	-0.190488	0.085295	-2.23328	0.0255306	0.172489
KIAA1522	743.503	-0.239926	0.113386	-2.11601	0.0343443	0.20629
TMCO4	781.449	-0.255508	0.0975879	-2.61823	0.00883862	0.0880054
MEGF6	449.81	0.761019	0.126825	6.00056	1.96633e-09	2.58513e-07
USP1	2780.82	-0.224026	0.0847781	-2.6425	0.00822972	0.0835553
DNAI3	41.198	0.781449	0.355489	2.19824	0.0279321	0.182494
VCAM1	3.90329	2.75	1.38175	1.99023	0.0465658	NA
SLC30A7	2118.91	0.191487	0.0943108	2.03038	0.0423181	0.233802
NLRP3	109.381	-0.420912	0.207956	-2.02405	0.0429655	0.236265
OR2M5	1.82829	-5.32486	2.13375	-2.49554	0.0125765	NA
PEA15	3211.42	-0.20729	0.0822348	-2.5207	0.0117121	0.106298
NCSTN	3143.6	0.261094	0.0887443	2.9421	0.00325999	0.0435251
FCRLB	35.3969	-0.774236	0.365692	-2.11718	0.0342447	0.205951
SPATA17	64.6124	0.811058	0.315792	2.56833	0.010219	0.0970236
ACP6	1690.52	-0.178892	0.0912231	-1.96103	0.0498751	0.257242
CAPN2	23306.1	-0.287451	0.0764627	-3.75937	0.000170342	0.00452514
FBXO41	1122.29	-0.231241	0.0964177	-2.39832	0.0164705	0.131072
VSNL1	24.5867	-1.12924	0.502289	-2.24818	0.0245648	NA
CCDC74A	277.222	0.416117	0.158117	2.6317	0.00849577	0.0856385
SGPP2	31.189	0.873685	0.396544	2.20325	0.0275773	NA
INHBB	1160.31	0.460359	0.0897122	5.13151	2.87423e-07	2.07687e-05
CTSS	392.275	0.383181	0.124232	3.08441	0.00203959	0.0313207
SCNM1	508.87	0.23662	0.117608	2.01194	0.0442262	0.239617
CDC42EP3	786.352	0.221214	0.103047	2.14674	0.0318143	0.196563
TGFA	2043.59	-0.218932	0.085765	-2.55269	0.0106894	0.100089
PYGO2	1263.28	-0.227569	0.0993144	-2.2914	0.0219403	0.156695
HIPK1	4051.83	0.199621	0.0815384	2.44819	0.0143577	0.120355
DCST2	49.3474	-0.831537	0.318813	-2.60823	0.00910127	0.0899929
COL6A3	2198.24	-0.441119	0.0953434	-4.62663	3.71666e-06	0.000181384
INAVA	39.4521	0.984744	0.372216	2.64563	0.00815395	0.0830478
FSTL1	291.538	0.312976	0.153907	2.03354	0.0419979	0.232732
LMOD1	3.74376	-3.39943	1.61327	-2.10717	0.0351029	NA
CCT3	8294.95	-0.175756	0.0800272	-2.1962	0.0280774	0.182869
STK36	2253.79	0.267956	0.091072	2.94224	0.00325845	0.0435251
TGFBR2	13780.5	0.222586	0.084898	2.6218	0.00874668	0.0874939
ANKZF1	2221.34	0.164047	0.0808987	2.0278	0.0425802	0.234895
SGO2	2327.8	-0.248699	0.0931975	-2.66852	0.00761866	0.0791603
NUAK2	196.362	0.511558	0.172155	2.9715	0.00296347	0.0410111
CADPS	88.879	-0.994276	0.241671	-4.11417	3.88581e-05	0.00133151
TIPARP	2541.44	0.386558	0.0834235	4.63369	3.59212e-06	0.000175973
TOPBP1	2688.69	-0.196382	0.0679253	-2.89115	0.00383839	0.0490127
SLC4A1AP	1026.58	0.271615	0.0944875	2.87461	0.00404523	0.0508973
KIF15	1449.12	-0.325006	0.10337	-3.14412	0.00166588	0.027011
ZC3H12A	921.792	1.13202	0.103665	10.92	9.24822e-28	9.9295e-25
DNALI1	5.13165	2.31607	1.04058	2.22575	0.0260308	NA
LIPH	388.252	0.687603	0.133985	5.13196	2.8674e-07	2.07687e-05
HEYL	214.879	-0.38369	0.149493	-2.5666	0.0102701	0.0972556
GNL3	2667.95	0.271874	0.0911196	2.9837	0.00284783	0.0397955
ULK4	227.877	0.411684	0.158407	2.59891	0.00935211	0.0916605
RNF187	2019.67	0.175628	0.0876802	2.00305	0.0451715	0.242709
IRF2BP2	1133.55	0.218136	0.0988845	2.20597	0.0273862	0.180206
MMADHC	4088.1	0.225119	0.0901838	2.49622	0.0125525	0.111844
ACOX2	418.755	-0.685277	0.140114	-4.89085	1.00399e-06	6.10161e-05
ARF4	5346.22	0.205565	0.0834919	2.46209	0.0138128	0.117857
CAVIN2	1661.62	0.354827	0.0825704	4.29726	1.72923e-05	0.000653353
SERINC2	530.271	0.281559	0.117605	2.39411	0.0166609	0.132017
GFM1	439.31	0.311349	0.140967	2.20867	0.0271975	0.179423
MAT2A	9380.24	-0.162784	0.0729617	-2.23108	0.0256755	0.173105
INPP5D	566.621	-0.502307	0.133603	-3.7597	0.000170114	0.00452514
IRS1	9172.79	0.179364	0.0760167	2.35954	0.0182977	0.139084
PCSK9	1979.94	0.233492	0.0918047	2.54335	0.0109795	0.10177
B3GALNT1	685.699	-0.386869	0.11015	-3.51219	0.000444423	0.00975459
LIMS1	3140.75	0.21118	0.0892827	2.3653	0.0180155	0.138079
IFFO2	1336.5	0.23578	0.09122	2.58474	0.00974533	0.0938794
MYO7B	215.442	-0.489085	0.182491	-2.68004	0.00736125	0.0773592
B3GNT2	792.154	0.228974	0.102169	2.24114	0.0250173	0.170471
NPAS2	6597.61	-0.214076	0.0735542	-2.91046	0.00360897	0.0470151
FOXN2	1048.4	-0.384811	0.0960401	-4.00678	6.15527e-05	0.00193426
PIK3CD	983.207	0.214188	0.0954389	2.24424	0.0248167	0.169792
SPSB1	1312.86	-0.281848	0.10117	-2.78587	0.00533838	0.0620663
NMRAL2P	159.06	1.07228	0.191334	5.60421	2.09207e-08	2.04199e-06
CTPS1	2162.51	0.322601	0.0880869	3.66231	0.000249955	0.00613799
SRGAP2C	315.68	-0.363144	0.123564	-2.93892	0.00329361	0.0438377
CERS6	1051.13	-0.205135	0.0894537	-2.2932	0.0218367	0.156389
SP3	3411.14	-0.201803	0.085056	-2.37259	0.0176637	0.136439
NABP1	3284.11	0.371435	0.08166	4.54855	5.40174e-06	0.000248557
HEG1	6072.55	0.574967	0.0853668	6.73525	1.63645e-11	3.29438e-09
AGFG1	3644.14	0.188314	0.0732489	2.57088	0.010144	0.0966685
PLK3	858.565	0.338473	0.124258	2.72395	0.00645065	0.0702989
XXYLT1	1087.16	0.369104	0.0993298	3.71594	0.000202447	0.00518868
UBXN2A	1144.79	0.198998	0.0958706	2.0757	0.037922	0.218864
EXO1	1043.29	-0.268359	0.116486	-2.30378	0.0212349	0.152844
ANKRD36C	1048.98	-0.210462	0.0954598	-2.20472	0.027474	0.180691
IL20RB	343.938	0.299393	0.134793	2.22114	0.0263417	0.176025
AKIRIN1	2158.23	0.224844	0.0802394	2.80216	0.00507617	0.0599463
PDE12	1437.35	0.250845	0.0884463	2.83613	0.00456636	0.0556731
MARCKSL1	11173.7	0.336544	0.0841439	3.99962	6.34445e-05	0.00197405
SH3BP5L	964.183	0.32971	0.102566	3.21461	0.00130622	0.0224998
LINC01106	145.204	-0.4929	0.177016	-2.7845	0.00536107	0.0621144
RUVBL1	1927.78	0.2444	0.0913882	2.67431	0.00748834	0.0781846
SFN	1921.37	-0.288874	0.0932691	-3.09721	0.00195349	0.0303238
CREG2	30.5401	-1.26507	0.408894	-3.09388	0.00197556	NA
BOK	1172.24	0.317072	0.0915698	3.46263	0.000534927	0.0112065
NCKAP5	23.9477	1.04171	0.489057	2.13003	0.0331688	NA
RIMKLA	22.5416	-1.43551	0.526612	-2.72593	0.00641201	NA
GBA	2223.65	0.191718	0.0849643	2.25646	0.024042	0.167256
PDE4DIP	875.771	0.229134	0.101457	2.25845	0.0239179	0.166662
ERBB4	27.9323	-0.964037	0.427516	-2.25497	0.0241351	NA
ERFE	293.504	-0.425009	0.156055	-2.72346	0.00646026	0.0702989
FUCA1	799.168	0.473741	0.105221	4.50235	6.72069e-06	0.000293523
AMIGO1	153.158	-0.427009	0.205345	-2.07948	0.0375737	0.218228
SLC9A9	74.1295	-0.913414	0.257337	-3.54948	0.000385991	0.00869424
IBA57	270.169	-0.346789	0.149547	-2.31893	0.0203989	0.148906
FAM89A	169.661	-0.380913	0.177299	-2.14842	0.0316808	0.196489
UBA7	868.704	0.245743	0.100213	2.4522	0.0141986	0.119452
ADI1	1253.42	-0.515803	0.107264	-4.8087	1.51913e-06	8.73773e-05
RABIF	465.796	-0.300006	0.126426	-2.37298	0.017645	0.136439
TENT5C	4039.04	-0.207627	0.0895252	-2.3192	0.0203842	0.148883
LIN9	483.883	-0.298123	0.117394	-2.53952	0.0111004	0.102302
IQGAP3	2845.45	-0.241592	0.0872373	-2.76937	0.00561648	0.0638683
CSF1	4738.04	0.400107	0.0814232	4.91392	8.92745e-07	5.52987e-05
ZBTB40	2606.87	0.184683	0.0865974	2.13266	0.0329528	0.201119
ROR1	743.522	0.43576	0.098335	4.43138	9.36298e-06	0.000381749
LMLN	1268.78	0.478196	0.0928245	5.15162	2.58252e-07	1.91225e-05
GPAT2	2769.7	-0.283369	0.0903486	-3.13639	0.00171041	0.0275461
CMC1	514.896	-0.243453	0.120696	-2.01708	0.0436872	0.238458
PTMA	25452.7	-0.17343	0.0779951	-2.2236	0.0261755	0.175466
TET3	1231.48	0.334963	0.0882506	3.79559	0.000147295	0.00401215
ISG15	2780.4	-0.255913	0.107706	-2.37603	0.0175001	0.13611
PEAR1	1340.63	-0.313476	0.092555	-3.38692	0.000706818	0.0140318
C2orf78	3.5053	3.79735	1.58737	2.39223	0.0167463	NA
TTC24	1.91257	-5.11403	2.03937	-2.50765	0.0121535	NA
KLHL17	868.626	0.301276	0.106328	2.83345	0.00460484	0.0558652
MORN2	204.561	0.431614	0.167631	2.57479	0.0100301	0.0960086
ARL4C	7852.41	-0.232419	0.080326	-2.89345	0.0038103	0.0487991
DPYD	4048.67	-0.217795	0.0856601	-2.54255	0.0110046	0.101856
MTF1	937.491	0.429563	0.0968307	4.43623	9.15484e-06	0.000374448
TOGARAM2	181.157	-0.56488	0.187234	-3.01698	0.00255306	0.0371679
IL1RAP	1094.87	0.457888	0.0954701	4.79614	1.61749e-06	9.26211e-05
S100A4	642.409	-0.555187	0.12221	-4.54289	5.5488e-06	0.000251728
CD55	1842.12	0.217192	0.0880798	2.46585	0.0136687	0.117248
YRDC	413.83	0.389484	0.13157	2.96028	0.00307355	0.0419487
SLC6A9	807.635	-0.212819	0.103322	-2.05977	0.0394205	0.224137
SPTSSB	18.1113	1.07498	0.50339	2.13549	0.0327211	NA
S100A2	507.329	-0.785733	0.151006	-5.20334	1.9574e-07	1.51041e-05
LAMB3	6407.31	-0.527685	0.0709367	-7.43882	1.01592e-13	2.97481e-11
SLC39A10	2735.63	-0.461752	0.0899965	-5.13078	2.88543e-07	2.07687e-05
HRG-AS1	54.3737	-0.898635	0.314475	-2.85757	0.00426902	0.0530396
DDI2	1240.29	0.216682	0.0975017	2.22234	0.0262603	0.17576
VEPH1	356.666	-0.485165	0.142107	-3.41408	0.000639987	0.0128837
TTC30A	10.4562	1.67169	0.715437	2.3366	0.0194599	NA
S100A10	7042.23	-0.213196	0.079418	-2.68448	0.00726422	0.0765893
TAF13	1191.11	0.424367	0.101555	4.17869	2.93199e-05	0.00104065
ATAD3A	1531.45	0.197925	0.0919386	2.1528	0.0313344	0.195168
S100A6	20433.8	-0.400379	0.0856838	-4.67275	2.97187e-06	0.000155008
MPZL1	2870.27	0.22192	0.0903822	2.45534	0.014075	0.119225
SOWAHC	1087.67	0.264704	0.0960984	2.75451	0.00587807	0.0659393
SPRED2	2549.69	0.172382	0.0843478	2.0437	0.0409829	0.229476
ITSN2	1672.08	0.268843	0.0907795	2.96149	0.00306152	0.0418978
ABCA4	21.1438	1.11682	0.494492	2.25852	0.0239133	NA
COLGALT2	1429.57	0.372827	0.0960643	3.88102	0.00010402	0.00303211
MTOR	2550.87	0.252548	0.0838277	3.0127	0.00258933	0.0376152
HMGN2	9342.64	-0.252015	0.0786336	-3.20492	0.00135098	0.0229027
SELENOT	1797.35	-0.199036	0.0915391	-2.17433	0.0296805	0.189121
TSEN15	1512.03	-0.52879	0.0932586	-5.67015	1.42673e-08	1.45884e-06
ATG9A	1839.82	-0.180361	0.0882956	-2.04269	0.0410827	0.229653
CAPN8	17.5395	-1.43945	0.550608	-2.61429	0.00894133	NA
TRAF3IP1	973.293	0.245368	0.0979632	2.50469	0.0122558	0.109732
TCEA3	1488.73	-0.44745	0.0964263	-4.64033	3.47849e-06	0.000172373
PJVK	34.5789	-1.06834	0.43661	-2.44689	0.0144096	0.120554
LINC02934	121.662	0.514648	0.209803	2.45301	0.0141666	0.119452
LINC01460	9.61876	-1.92191	0.802175	-2.39588	0.0165807	NA
AKR7L	8.95808	1.75757	0.730123	2.40723	0.0160741	NA
TSN	2850.16	-0.360123	0.0892095	-4.03682	5.41803e-05	0.0017273
KLHL23	907.631	-0.192895	0.0954726	-2.02042	0.0433401	0.237311
NRAS	4301.92	0.432372	0.0809784	5.33935	9.32794e-08	7.80397e-06
LBH	41.5024	0.934776	0.371561	2.51581	0.011876	0.107225
PPP1CB	895.658	-0.309049	0.10707	-2.88642	0.00389657	0.0495591
LINC00887	57.7797	-0.625158	0.29459	-2.12213	0.0338268	0.204613
LINC02026	6.22849	-3.18278	1.22056	-2.60764	0.00911688	NA
EML6	1103.64	-0.242408	0.100909	-2.40225	0.0162947	0.130058
LINC01913	13.2566	-1.64444	0.654249	-2.51348	0.0119548	NA
ZC3H11B	15.5153	1.53898	0.594049	2.59066	0.00957925	NA
NBPF1	1713.99	-0.202403	0.0836737	-2.41895	0.0155654	0.12597
BTBD19	884.709	0.439391	0.0976842	4.49807	6.85729e-06	0.000296474
LINC02813	18.4999	1.27251	0.546261	2.32949	0.0198332	NA
LINC01107	4.02897	-4.03752	1.67467	-2.41094	0.0159115	NA
LINC01389	35.1171	-0.801824	0.396027	-2.02467	0.0429012	0.236011
PPP1CB-DT	93.8406	-0.504131	0.240872	-2.09295	0.0363539	0.2138
ENSG00000227240	4.56684	-2.51529	1.27755	-1.96883	0.0489722	NA
HSD11B1-AS1	48.6846	-0.669754	0.339321	-1.97381	0.0484038	0.252726
ENSG00000228044	61.3572	-0.714405	0.292207	-2.44486	0.0144909	0.1206
LYPLAL1-DT	29.7266	1.20937	0.485351	2.49173	0.0127121	NA
ENSG00000228509	68.6305	-0.59941	0.281601	-2.12858	0.0332889	0.202691
MIR34AHG	185.171	-0.788389	0.18671	-4.22253	2.41572e-05	0.000881703
HYI-AS1	13.1358	1.35232	0.60653	2.22961	0.0257737	NA
ENSG00000229689	241.787	0.438583	0.147536	2.97272	0.00295178	0.0408933
ENSG00000229953	5.39747	2.57826	1.0307	2.50147	0.0123678	NA
ENSG00000230615	753.719	0.36241	0.119375	3.03589	0.00239826	0.0354591
DIRC3-AS1	4.46063	-5.32592	1.49745	-3.55666	0.0003756	NA
ZC3H12A-DT	130.075	0.525605	0.211411	2.48618	0.0129124	0.114104
LINC01237	327.092	-0.363716	0.155162	-2.3441	0.019073	0.142539
LINC01250	2.23807	-5.03672	1.96565	-2.56237	0.010396	NA
ENSG00000235308	1.89819	4.65738	2.00811	2.31929	0.0203793	NA
ENSG00000235419	30.1269	-0.871156	0.396854	-2.19516	0.0281524	NA
ENSG00000235495	18.0788	-1.29314	0.567402	-2.27905	0.0226639	NA
ENSG00000236391	2.88355	-3.60185	1.7259	-2.08694	0.0368931	NA
LINC01812	69.2182	-1.12869	0.33163	-3.40347	0.000665352	0.0133112
NCK1-DT	38.3365	-0.744805	0.359459	-2.07201	0.0382642	0.219989
ENSG00000239462	592.916	-0.240415	0.118802	-2.02366	0.0430053	0.236382
ENSG00000239906	32.4984	-1.13796	0.411811	-2.76331	0.00572189	NA
ENSG00000240687	57.206	-0.816349	0.278324	-2.93309	0.00335602	0.0443022
ENSG00000240963	39.7969	-0.896841	0.380324	-2.3581	0.0183688	0.139278
AADACL2-AS1	438.149	0.696699	0.127479	5.46521	4.62371e-08	4.16587e-06
ETV5	2677.48	-0.274797	0.0779887	-3.52355	0.000425803	0.00939391
LY75-CD302	3.16254	-4.77115	1.72037	-2.77332	0.00554868	NA
TMEM158	1243.91	-0.308835	0.119734	-2.57933	0.00989908	0.0950371
TMEM200B	371.625	-0.395538	0.137854	-2.86926	0.00411437	0.0515156
OSGEPL1-AS1	14.8579	1.30503	0.610762	2.13672	0.0326209	NA
LINC01833	169.836	-0.41951	0.180858	-2.31956	0.0203646	0.148824
ENSG00000261468	41.2202	0.757983	0.343292	2.20798	0.0272454	0.179555
IKBKE	547.623	0.256311	0.115189	2.22514	0.0260718	0.175044
TXNIP	8568.2	-0.70016	0.0930264	-7.52647	5.21292e-14	1.63813e-11
NCBP2AS2	202.797	-0.334946	0.161973	-2.06791	0.0386482	0.221604
NBPF14	887.485	-0.274386	0.104395	-2.62834	0.00858023	0.0860293
NBPF10	345.043	-0.339607	0.133818	-2.53783	0.0111543	0.102651
ENSG00000272360	2.49796	-4.4515	1.73106	-2.57154	0.0101247	NA
LINC01145	137.735	0.47365	0.195217	2.42628	0.0152546	0.124708
ENSG00000272622	5951.58	0.532725	0.0788444	6.75667	1.41202e-11	2.88769e-09
ENSG00000273454	3.13257	-3.4003	1.67752	-2.02698	0.0426648	NA
PPP4R3B	2700.38	0.227709	0.083804	2.71716	0.00658455	0.0714102
PDE4DIPP2	1362.36	0.361418	0.0982156	3.67984	0.000233378	0.00580471
ENSG00000279317	7.65842	-1.83559	0.918141	-1.99924	0.0455822	NA
LINC01101	3.97219	4.19944	1.58346	2.65208	0.00799985	NA
ENSG00000280435	701.204	-0.230161	0.114991	-2.00156	0.0453319	0.243255
ENSG00000283360	117.282	-0.49081	0.207439	-2.36605	0.0179792	0.137883
ENSG00000285184	58.5305	-0.692027	0.295946	-2.33835	0.019369	0.144214
ENSG00000285872	28.1659	-0.953298	0.439232	-2.17037	0.0299787	NA
ENSG00000285922	22.8057	0.977798	0.477685	2.04695	0.0406626	NA
ENSG00000285943	21.2984	-1.36489	0.554324	-2.46226	0.0138065	NA
ENSG00000286427	38.6209	-0.806218	0.38511	-2.09347	0.0363069	0.213792
ENSG00000286530	2.73375	3.79781	1.62238	2.3409	0.0192375	NA
ENSG00000286735	20.106	1.02615	0.480902	2.1338	0.0328592	NA
ENSG00000286873	16.4622	-1.38956	0.619131	-2.24438	0.0248081	NA
ENSG00000287232	9.01504	-1.89111	0.79407	-2.38154	0.0172404	NA
ENSG00000287498	1.74116	-4.32321	2.11395	-2.04509	0.040846	NA
ENSG00000287763	42.6319	-0.854144	0.373163	-2.28893	0.0220836	0.157283
FUCA2	583.426	-0.288994	0.128436	-2.25011	0.0244423	0.168674
PLXND1	6700.35	0.319642	0.0780344	4.09617	4.20048e-05	0.00140569
JARID2	1499.58	-0.247801	0.0862481	-2.87311	0.00406447	0.0510397
CELSR3	516.321	0.322048	0.124612	2.58441	0.0097546	0.0938794
ANLN	16357.5	-0.202	0.0861145	-2.34571	0.0189907	0.142088
SEMA3B	921.776	0.227396	0.102033	2.22864	0.0258378	0.173926
RNF14	685.406	0.234912	0.112438	2.08926	0.0366843	0.215326
GLT8D1	1268.37	0.175521	0.088824	1.97606	0.0481482	0.252242
WWTR1	8868.34	-0.178679	0.0798913	-2.23652	0.0253176	0.171519
CCDC28A	646.151	-0.291599	0.107778	-2.70556	0.00681888	0.0729232
IFNGR1	957.127	0.323054	0.0984949	3.27991	0.00103841	0.0189502
TFB1M	633.767	0.394039	0.10862	3.62769	0.000285972	0.00678538
CHPF2	2547.85	0.20866	0.0842948	2.47536	0.0133103	0.11595
DEPDC1B	1072.14	-0.329043	0.0937384	-3.51022	0.000447732	0.00981051
NSUN2	2578.09	0.1975	0.0769536	2.56648	0.0102736	0.0972556
TRIO	10213.3	0.189154	0.0699502	2.70412	0.00684853	0.0731645
DNAH5	328.611	0.671971	0.149246	4.50243	6.71799e-06	0.000293523
CLPTM1L	3575.02	0.182585	0.0770946	2.36832	0.0178689	0.137561
TNIP3	25.4341	1.65269	0.489139	3.37878	0.000728086	NA
MSMO1	1984.55	0.309503	0.0907448	3.4107	0.000647975	0.0130039
FOXC1	334.937	0.268994	0.135116	1.99084	0.0464989	0.24715
CYFIP2	270.153	-0.596973	0.162066	-3.68352	0.000230035	0.00574373
TAB2	3379.43	-0.239056	0.0891148	-2.68256	0.00730613	0.0769054
TBXAS1	3964.14	-0.302993	0.0819906	-3.69546	0.000219486	0.00551239
GUCY1B1	147.223	-0.619844	0.218445	-2.83753	0.00454637	0.0556272
LIMCH1	3939.76	0.17843	0.0874426	2.04053	0.0412972	0.230334
SLC12A2	1481.11	0.257008	0.0971373	2.64582	0.00814935	0.0830478
MYLK	420.304	-0.27672	0.128741	-2.14944	0.0315998	0.196114
CYB5R4	994.54	0.241892	0.0973111	2.48576	0.0129275	0.114159
RHOA	12178.9	-0.190668	0.0805562	-2.36689	0.0179382	0.137815
PMS2P4	69.8138	0.803413	0.271721	2.95675	0.00310896	0.0421699
TRPC7	14.1824	1.44851	0.668539	2.16668	0.0302595	NA
MAST4	1324.25	-0.710909	0.0997531	-7.12669	1.02812e-12	2.81836e-10
ADGRF5	1470.61	0.598339	0.0918194	6.51647	7.19794e-11	1.30617e-08
NDST1	4229.84	-0.377457	0.0733755	-5.14418	2.68693e-07	1.96695e-05
RPS6KA2	627.099	-0.227649	0.110234	-2.06513	0.0389107	0.222582
TFRC	5403.08	0.425072	0.100845	4.21512	2.49645e-05	0.000908594
HMMR	444.419	-0.493159	0.142751	-3.45468	0.000550944	0.0114289
P4HA2	1893.92	0.211915	0.0765198	2.76941	0.00561574	0.0638683
STK10	4153.1	0.205205	0.07313	2.80604	0.00501551	0.0596124
IGF2BP2	3817.48	0.254006	0.080098	3.17119	0.00151813	0.0252057
TXK	167.273	0.493978	0.177432	2.78404	0.00536869	0.0621144
SEMA3C	3370.25	0.414363	0.0826018	5.01639	5.26511e-07	3.47814e-05
ACTB	92688.7	0.181562	0.0758998	2.39213	0.0167509	0.132323
DLG1	3443.86	0.257502	0.0860279	2.99324	0.00276037	0.0392112
SYNJ2	12805.1	-0.280292	0.0726533	-3.85794	0.000114347	0.00326663
EDN1	161.014	1.0237	0.205665	4.97751	6.4409e-07	4.21241e-05
CXCL2	228.58	1.40633	0.169634	8.29038	1.12886e-16	5.59391e-14
OSTM1	1126.43	0.392599	0.105064	3.73678	0.000186394	0.00487119
FAT1	18762.5	0.341641	0.0772486	4.42262	9.75102e-06	0.00039596
NOA1	917.129	-0.206023	0.0923552	-2.23077	0.0256963	0.17315
TMEM40	5.40455	3.51872	1.40934	2.4967	0.0125353	NA
KIF9	159.989	0.41316	0.183518	2.25134	0.0243642	0.168419
RGS17	635.373	-0.525983	0.11814	-4.45219	8.49977e-06	0.000352125
CCDC80	1305.49	0.181403	0.0879737	2.06201	0.0392068	0.223364
CDC23	1368.46	-0.317997	0.0869965	-3.65528	0.000256899	0.00624506
MAP3K1	1332.49	0.53531	0.0994683	5.38172	7.37794e-08	6.37307e-06
HIVEP1	1040.84	0.261998	0.107017	2.44819	0.0143578	0.120355
TMEM14A	378.022	-0.364837	0.123819	-2.94653	0.00321363	0.0431296
EFHC1	626.241	0.289444	0.121375	2.38471	0.0170927	0.134364
AVL9	1732.69	0.199417	0.0879593	2.26715	0.0233809	0.164074
PTN	566.122	-0.420616	0.121102	-3.47325	0.000514201	0.0108606
CAV2	2482.4	0.171851	0.0821861	2.091	0.0365278	0.214505
IQCE	1064.99	0.491512	0.101327	4.85073	1.23005e-06	7.23651e-05
GRB10	5702.5	-0.157634	0.0769633	-2.04817	0.0405435	0.227907
PLEKHA8	1168.4	0.249302	0.108755	2.29232	0.021887	0.156663
GARS1	5776.05	0.187478	0.0839751	2.23254	0.0255793	0.172637
AIMP2	774.28	0.426477	0.110125	3.87266	0.000107653	0.00313094
SERPINE1	9148.61	0.643529	0.0817239	7.87442	3.42318e-15	1.29719e-12
AGR2	582.819	-0.635334	0.112753	-5.63472	1.75346e-08	1.73781e-06
GIMAP2	12.0081	1.57495	0.698189	2.25576	0.0240854	NA
PRKAG2	1604.96	0.248665	0.0841279	2.9558	0.00311863	0.0421699
USP46	764.165	0.255864	0.11089	2.30736	0.021035	0.151837
NMU	230.586	-0.617739	0.179427	-3.44283	0.000575652	0.0117915
CRACD	377.394	0.262644	0.124677	2.1066	0.0351523	0.209483
NFKB1	1589.23	0.244267	0.0923569	2.64481	0.00817364	0.083117
AREG	283.077	-0.312605	0.156996	-1.99116	0.046463	0.247061
GALNT7	1638.98	0.224458	0.0876697	2.56027	0.010459	0.0982883
SOD3	944.276	-0.402267	0.109757	-3.66506	0.000247281	0.00609171
TBC1D19	271.643	0.596085	0.164611	3.62117	0.000293276	0.00692045
NSD2	13825.8	-0.266665	0.0660067	-4.03996	5.34603e-05	0.00170914
STIM2	934.974	0.261058	0.10049	2.59786	0.00938066	0.0918393
LRP2BP	170.646	-0.481482	0.18492	-2.60373	0.00922141	0.0906997
UFSP2	790.2	0.218922	0.107696	2.03279	0.0420742	0.232914
NCAPG	3216.72	-0.263641	0.0907364	-2.90557	0.0036658	0.0475631
NCOA7	2085.88	0.31061	0.0862824	3.59993	0.000318308	0.0073628
FBXO5	1043.82	-0.221207	0.102911	-2.14949	0.0315953	0.196114
MCM3	2523.08	-0.523127	0.0881896	-5.93184	2.99553e-09	3.78377e-07
MDGA1	650.974	-0.42159	0.108247	-3.8947	9.83216e-05	0.00287903
CD83	341.258	0.411959	0.13961	2.95079	0.00316967	0.0426284
RBM24	294.541	0.521211	0.159637	3.26498	0.00109474	0.0197605
CAP2	1722.75	0.307148	0.0860141	3.5709	0.000355758	0.00809822
RAB23	193.633	-0.373872	0.166487	-2.24566	0.0247261	0.169792
E2F3	1338.63	-0.22314	0.0886249	-2.5178	0.0118091	0.106719
CRYBG1	5000.44	-0.480128	0.0846966	-5.6688	1.43801e-08	1.45884e-06
RPS12	13962.7	-0.164839	0.0799965	-2.06058	0.0393433	0.223797
GMNN	840.091	-0.340112	0.110018	-3.09142	0.001992	0.0307732
EYA4	276.827	0.32119	0.144939	2.21603	0.0266891	0.177157
ADGRG6	1801.73	0.229765	0.100476	2.28677	0.0222092	0.157916
PTK7	1299.53	-0.27394	0.091176	-3.00452	0.00266002	0.0382924
VEGFA	4195.35	-0.193861	0.0796629	-2.43351	0.0149531	0.122945
SLC29A1	1322.66	-0.484347	0.0915985	-5.28771	1.23855e-07	1.0123e-05
LAMA4	2727.3	-0.266324	0.0841925	-3.16327	0.00156008	0.0256052
PRSS16	5.81171	2.39748	1.07136	2.2378	0.0252342	NA
KIF20A	4993.61	-0.318583	0.0809213	-3.93696	8.25219e-05	0.00247259
NNT	3973.57	-0.142302	0.0711909	-1.99888	0.0456215	0.244301
HBEGF	2382.54	0.200693	0.0886942	2.26275	0.0236511	0.16516
IK	4867.59	0.166588	0.0784812	2.12266	0.0337827	0.204538
HMGCR	1276.53	0.351222	0.100397	3.49834	0.000468167	0.0100867
ARSB	574.626	-0.286053	0.122602	-2.33318	0.0196389	0.145609
THBS4	187.051	-0.371924	0.175636	-2.11758	0.0342106	0.205951
CNOT6	3028.79	-0.222248	0.0902118	-2.46363	0.0137539	0.11772
CCNG1	4012.03	-0.308461	0.0840989	-3.66784	0.000244612	0.0060491
POLR3G	536.569	0.319762	0.132786	2.4081	0.016036	0.128567
LMNB1	5337.43	-0.73738	0.08724	-8.45231	2.85584e-17	1.53311e-14
RAD1	1547.05	-0.222262	0.0898291	-2.47428	0.0133505	0.116046
PRLR	479.294	-0.560756	0.130571	-4.29464	1.74977e-05	0.000659184
SLC12A7	408.062	0.407731	0.125807	3.24091	0.00119148	0.0210288
ST8SIA4	1473.91	0.379299	0.0934304	4.05969	4.91373e-05	0.0016109
GNPDA1	1521.5	-0.606135	0.0977576	-6.20039	5.63252e-10	8.34233e-08
C5orf15	3793.67	0.319136	0.0838927	3.8041	0.000142321	0.00388489
LIFR	1485.01	-0.218612	0.0939754	-2.32627	0.0200044	0.146946
TRIM23	1081.04	0.241435	0.0985054	2.45098	0.0142468	0.119659
SEC24A	2999.48	0.210652	0.0828222	2.54343	0.0109771	0.10177
RARS1	4906.17	0.237233	0.0852503	2.78278	0.00538951	0.0622209
WWC1	1207.22	0.953631	0.09216	10.3476	4.29292e-25	3.95071e-22
DPYSL3	61.7936	-0.947705	0.301248	-3.14593	0.00165558	0.0269325
ERGIC1	3573.56	-0.234265	0.0754502	-3.1049	0.00190343	0.0296539
ATP6V0E1	2247.66	0.25199	0.0908324	2.77423	0.00553331	0.0634771
CPEB4	2735.22	0.544035	0.0833033	6.53077	6.54343e-11	1.20437e-08
DBN1	4984.19	-0.213759	0.0780028	-2.7404	0.00613637	0.0679111
AMOTL2	2474.27	0.467967	0.0922851	5.07089	3.95966e-07	2.74281e-05
TFDP2	2645.85	-0.202471	0.0927682	-2.18255	0.0290691	0.186796
PFKFB4	2210.37	-0.203101	0.0822198	-2.47022	0.013503	0.116214
COL7A1	4443.52	-0.337525	0.0874218	-3.86088	0.000112981	0.0032492
GNB4	1699.22	0.191948	0.0935884	2.05098	0.0402689	0.226958
PLXNA1	24197.1	0.357484	0.0699667	5.10935	3.23266e-07	2.28844e-05
FOXP1	1654.01	-0.403257	0.093582	-4.30913	1.63901e-05	0.000624764
TNFAIP3	476.137	0.457953	0.137929	3.32022	0.00089948	0.0170175
RAB32	1001.04	0.298493	0.0996816	2.99447	0.00274925	0.0392095
SGK1	580.411	0.619723	0.125696	4.93035	8.2081e-07	5.13365e-05
CCN2	5203.49	0.689375	0.0862851	7.9895	1.35489e-15	5.81878e-13
ABCG2	437.19	-0.231359	0.115278	-2.00696	0.0447538	0.241158
PLEKHG1	4.95971	-3.00791	1.27013	-2.3682	0.0178751	NA
CYSTM1	460.55	0.294719	0.136768	2.15488	0.031171	0.194675
WDR55	1310.19	0.19663	0.091546	2.14788	0.031723	0.196559
TTLL2	106.257	-0.696391	0.219635	-3.17068	0.00152082	0.0252178
ETF1	5893.18	0.247815	0.0868368	2.8538	0.00431993	0.0535688
TGFBI	11938.5	0.372786	0.081715	4.56203	5.06609e-06	0.000234789
FAM53C	1229.78	-0.197087	0.095552	-2.06261	0.0391494	0.223364
EGR1	773.561	0.234758	0.110311	2.12815	0.0333245	0.202812
NDUFAF4	311.078	0.457324	0.148264	3.08452	0.00203882	0.0313207
ATP8A1	236.1	-0.368706	0.152318	-2.42063	0.0154937	0.125626
GRM4	2.49028	-4.328	2.02435	-2.13797	0.0325194	NA
UNC5CL	56.9051	-0.845798	0.286565	-2.9515	0.00316233	0.0425741
SPDEF	502.134	-0.575633	0.125528	-4.58569	4.52479e-06	0.000214329
MAD2L1BP	255.976	0.393705	0.155432	2.53298	0.0113098	0.103491
ATXN1	1273.74	0.298884	0.0883127	3.38438	0.000713391	0.0140945
EREG	4437.76	0.185954	0.0845513	2.19931	0.0278562	0.182258
SH3TC1	452.891	0.436242	0.119907	3.63817	0.000274578	0.00658784
FGFRL1	1898.28	-0.317775	0.0919442	-3.45617	0.000547915	0.0114186
SEM1	1057.97	-0.195482	0.0991716	-1.97114	0.0487073	0.253656
POR	1159.39	0.214476	0.0930648	2.30459	0.0211898	0.152605
CPA4	486.715	0.999861	0.118904	8.40899	4.13555e-17	2.1313e-14
DOCK4	4058.72	0.242383	0.0847663	2.85942	0.00424416	0.0528326
CDHR3	310.423	0.595581	0.138267	4.30747	1.65135e-05	0.000627609
VGF	208.146	-0.732737	0.163323	-4.48642	7.24291e-06	0.000307979
PODXL	8936.06	-0.227236	0.0798724	-2.84499	0.00444134	0.0546013
STRIP2	2181.78	-0.471202	0.0904539	-5.2093	1.89553e-07	1.48012e-05
IFT22	476.94	0.431613	0.128757	3.35216	0.000801837	0.0155118
MBD4	1099.86	0.209796	0.100512	2.08728	0.0368631	0.21608
ULBP2	202.494	-0.420434	0.16738	-2.51185	0.01201	0.108175
HACL1	990.593	0.280023	0.100524	2.78563	0.0053424	0.0620663
ZCCHC9	1290.27	0.305725	0.0830351	3.68188	0.000231525	0.00576975
DHX30	3179.55	0.263014	0.0840262	3.13014	0.00174725	0.0280081
PPARG	961.286	-0.41995	0.102785	-4.08571	4.3943e-05	0.00145918
PDZD2	592.879	0.240973	0.114817	2.09876	0.0358384	0.212166
KRBA1	358.549	-0.272633	0.130103	-2.09552	0.0361245	0.213303
LARS1	7366.9	0.163629	0.0829104	1.97356	0.0484315	0.252726
CCNB1	7903.16	-0.189814	0.0857621	-2.21326	0.0268795	0.177963
IL6ST	3333.22	0.221827	0.0947702	2.34069	0.0192483	0.143599
DOCK2	1475.38	-0.193251	0.0971608	-1.98898	0.046703	0.247724
TES	168.924	-0.384845	0.175589	-2.19173	0.0283988	0.184328
MDFIC	1658.48	-0.224944	0.0943472	-2.38421	0.0171156	0.134462
NT5E	34062.8	-0.198471	0.0819621	-2.4215	0.0154564	0.125482
LCA5	18.8843	-1.07415	0.523379	-2.05233	0.0401376	NA
LTV1	215.213	0.391615	0.178482	2.19415	0.0282249	0.183568
MAP7	34.6558	-0.891225	0.374331	-2.38085	0.0172728	0.135367
CD164	4028.5	0.179034	0.0795522	2.25052	0.024416	0.168604
NMBR	16.9785	-1.42438	0.58934	-2.4169	0.0156533	NA
MICAL1	1513.58	0.211995	0.0948389	2.23532	0.0253963	0.171942
FLNB	26462	0.202491	0.0703403	2.87873	0.00399275	0.0504339
TNS3	7514.65	0.500445	0.0740073	6.7621	1.36006e-11	2.82628e-09
TTYH3	4630.15	0.206182	0.0856511	2.40723	0.0160741	0.128793
CAPN11	55.105	-0.873161	0.283483	-3.08011	0.00206921	0.0315873
TUBB2A	496.842	0.26874	0.123811	2.17057	0.0299636	0.189986
HMGA1	62833.2	-0.440355	0.077559	-5.67768	1.36532e-08	1.41861e-06
TCF19	1312.71	-0.276118	0.097668	-2.82711	0.00469705	0.056615
FLOT1	3353.52	-0.363152	0.0823898	-4.40773	1.0446e-05	0.00041797
IER3	1444.43	0.412309	0.0909744	4.53214	5.83898e-06	0.000261767
RNF144B	257.498	0.492104	0.145717	3.37711	0.000732505	0.0143866
NRM	742.107	-0.237386	0.101371	-2.34175	0.0191936	0.143357
FHDC1	62.6403	0.628307	0.279832	2.2453	0.0247488	0.169792
TTC29	4.84995	3.08332	1.43027	2.15576	0.0311027	NA
DDX60	1696.03	-0.184028	0.0932008	-1.97453	0.0483214	0.252524
PARP9	923.369	-0.216192	0.100754	-2.14574	0.0318937	0.1968
HERC6	980.332	-0.332168	0.10678	-3.11077	0.00186599	0.0293283
PCDH10	23.7135	-0.96711	0.451078	-2.144	0.0320331	NA
HNRNPD	8382.2	-0.151996	0.0745689	-2.03833	0.0415165	0.231063
GPAT3	1935.44	-0.355029	0.0762372	-4.65689	3.21017e-06	0.000162795
FRAS1	1738.08	0.308123	0.0901528	3.41779	0.000631324	0.0127492
CCNG2	1720.34	-0.289659	0.0972566	-2.9783	0.00289851	0.0403818
CNOT6L	899.902	-0.246995	0.0990669	-2.49321	0.0126593	0.112487
ANXA3	2548.38	0.367404	0.0868523	4.23022	2.33467e-05	0.000856976
HADH	1377.59	-0.23113	0.0935986	-2.46937	0.013535	0.116335
MTTP	1.41728	4.65944	2.17279	2.14445	0.0319968	NA
PLK4	1406.59	-0.265867	0.0940023	-2.8283	0.00467964	0.0565595
FANCD2	990.121	-0.308921	0.0970963	-3.18159	0.00146467	0.0244758
STAC	1136	-0.208389	0.103124	-2.02076	0.0433042	0.237311
LRIG1	1009.91	0.497671	0.093207	5.33942	9.32465e-08	7.80397e-06
UCN2	475.947	-0.941326	0.12479	-7.54327	4.58329e-14	1.47628e-11
SCD5	1222.75	-0.291031	0.0911192	-3.19396	0.00140334	0.0237279
CAMK2D	1939	-0.345844	0.0882337	-3.91964	8.86815e-05	0.00263874
CCNA2	2809.41	-0.212417	0.0929066	-2.28635	0.0222338	0.158004
USP53	1240.07	0.220903	0.0946399	2.33414	0.0195883	0.145546
ROPN1L	121.927	0.613968	0.218799	2.80609	0.00501467	0.0596124
OTULINL	1138.43	-0.377069	0.094638	-3.98433	6.767e-05	0.00209079
PLK2	4029.82	0.7878	0.0877031	8.98257	2.64516e-19	2.00472e-16
TNFAIP8	1175.27	0.298193	0.0884309	3.37205	0.000746111	0.0145634
ARHGAP26	4539.77	-0.254161	0.0799731	-3.17808	0.00148252	0.02471
TNIP1	12484.5	0.447057	0.0772986	5.78351	7.31581e-09	8.19625e-07
BOD1	2334.65	0.242555	0.091506	2.6507	0.00803252	0.0822663
TNFRSF21	2613.87	0.535127	0.0892763	5.99406	2.04665e-09	2.66354e-07
ABT1	490.608	0.263688	0.111964	2.35512	0.0185167	0.139841
PRIM2	563.278	-0.314962	0.112534	-2.79881	0.00512911	0.060409
PHIP	1553.11	-0.189177	0.09468	-1.99806	0.0457097	0.24457
MTFR2	300.574	-0.295226	0.145595	-2.02772	0.0425889	0.234895
SLC2A12	685.179	-0.26616	0.116464	-2.28534	0.0222927	0.158335
DYNLT1	921.512	0.215588	0.106838	2.01789	0.0436025	0.238333
SLC22A3	1929.05	-0.291887	0.0939939	-3.10539	0.00190031	0.0296412
SDK1	179.015	0.417556	0.17893	2.33363	0.019615	0.145609
CREB5	256.285	0.802343	0.180847	4.43658	9.13994e-06	0.000374448
PSPH	1309.86	0.189907	0.0838667	2.26439	0.0235504	0.164771
NCAPG2	5145.27	-0.230354	0.0766941	-3.00354	0.00266859	0.0383301
DENND2A	450.033	0.545774	0.121863	4.47859	7.51374e-06	0.000318444
VEGFC	961.123	-0.230061	0.0979704	-2.34827	0.0188611	0.141417
CCT5	11357.7	0.158971	0.0791554	2.00834	0.044607	0.24083
SLC7A11	1813.26	0.430369	0.0942267	4.56738	4.93867e-06	0.000230543
ADAMTS12	3933.75	0.186771	0.0748937	2.49382	0.0126378	0.112448
QDPR	674.898	-0.285799	0.117035	-2.442	0.0146061	0.121253
ZNF827	698.192	0.273578	0.111469	2.45429	0.0141163	0.119303
NR3C2	428.784	0.594276	0.139797	4.25099	2.12828e-05	0.000790223
WWC2	1714.3	0.259555	0.0825527	3.14411	0.00166594	0.027011
CENPU	2111.74	-0.20783	0.0911334	-2.2805	0.0225778	0.159743
TMEM267	630.286	0.28283	0.115677	2.445	0.0144854	0.1206
DST	10165.4	0.160169	0.0790832	2.02533	0.0428339	0.235944
SPOCK1	416.129	-0.517276	0.123929	-4.17397	2.99336e-05	0.00105952
CAMK4	569.463	-0.255208	0.116053	-2.19906	0.0278737	0.182258
SPEF2	277.422	0.385216	0.17218	2.23729	0.0252671	0.171518
SPARCL1	17.9429	1.16378	0.538541	2.16099	0.0306961	NA
PRDM8	3102.39	-0.205301	0.0840969	-2.44124	0.0146369	0.121292
SMARCA5	3364.76	0.187343	0.0803418	2.33182	0.01971	0.145732
CD96	2833.51	-0.364264	0.0950467	-3.83247	0.000126863	0.00355327
ADGRF1	74.6463	1.42725	0.287431	4.96554	6.85107e-07	4.43564e-05
LPCAT1	4305.3	-0.498751	0.0807169	-6.17901	6.4503e-10	9.44383e-08
C7orf31	163.149	-0.376818	0.175698	-2.14469	0.0319779	0.197131
ANKH	7855.86	-0.356764	0.0769377	-4.63705	3.53409e-06	0.000173791
RETREG1	314.763	-0.344489	0.149147	-2.30973	0.0209033	0.151302
ABI3BP	111.992	0.509658	0.220403	2.31239	0.0207563	0.150518
C4orf19	141.439	0.50711	0.199296	2.5445	0.0109433	0.101727
SH3RF1	1694.13	0.284264	0.0825704	3.44269	0.000575965	0.0117915
SORBS2	1409.77	0.274762	0.0986957	2.78393	0.00537043	0.0621144
PDE1C	129.022	0.883	0.218567	4.03996	5.34599e-05	0.00170914
PTPRN2	240.971	-0.397873	0.160845	-2.47364	0.0133746	0.116057
CDK19	1268.07	-0.251249	0.0927994	-2.70745	0.00678032	0.0727459
CNOT8	2083.07	0.206502	0.0901769	2.28997	0.022023	0.157025
RAET1L	6.10266	-3.32639	1.14761	-2.89853	0.00374914	NA
CXCL13	4.66496	-2.74588	1.34169	-2.04659	0.0406986	NA
PCDH1	564.327	-0.295346	0.125778	-2.34815	0.0188671	0.141417
MAPK13	3654.63	-0.340452	0.0850636	-4.00232	6.27246e-05	0.00196151
AFAP1L1	206.847	-0.39145	0.161922	-2.41752	0.0156265	0.126207
WDR19	1611.86	0.407031	0.094014	4.32947	1.49469e-05	0.000577836
AUTS2	3.31988	-3.67321	1.68875	-2.17511	0.0296222	NA
CDC25C	861.266	-0.23197	0.107346	-2.16096	0.0306988	0.192988
H4C8	17.7035	1.14168	0.513056	2.22525	0.0260646	NA
NRG2	102.669	-0.768108	0.235879	-3.25637	0.00112847	0.0201653
SPON2	54.27	0.817503	0.318937	2.56321	0.010371	0.0978899
KALRN	14.8231	-1.14851	0.574081	-2.00061	0.0454345	NA
SQSTM1	13489.2	0.53513	0.083022	6.44563	1.15118e-10	1.95155e-08
MGAT4B	6241.06	0.178991	0.0827173	2.16389	0.0304726	0.192361
SGCB	1925.14	-0.189911	0.0781833	-2.42905	0.0151384	0.124073
PDLIM5	7877.28	0.447669	0.0767609	5.832	5.47676e-09	6.35698e-07
PACRGL	533.389	0.259574	0.112228	2.31291	0.0207278	0.150478
CLDN1	54.917	2.26124	0.383041	5.90339	3.56103e-09	4.32241e-07
EIF5A2	871.956	0.47475	0.111357	4.26333	2.01405e-05	0.000752145
COX18	636.56	0.235583	0.111844	2.10635	0.0351741	0.209516
PCOLCE2	196.512	-0.587936	0.182617	-3.21951	0.00128412	0.0222673
MTMR14	1738.69	0.234408	0.081355	2.8813	0.00396039	0.0500743
CXCL3	102.281	1.20062	0.238771	5.02835	4.94712e-07	3.3371e-05
CXCL1	387.428	2.439	0.168731	14.4549	2.33329e-47	7.51554e-44
IFT122	782.448	0.371345	0.113847	3.26179	0.00110712	0.0198942
RFC4	1245.82	-0.245751	0.0946958	-2.59517	0.00945446	0.0921951
BAP1	2731.21	0.200139	0.07843	2.55182	0.0107162	0.100177
UVSSA	2091.38	0.248422	0.0915503	2.7135	0.00665769	0.0718917
ABLIM2	219.247	0.473852	0.176451	2.68546	0.00724303	0.0765539
METAP1	1974.64	-0.198616	0.0897253	-2.2136	0.0268564	0.177963
H2AZ1	5973.13	-0.243589	0.0859113	-2.83535	0.00457748	0.0556905
CDC25A	439.618	-0.319481	0.136622	-2.33844	0.0193645	0.144214
FBXW12	3.45412	-3.90267	1.58649	-2.45994	0.0138959	NA
PLXNB1	358.211	0.412573	0.150337	2.74432	0.00606362	0.06729
SHISA5	3559.27	0.192835	0.0828177	2.32843	0.0198892	0.146541
INTU	787.59	0.292783	0.112363	2.60568	0.00916927	0.0905264
RNF123	1330.46	0.230407	0.0929222	2.47957	0.0131542	0.11537
MFSD8	727.167	0.231069	0.103591	2.23058	0.0257091	0.17315
DUSP7	1109.61	-0.224193	0.0974589	-2.30039	0.0214264	0.153958
PITX2	89.5608	0.560998	0.258238	2.17241	0.029825	0.189605
HMGB2	5013.88	-0.215982	0.0821273	-2.62985	0.00854227	0.0858491
MAD2L1	1639.82	-0.27337	0.103217	-2.64849	0.00808519	0.082511
ANXA5	15818.7	-0.382129	0.0789052	-4.84289	1.27966e-06	7.49418e-05
C4orf45	2.97518	-4.67131	1.73017	-2.69992	0.00693561	NA
NAA15	2647.15	0.206218	0.0949889	2.17097	0.0299336	0.189889
OTUD4	3348.52	0.166335	0.0784355	2.12067	0.03395	0.205069
STARD4	3622.23	0.239914	0.0832143	2.88309	0.003938	0.04984
CMBL	2761.76	-0.35691	0.0880738	-4.0524	5.06957e-05	0.00164111
CASP3	1455.05	0.367067	0.0926674	3.96112	7.45976e-05	0.00228837
ERAP1	1518.48	0.210276	0.0869396	2.41865	0.0155784	0.125996
CFAP97	1681.42	0.189741	0.0963522	1.96924	0.0489252	0.254482
GFM2	1887.72	0.263916	0.08884	2.97068	0.00297137	0.0410763
FOXQ1	744.322	-0.539576	0.100508	-5.36848	7.94019e-08	6.77492e-06
CSF2	427.757	1.67879	0.153505	10.9364	7.72049e-28	9.0428e-25
GRIK2	454.26	0.472636	0.135469	3.48889	0.000485035	0.0103635
CGAS	1633.5	0.182667	0.0875028	2.08756	0.0368378	0.21608
IL31RA	1901.92	-0.4179	0.0908977	-4.59747	4.27651e-06	0.000204174
PI16	12.9969	-1.57159	0.696322	-2.25699	0.0240085	NA
PTTG1	4278.16	-0.240987	0.0811692	-2.96894	0.00298827	0.0412065
BMPER	46.8714	0.87637	0.336611	2.60351	0.00922758	0.0906997
CDCA7L	4686.45	-0.187304	0.0793937	-2.35918	0.0183154	0.139084
ELAPOR2	1348.4	-0.230965	0.0941741	-2.45253	0.0141855	0.119452
SYTL3	260.08	0.34569	0.148255	2.33172	0.0197152	0.145732
DNAAF5	2099.16	0.390528	0.083706	4.66547	3.07917e-06	0.000157429
SUN1	4290.2	-0.268699	0.079636	-3.37409	0.000740612	0.0144796
ALDH7A1	4356.61	-0.167804	0.0759495	-2.20942	0.0271455	0.179263
KDM1B	908.845	0.304286	0.0965226	3.15248	0.00161888	0.0264356
MCM7	7904.76	-0.201902	0.0764942	-2.63944	0.00830423	0.084113
ZNF3	621.992	0.227878	0.108613	2.09807	0.0358989	0.212166
NAT16	34.2292	-0.86051	0.363438	-2.36769	0.0178993	0.137599
ZCCHC4	416.386	0.306234	0.12896	2.37464	0.0175662	0.136262
IL7R	637.514	0.368267	0.104235	3.53305	0.000410793	0.00914103
COMMD8	697.353	0.418784	0.117721	3.55744	0.000374481	0.00847946
CCDC126	178.837	0.363607	0.182939	1.98758	0.0468578	0.248136
SH3TC2	5375.14	-0.152864	0.0726833	-2.10315	0.0354522	0.210918
CXCL8	1261.62	2.46392	0.113844	21.643	7.06954e-104	9.1084e-100
BTD	2644.07	0.180265	0.0877157	2.05511	0.0398689	0.225651
PCDH7	967.032	0.241635	0.102113	2.36634	0.017965	0.137883
GUSB	1568.28	-0.18415	0.0896229	-2.05472	0.0399063	0.225651
YWHAG	7211.28	0.159975	0.0796722	2.00791	0.0446526	0.24083
FAM153A	1.82318	5.01947	1.90831	2.63032	0.0085304	NA
ADRA1B	137.251	-0.672813	0.203733	-3.30243	0.000958519	0.017872
PWWP2A	880.643	0.221826	0.111723	1.98549	0.0470896	0.248954
SMAD1	407.069	0.383251	0.136764	2.80228	0.00507422	0.0599463
HARS1	3548.98	0.15494	0.0756191	2.04895	0.0404674	0.227578
NFXL1	198.17	0.43843	0.172618	2.53989	0.0110889	0.102302
DNAJC18	714.581	-0.267106	0.104549	-2.55485	0.0106235	0.0996891
ENSG00000170846	228.48	-0.386566	0.153326	-2.52121	0.0116953	0.106298
KIAA0232	1371.37	0.218668	0.105329	2.07606	0.0378884	0.218864
GSTA4	384.006	-0.295824	0.140664	-2.10306	0.0354604	0.210918
POLR1C	226.714	0.325875	0.161252	2.0209	0.0432899	0.237311
ENC1	6239.37	0.492121	0.0806587	6.10128	1.05223e-09	1.48978e-07
LRRC15	68.16	-0.554621	0.264774	-2.0947	0.036198	0.213398
BPGM	425.003	0.379664	0.138884	2.73368	0.00626304	0.0689684
EFCAB12	37.4754	1.36945	0.41396	3.30818	0.000939047	0.0176623
DCP2	3157.66	0.330236	0.0786679	4.19785	2.69459e-05	0.00096705
HPSE	433.903	-0.489913	0.131137	-3.73588	0.000187056	0.00487861
DAG1	4303.72	0.170563	0.0838974	2.033	0.0420527	0.232914
UGT8	1038.72	-0.291618	0.106097	-2.7486	0.00598512	0.0668622
CADM2	49.0149	-0.81131	0.339288	-2.39121	0.0167928	0.132491
CCDC14	3220.2	-0.224202	0.0773368	-2.89904	0.0037431	0.048226
NR2F1	794.728	0.52314	0.109771	4.76576	1.88147e-06	0.000105395
ZBTB38	4347.52	0.196283	0.0874686	2.24404	0.0248301	0.169792
TBL1XR1	4024.07	-0.251365	0.0881101	-2.85285	0.00433294	0.0536785
TENM3-AS1	578.356	0.377554	0.118236	3.19322	0.00140695	0.0237577
IMPDH2	8983.84	-0.181585	0.0778418	-2.33275	0.0196615	0.145656
SHISA3	157.98	-0.543869	0.183701	-2.96062	0.00307019	0.0419473
P4HTM	907.03	0.236807	0.095833	2.47103	0.0134723	0.116209
SLC25A20	244.918	0.327673	0.158817	2.06322	0.039092	0.223155
SNX18	790.521	0.267735	0.106522	2.51343	0.0119564	0.1078
H2AC6	155.741	0.439194	0.199979	2.1962	0.0280779	0.182869
MACIR	883.317	0.291776	0.103921	2.80766	0.00499028	0.0594481
CCDC149	473.968	-0.257263	0.126027	-2.04134	0.0412175	0.22999
UNC5C	72.8123	-0.54489	0.270267	-2.01612	0.0437876	0.238505
CSF1R	182.384	-0.964452	0.191291	-5.0418	4.61162e-07	3.14371e-05
ZNF721	369.186	0.312071	0.131464	2.37382	0.0176052	0.136395
HMGN4	1844.38	-0.3335	0.0887371	-3.75829	0.000171078	0.00453533
LRIT3	5.05704	2.45554	1.17211	2.09498	0.0361727	NA
BTBD9	781.472	0.217208	0.109946	1.97559	0.0482008	0.252242
ZDHHC23	250.845	-0.333935	0.15172	-2.201	0.027736	0.181859
EFNA5	1566.53	0.229596	0.093602	2.45289	0.0141713	0.119452
PROS1	1395.52	-0.222764	0.101866	-2.18683	0.028755	0.185425
STING1	1321.54	-0.52262	0.0784253	-6.66392	2.66622e-11	5.12709e-09
C5orf47	2.83761	-4.18938	1.87287	-2.23688	0.0252944	NA
FAM43A	884.461	0.602505	0.121591	4.95516	7.22724e-07	4.60969e-05
C6orf120	597.135	0.235846	0.120105	1.96367	0.0495681	0.256332
KIAA0825	93.4868	0.72653	0.241609	3.00705	0.00263798	0.0381456
KCNQ5	1497.77	0.394493	0.0976239	4.04095	5.32346e-05	0.00170914
PRELID2	610.115	-0.226354	0.103022	-2.19715	0.0280099	0.182869
UBE2H	4569.63	0.181378	0.0871496	2.08123	0.0374129	0.217817
TMEM232	54.5099	0.630689	0.312966	2.0152	0.0438838	0.238576
ZDHHC11	229.346	0.367167	0.162002	2.26644	0.0234247	0.164292
PCDH18	80.3853	-0.554418	0.249409	-2.22293	0.0262208	0.175601
SPOCK3	150.386	-0.608856	0.194953	-3.12309	0.00178965	0.0284218
TUBB	24886.9	-0.192164	0.0719155	-2.67208	0.00753816	0.0784505
TSC22D2	938.426	0.218626	0.0996823	2.19323	0.0282906	0.18381
TPK1	225.974	0.475502	0.158497	3.00007	0.0026992	0.0386835
AFAP1	1229.98	0.352926	0.0859082	4.10817	3.98804e-05	0.00135572
XRCC2	837.437	-0.312304	0.0996796	-3.13308	0.00172985	0.0278245
MAML3	552.227	-0.248888	0.112308	-2.21612	0.0266836	0.177157
FAM3C	4836.21	0.271243	0.0822653	3.29717	0.000976634	0.0181568
IGF2R	8949.76	0.360797	0.0727085	4.96224	6.96857e-07	4.48915e-05
PDGFA	777.197	0.655343	0.111036	5.90207	3.58971e-09	4.32241e-07
ENPP1	1857.33	-0.400031	0.0942531	-4.24422	2.19357e-05	0.000812124
NKIRAS1	493.98	0.283033	0.123069	2.2998	0.0214598	0.154032
CD2AP	1241.26	0.219957	0.105097	2.0929	0.036358	0.2138
SFT2D1	1324.47	-0.195496	0.0900002	-2.17218	0.0298422	0.189605
SAMD5	467.346	-0.321054	0.119064	-2.6965	0.00700731	0.0745517
OOEP	42.5711	-1.03569	0.389873	-2.65648	0.00789619	0.0814313
HSD17B8	212.753	-0.345652	0.164007	-2.10755	0.0350703	0.209285
RNF5	1208.27	0.19251	0.0964305	1.99636	0.0458945	0.245017
VARS1	3528.34	0.167528	0.0806078	2.07831	0.0376807	0.218416
MICB	1012.51	0.292168	0.0988328	2.95618	0.00311471	0.0421699
MRPS18B	1186.18	0.239366	0.106294	2.25192	0.024327	0.168419
DDR1	2335	-0.252184	0.0903883	-2.79001	0.00527069	0.0615663
PPP1R11	911.528	-0.377106	0.0990054	-3.80894	0.000139561	0.00382381
ZNF425	165.964	0.375862	0.175027	2.14745	0.0317571	0.196559
SAMD9	1768.74	-0.242628	0.0977719	-2.48157	0.0130806	0.114916
ENSG00000205444	1.80979	4.42956	2.10629	2.10301	0.0354646	NA
LPAL2	1408.83	-0.192595	0.0956438	-2.01367	0.0440438	0.23883
MXD3	757.714	-0.501204	0.1025	-4.8898	1.00938e-06	6.10558e-05
ITGA1	2895.69	0.529813	0.0968098	5.47272	4.43187e-08	4.02114e-06
NEURL1B	934.825	-0.45295	0.110205	-4.11005	3.95567e-05	0.00135185
LINC02981	134.991	-0.507219	0.20748	-2.44467	0.0144985	0.1206
ARHGEF28	5937.38	0.580501	0.0806127	7.20111	5.97231e-13	1.67277e-10
CHCHD2P2	4.05821	-6.07399	1.65473	-3.67069	0.000241894	NA
ENSG00000216775	110.979	-0.44775	0.225904	-1.98204	0.0474751	0.250069
ENSG00000218631	2.31218	-4.86438	1.99548	-2.4377	0.0147811	NA
SLC12A8	90.2311	0.685421	0.242448	2.82708	0.00469741	0.056615
ENSG00000223811	21.4059	1.01034	0.483235	2.09079	0.0365473	NA
PITX1-AS1	168.207	-0.396061	0.17709	-2.2365	0.0253193	0.171519
SMIM13	1008.65	0.228786	0.10247	2.23271	0.0255683	0.172637
POT1-AS1	91.8056	-0.621996	0.262596	-2.36864	0.0178535	0.137561
NHSL1-AS1	175.336	-0.400029	0.178274	-2.24391	0.0248385	0.169792
NOL7	1669.76	0.185406	0.0819169	2.26334	0.0236149	0.164997
TRGV6	4.86999	6.55148	3.23555	2.02484	0.0428837	NA
CICP22	2.70284	4.13697	2.00262	2.06578	0.0388497	NA
LTA	3.14605	-4.56292	1.71581	-2.65934	0.00782948	NA
ENSG00000228204	124.459	-0.613036	0.207633	-2.9525	0.00315212	0.042481
HCG11	177.469	-0.426544	0.176969	-2.41027	0.0159405	0.128041
ENSG00000228334	6.66222	-2.44122	1.06351	-2.29545	0.0217075	NA
PNISR-AS1	118.408	-0.477655	0.222516	-2.1466	0.0318248	0.196563
DHFR	4899.92	-0.265201	0.0793031	-3.34415	0.000825362	0.0159248
DPY19L1P1	2051.16	-0.226723	0.0834519	-2.71681	0.00659148	0.0714252
KLF3-AS1	11.0433	-1.4623	0.74601	-1.96016	0.0499768	NA
ENSG00000231297	18.0252	-1.18072	0.544071	-2.17016	0.0299947	NA
TAPBP	4637.37	0.249909	0.0763179	3.27458	0.0010582	0.0192568
DDX3ILA1	2.82652	-3.37123	1.6438	-2.05088	0.0402786	NA
IQCM	1.48879	-4.56567	2.15153	-2.12206	0.0338325	NA
NR2F1-AS1	1502.89	0.179271	0.0913601	1.96224	0.0497343	0.256927
KIFC1	2720.23	-0.277663	0.0865923	-3.20655	0.00134336	0.0228036
SCIRT	279.371	-0.433531	0.165531	-2.61904	0.0088178	0.0880005
LINC03014	12.5246	1.44895	0.680015	2.13076	0.0331088	NA
RPL7AP30	1.65148	-4.45027	2.1094	-2.10973	0.0348816	NA
AP5Z1	1024.69	0.231634	0.099816	2.32061	0.020308	0.148597
RPSAP39	1.84771	-4.45283	2.2602	-1.9701	0.0488267	NA
H2AZ1-DT	7.95956	-3.14666	0.965405	-3.25942	0.0011164	NA
PRR7-AS1	158.787	-0.449416	0.18323	-2.45275	0.0141771	0.119452
ENSG00000246596	67.0959	-0.587461	0.282724	-2.07786	0.037722	0.218432
ENSG00000247121	40.728	-0.870213	0.357581	-2.43361	0.0149491	0.122945
STX18-AS1	475.752	-0.330374	0.135399	-2.44	0.0146873	0.121536
ENSG00000248125	15.9845	-1.28747	0.597019	-2.15649	0.0310454	NA
ENSG00000248262	3.79366	5.6555	1.71132	3.30476	0.000950572	NA
LINC02119	16.116	-1.10978	0.515766	-2.15172	0.0314195	NA
ENSG00000249359	1.40213	-4.32443	2.19735	-1.96802	0.049066	NA
NOP14-AS1	346.185	0.466278	0.141074	3.3052	0.000949101	0.0177478
ENSG00000249787	4.62174	5.43684	1.50491	3.61274	0.00030298	NA
ENSG00000249863	62.8946	-0.577999	0.290529	-1.98947	0.046649	0.247539
ENSG00000249881	25.3614	-1.11699	0.4311	-2.59103	0.00956889	NA
ENSG00000249942	3.14194	5.43444	1.68349	3.22807	0.00124627	NA
SH3TC2-DT	995.205	-0.370441	0.110182	-3.3621	0.000773533	0.015032
ENSG00000250155	28.9501	-0.82189	0.398464	-2.06265	0.0391464	NA
ENSG00000250240	12.4874	1.57927	0.671437	2.35208	0.0186686	NA
ZNF718	1342.94	-0.182243	0.0875923	-2.08058	0.0374721	0.217866
EDIL3-DT	205.154	-0.574803	0.172084	-3.34025	0.000837034	0.016096
ENSG00000250371	4.71007	-4.07368	1.53049	-2.66169	0.00777492	NA
LINC02994	7.93769	2.24195	0.961978	2.33056	0.0197766	NA
LINC01182	82.9421	-0.606105	0.252326	-2.40207	0.0163027	0.130058
ENSG00000250697	1004.6	-0.240624	0.0977254	-2.46225	0.013807	0.117857
GMDS-DT	753.519	-0.253008	0.102821	-2.46068	0.0138675	0.118089
SMIM15-AS1	98.0045	0.494426	0.235159	2.10252	0.0355077	0.210918
ENSG00000251361	200.088	0.5349	0.18008	2.97035	0.00297461	0.0410771
ENSG00000251391	5.60874	-2.51355	1.19739	-2.09918	0.0358007	NA
MIR3142HG	877.061	1.18304	0.102682	11.5214	1.02895e-30	1.47301e-27
ENSG00000260000	33.4477	-1.03597	0.418045	-2.47812	0.0132075	0.115602
ENSG00000263826	10.9715	1.94773	0.774179	2.51587	0.011874	NA
JARID2-DT	13.5545	-1.3862	0.64494	-2.14935	0.031607	NA
ENSG00000272137	2.00383	3.85234	1.94067	1.98506	0.0471378	NA
SAP30-DT	178.331	-0.618387	0.185964	-3.32531	0.00088321	0.0167771
ENSG00000273720	2.74207	-3.60571	1.81165	-1.99029	0.0465592	NA
MARCKS	9203.76	0.196705	0.0744195	2.64318	0.00821303	0.0834517
CCDC28A-AS1	159.743	-0.432484	0.173876	-2.48731	0.0128714	0.113897
ENSG00000280068	2.07621	-5.50837	2.03884	-2.70171	0.00689831	NA
ENSG00000283321	15.6859	1.28706	0.610209	2.10921	0.0349263	NA
ENSG00000284727	14.6648	-1.3686	0.588367	-2.3261	0.0200131	NA
ENSG00000286046	1.66274	-5.03391	2.06966	-2.43224	0.0150058	NA
ENSG00000286271	58.6656	-0.914545	0.30076	-3.04078	0.00235969	0.0350256
ENSG00000286338	1.97787	4.31627	2.15002	2.00755	0.0446914	NA
ENSG00000286407	21.7273	0.964378	0.4698	2.05274	0.0400978	NA
ENSG00000286577	4.13016	4.3483	1.66	2.61946	0.0088069	NA
ENSG00000286885	2.4244	4.31548	2.01283	2.14398	0.0320343	NA
ENSG00000287263	324.583	-0.288937	0.138486	-2.08639	0.0369429	0.216449
ENSG00000287265	17.602	-1.24335	0.529914	-2.34633	0.0189593	NA
ENSG00000287292	48.9123	0.788743	0.31299	2.52002	0.0117347	0.106322
ENSG00000287550	94.6892	-0.527256	0.23232	-2.26952	0.0232365	0.163506
ENSG00000287999	1.32385	-4.44813	2.16992	-2.0499	0.0403741	NA
ENSG00000288637	6.19546	-2.51397	1.04827	-2.39821	0.0164754	NA
TSPAN6	706.796	-0.260529	0.114903	-2.26739	0.0233667	0.164074
SLC7A2	343.352	-0.343384	0.134575	-2.55163	0.0107221	0.100177
SLC25A5	6731.39	-0.20407	0.0781839	-2.61013	0.00905075	0.0897574
FAM214B	1096.28	-0.262674	0.0948151	-2.77038	0.00559913	0.0638683
TMEM132A	3870.18	0.614025	0.0848731	7.23462	4.66824e-13	1.33657e-10
ST3GAL1	2390.84	-0.359191	0.0866744	-4.14414	3.41091e-05	0.001204
ANOS1	322.334	0.388078	0.153159	2.53383	0.0112823	0.103362
SYT7	7.48315	-2.26115	0.917929	-2.46332	0.0137657	NA
MBTPS2	1101.76	0.290519	0.103129	2.81706	0.00484659	0.0580869
PRICKLE3	423.244	0.255363	0.123754	2.06348	0.0390672	0.223113
PHLDB1	2774.43	0.268893	0.082933	3.24229	0.00118575	0.0209575
SYT13	25.9237	-1.08424	0.437094	-2.48055	0.0131178	NA
ADGRA2	91.6538	-0.605221	0.23611	-2.5633	0.0103681	0.0978899
MRE11	1282.66	-0.263265	0.0817531	-3.22024	0.00128081	0.0222406
PLEKHB1	308.287	-0.372407	0.156672	-2.37699	0.0174545	0.13611
GRAMD1B	2347.15	-0.355378	0.0864879	-4.10899	3.97397e-05	0.00135451
BIRC3	732.932	0.747642	0.115863	6.45279	1.0981e-10	1.91188e-08
VIM	86444.7	-0.23566	0.08065	-2.92201	0.00347778	0.0456641
CD44	21172.6	0.190211	0.0787645	2.41493	0.0157383	0.126733
HMGB3	2764.78	-0.425062	0.090945	-4.67384	2.95619e-06	0.000155008
RNF19A	660.759	0.239288	0.100724	2.37567	0.0175171	0.136122
HSPA5	25027.9	0.310212	0.0838244	3.70073	0.000214976	0.00543306
ATP6V1H	1313.43	0.21833	0.0999124	2.18522	0.028873	0.185907
SCML1	1037.34	0.274301	0.101336	2.70685	0.0067924	0.0727459
WWC3	2241.34	0.279069	0.0879961	3.17138	0.00151716	0.0252057
HDAC9	538.745	0.385775	0.131448	2.93481	0.00333755	0.0441488
RFC2	1555.14	-0.210701	0.0977945	-2.15453	0.0311988	0.19475
NFE2L3	1339.14	0.36382	0.107036	3.39904	0.000676239	0.0134871
LAMC3	9.97102	-2.42435	0.845811	-2.86631	0.00415292	NA
RRP12	1802.89	0.208523	0.0866709	2.40592	0.0161318	0.129095
KCNQ1	6.55629	2.10697	0.981521	2.14664	0.0318221	NA
TRAF1	500.036	0.265978	0.129401	2.05546	0.0398343	0.225593
DGAT2	767.53	-0.390043	0.109981	-3.54646	0.000390443	0.00877918
CDON	342.904	-0.39853	0.135561	-2.93985	0.00328374	0.0437968
SLK	6553.75	-0.169036	0.0846845	-1.99607	0.0459265	0.245017
SLC9A7	4911.63	-0.37592	0.0836902	-4.49181	7.06219e-06	0.000303297
KLF6	3903.49	0.22296	0.0813692	2.7401	0.00614196	0.0679111
TRAM1	8338.23	0.174303	0.0822762	2.11851	0.0341321	0.205879
PHKA1	1814.1	-0.225077	0.0893029	-2.52038	0.0117229	0.106298
OTUD5	2385.04	0.156238	0.079131	1.97443	0.0483332	0.252524
ACSL4	3127.63	-0.434628	0.0863566	-5.03295	4.82995e-07	3.27522e-05
PPP2R5B	471.951	0.397365	0.131898	3.01267	0.00258962	0.0376152
GBA2	2965.21	0.219287	0.0886986	2.47227	0.0134256	0.116209
ATP6AP1	2736.02	0.543842	0.0847313	6.41843	1.37688e-10	2.27432e-08
FAM50A	2948.89	0.232295	0.0846088	2.74551	0.00604164	0.0672778
PICALM	6831.92	0.180085	0.0798277	2.25592	0.0240754	0.167398
MCAM	317.392	0.389871	0.146772	2.6563	0.00790043	0.0814313
ARAF	1470.04	-0.227179	0.0877111	-2.59008	0.00959533	0.092952
ACER3	4893.57	0.199147	0.0910102	2.18818	0.0286564	0.185299
OPHN1	5765.69	-0.271239	0.0716988	-3.78303	0.000154928	0.00418469
LAT2	335.221	-0.389271	0.140069	-2.77913	0.00545051	0.0627564
ALG9	727.403	0.329887	0.108329	3.04522	0.00232511	0.034592
MTMR2	1808.84	0.260265	0.0994965	2.61583	0.00890119	0.08849
PIR	235.753	0.826221	0.162715	5.07771	3.82017e-07	2.66049e-05
AAMDC	102.503	-0.512855	0.234482	-2.18718	0.0287291	0.185425
EFNB1	343.515	-0.522373	0.138319	-3.77659	0.000158992	0.0042676
KIF4A	3990.87	-0.227252	0.080113	-2.83665	0.00455898	0.0556731
DTX2	1079.53	0.321779	0.0904267	3.55845	0.000373046	0.00846184
DPYSL2	6067.28	0.379156	0.0742469	5.10669	3.27848e-07	2.30819e-05
EPB41L4B	1094.82	0.189419	0.0948515	1.99701	0.0458244	0.244878
PTGS1	41.0124	-0.843747	0.338659	-2.49143	0.0127228	0.112738
NUP188	5414.03	-0.294011	0.0643214	-4.57098	4.85458e-06	0.000228272
IFT74	1090.58	0.263383	0.103168	2.55295	0.0106816	0.100089
JAK2	346.354	-0.276022	0.130762	-2.11088	0.0347827	0.208341
NRP1	24164.8	-0.209652	0.0721727	-2.90486	0.00367421	0.0476242
PSMD10	1119.66	-0.210457	0.104445	-2.015	0.0439043	0.238576
POLA1	1442.23	-0.369805	0.0902483	-4.09764	4.17385e-05	0.00140041
MID1	2330.83	0.189168	0.0896838	2.10928	0.0349201	0.208678
TLR8	20.0276	-1.16516	0.488486	-2.38525	0.0170674	NA
ELF4	1195.51	0.225954	0.0915247	2.46877	0.0135577	0.116374
ASB9	243.611	-0.517258	0.166272	-3.11092	0.00186505	0.0293283
RBBP7	3988.33	-0.156201	0.0774144	-2.01773	0.0436192	0.238333
PIM2	499.606	0.491012	0.121058	4.05601	4.99182e-05	0.00163235
SCML2	194.502	-0.361107	0.168407	-2.14425	0.0320128	0.197157
PGK1	44632.1	-0.205301	0.0801284	-2.56215	0.0104027	0.0980454
MAGT1	4046.44	-0.217356	0.0865924	-2.51011	0.0120694	0.108516
CD99L2	3981.86	-0.244033	0.0804623	-3.03289	0.00242227	0.0357077
PDGFRL	198.457	-0.519138	0.162773	-3.18933	0.00142601	0.0239853
RP1	265.508	-0.351918	0.156857	-2.24356	0.0248606	0.169792
BPNT2	3345.49	-0.199739	0.0865668	-2.30734	0.0210361	0.151837
PLAT	4167.7	0.795701	0.0896843	8.87225	7.16826e-19	4.86084e-16
GDAP1	568.459	-0.239333	0.109713	-2.18145	0.0291505	0.187133
NDRG1	11937.8	-0.574495	0.0836802	-6.86537	6.63202e-12	1.49907e-09
SPAG1	914.881	0.333003	0.102707	3.24227	0.00118582	0.0209575
CHRAC1	1520.35	-0.292139	0.0949434	-3.07698	0.00209108	0.0318568
ERI1	725.613	-0.313209	0.109866	-2.85084	0.00436041	0.0539151
LEPROTL1	1086.62	0.31548	0.102245	3.08553	0.00203187	0.0312912
TNFRSF10A	794.837	0.28914	0.101203	2.85703	0.00427626	0.0530784
MCM4	6835.33	-0.241503	0.0790756	-3.05407	0.00225759	0.0337042
CFAP69	263.408	0.5226	0.152093	3.43607	0.00059022	0.0120133
NAMPT	15419.5	0.257341	0.0842019	3.05624	0.00224131	0.0336105
ZC3HAV1	3129.98	-0.262069	0.0802777	-3.26453	0.00109647	0.0197605
TTC26	703.874	0.303292	0.118296	2.56383	0.0103523	0.097857
H2AZ2	12095.6	-0.185649	0.0782893	-2.37132	0.0177245	0.136717
CAV1	13721.4	-0.312586	0.0796887	-3.92258	8.7605e-05	0.0026188
MET	4090.83	-0.683761	0.0866079	-7.8949	2.90544e-15	1.13435e-12
ABHD11	466.457	-0.252044	0.121522	-2.07406	0.0380736	0.219481
STX1A	1427.51	-0.330829	0.09062	-3.65073	0.000261495	0.00632102
EPHB6	41.6412	-1.11299	0.401588	-2.77147	0.0055803	0.0637404
SNX8	973.908	0.242369	0.10592	2.28822	0.0221246	0.157488
EZH2	3618.01	-0.209248	0.0771375	-2.71266	0.00667461	0.0719027
GLI3	1895.51	-0.242198	0.0891868	-2.71563	0.00661508	0.0716207
LIMK1	2791.24	0.184961	0.0817917	2.26137	0.0237361	0.165497
CNTNAP3	3488.24	0.267804	0.0745557	3.592	0.000328149	0.00753631
TMEM245	7810.56	0.182085	0.0759648	2.39696	0.0165316	0.131477
TRIM14	2504.3	-0.202864	0.0764719	-2.65279	0.00798301	0.08202
CORO2A	905.335	0.255489	0.0951679	2.68462	0.0072613	0.0765893
LHX6	103.243	-1.08954	0.234394	-4.64835	3.346e-06	0.000167743
PTGR1	1464.69	0.20289	0.0872764	2.32468	0.0200889	0.147395
TBC1D13	1315.46	-0.662276	0.0968067	-6.84122	7.8519e-12	1.71464e-09
CA9	268.757	-0.882577	0.175798	-5.02039	5.15658e-07	3.42461e-05
GLIS3	655.312	0.369823	0.126224	2.9299	0.00339073	0.0446914
ZFAND5	3311.26	0.225638	0.0868768	2.59722	0.00939818	0.0919409
PDLIM1	7058.84	-0.571036	0.0868496	-6.575	4.86532e-11	9.21835e-09
UNC5B	54.9676	-0.664067	0.312911	-2.12222	0.033819	0.204613
CCSER2	2187.58	0.234322	0.0944977	2.47966	0.0131506	0.11537
TNKS2	4223.89	0.17151	0.0838567	2.04528	0.0408273	0.228903
DKK1	1338.1	0.556227	0.101365	5.48736	4.07988e-08	3.72802e-06
HTATIP2	1311.44	0.289872	0.0835023	3.47143	0.000517698	0.0109166
VWA5A	87.2362	-0.836843	0.261216	-3.20364	0.001357	0.0229745
CPT1A	1390.28	0.388667	0.0912391	4.25988	2.0454e-05	0.000761646
PANX1	664.291	0.295522	0.113715	2.59879	0.00935529	0.0916605
NECTIN1	963.163	-0.992308	0.115262	-8.60912	7.36211e-18	4.20703e-15
KIAA1549L	67.1298	-0.662977	0.272013	-2.4373	0.0147975	0.122134
PDHX	1661.23	0.320132	0.0967964	3.30727	0.000942101	0.0176828
SLC15A3	160.799	0.373631	0.185397	2.0153	0.0438727	0.238576
MDK	2345.53	-0.244685	0.0890479	-2.74779	0.0059998	0.0668697
CARS1	4625.57	0.191453	0.074432	2.57219	0.0101057	0.0963745
GTF2H1	2250.23	0.185865	0.0937186	1.98323	0.0473418	0.249776
CTSD	1.90658	-4.67293	1.98631	-2.35257	0.018644	NA
TRPM6	11.8326	-2.64137	0.74625	-3.53953	0.000400839	NA
PTBP3	3253.05	0.234376	0.0863166	2.71531	0.00662138	0.0716288
CNTRL	2308.26	-0.187207	0.0881231	-2.12438	0.0336381	0.203934
PHF19	3918.33	-0.518039	0.0800951	-6.46779	9.94462e-11	1.75516e-08
NUDCD1	1542.02	0.270331	0.104149	2.59561	0.00944234	0.0921951
DUSP4	34826.6	-0.168436	0.0788165	-2.13707	0.0325922	0.199866
CLU	2555.29	-0.281632	0.0895902	-3.14355	0.0016691	0.027016
TNFRSF10B	6856.9	0.244091	0.0812051	3.00585	0.00264837	0.0382101
CRISPLD1	497.17	-0.267057	0.124876	-2.13858	0.0324694	0.199302
SASH3	3.89566	-2.74885	1.36842	-2.00878	0.0445608	NA
MRPS2	261.974	-0.335546	0.153385	-2.18761	0.0286982	0.185337
WIPF3	5.66231	-5.32458	1.44197	-3.69257	0.000221998	NA
INHBA	70.2207	0.708952	0.2857	2.48146	0.0130846	0.114916
ACO1	7725.48	0.253293	0.080443	3.14873	0.00163983	0.0267099
CYREN	348.772	-0.368434	0.149005	-2.47263	0.0134123	0.116209
CHST3	1247.91	-0.34256	0.0969801	-3.53227	0.000412014	0.00915239
ZWINT	3263.42	-0.183535	0.084983	-2.15967	0.0307986	0.193283
OPTN	5370.15	0.321064	0.0836622	3.83762	0.000124231	0.00351008
RAP2C	964.046	0.188682	0.0960825	1.96376	0.0495585	0.256332
AGO2	8047.66	0.294785	0.0799314	3.68797	0.000226049	0.00566619
AHNAK	103835	-0.176511	0.0711315	-2.48147	0.013084	0.114916
DDX31	674.631	0.249545	0.102017	2.44611	0.0144407	0.1206
CFP	28.2355	-0.993561	0.434238	-2.28806	0.0221343	NA
AIF1L	414.149	-0.349164	0.112516	-3.10325	0.00191409	0.029784
TRAF2	1366.85	0.285714	0.0885482	3.22665	0.00125249	0.0218957
CALU	8183.64	0.1755	0.0821918	2.13525	0.0327407	0.20049
COPB1	10516.4	0.17438	0.083885	2.07879	0.0376363	0.218328
SERGEF	349.694	-0.30783	0.137777	-2.23427	0.0254656	0.172321
DNAAF11	254.235	0.545165	0.1611	3.38401	0.000714353	0.0140945
PUDP	501.236	0.328868	0.123324	2.66669	0.00766023	0.0793364
STARD8	1288.52	-0.355195	0.0955677	-3.71668	0.000201855	0.00518868
SAT1	7916.43	0.392763	0.0837867	4.68766	2.76353e-06	0.000145923
GNL3L	2475	0.159419	0.0656486	2.42836	0.0151672	0.12423
MOSPD2	571.726	0.294309	0.115041	2.5583	0.0105185	0.0987756
THEM6	1022.05	-0.243562	0.102569	-2.37462	0.0175668	0.136262
UBAC1	1300.33	-0.15603	0.0752579	-2.07327	0.0381471	0.219697
COL5A1	9114.33	0.615777	0.0744274	8.27352	1.30064e-16	6.20648e-14
PNPLA7	249.78	-0.493462	0.181374	-2.72069	0.00651462	0.070771
ASS1	766.667	-0.31605	0.106296	-2.97331	0.0029461	0.0408585
PNCK	9.62024	-1.45168	0.676661	-2.14535	0.0319248	NA
MPP1	503.603	-0.300417	0.119853	-2.50655	0.0121917	0.109276
LANCL2	481.883	0.33105	0.112522	2.9421	0.00325999	0.0435251
FIGNL1	1212.95	-0.186039	0.092066	-2.02071	0.04331	0.237311
BEX2	8.70863	-1.52361	0.757179	-2.01222	0.0441971	NA
MICAL2	6761.02	0.347598	0.0821658	4.23045	2.33227e-05	0.000856976
LOXL2	8812.88	0.510352	0.0719436	7.09378	1.30495e-12	3.5027e-10
LDHA	62216.1	-0.390753	0.0817526	-4.7797	1.75556e-06	9.96415e-05
LRP4	260.373	-0.323912	0.15089	-2.14668	0.0318188	0.196563
ARHGAP32	1513.56	-0.223105	0.0989698	-2.25428	0.0241787	0.167844
EHF	5557.46	0.590274	0.0851384	6.93311	4.11678e-12	1.00076e-09
DDX56	2862.37	0.225193	0.0844869	2.66542	0.00768911	0.0795715
LRRC8A	5771.95	-0.30301	0.0766639	-3.95245	7.73549e-05	0.00233358
TXN	6417.76	0.185888	0.0868833	2.13952	0.0323937	0.199027
KLF4	1094.54	-0.278541	0.0956093	-2.91333	0.003576	0.0466947
ST6GALNAC4	602.839	0.276473	0.113136	2.44371	0.014537	0.120835
TMOD1	57.9364	0.694336	0.313497	2.21481	0.026773	0.177595
ZFP37	182.429	-0.482723	0.210653	-2.29155	0.0219314	0.156695
ATP6V1G1	1229.04	0.286389	0.0995828	2.87588	0.00402898	0.0507423
ANP32B	6220.14	-0.170688	0.0847076	-2.01503	0.0439016	0.238576
DSCC1	119.283	-0.528722	0.208675	-2.53371	0.0112863	0.103362
DMAC1	326.702	-0.259876	0.131525	-1.97587	0.0481693	0.252242
ARHGEF39	450.428	-0.325882	0.131745	-2.47358	0.0133766	0.116057
RPS6	21519.3	-0.163005	0.078852	-2.06723	0.0387127	0.221875
THAP12	3096.9	-0.21874	0.0839153	-2.60667	0.00914262	0.0903325
ANKRD42	2825.06	0.406952	0.0782104	5.2033	1.95776e-07	1.51041e-05
SYTL2	623.267	-0.351694	0.113727	-3.09244	0.00198519	0.0307219
GGH	1283.59	-0.300259	0.101676	-2.95308	0.00314618	0.042481
SORL1	1229.59	-0.514867	0.102656	-5.01544	5.29118e-07	3.47814e-05
SLC37A4	1257.58	-0.246139	0.102748	-2.39557	0.0165946	0.131734
POU2F3	47.3039	-0.685341	0.316258	-2.16703	0.0302326	0.191165
PPP2R1B	4221.22	0.190152	0.0779755	2.43861	0.0147439	0.121848
ADAMTS14	536.274	1.24357	0.128839	9.65216	4.81311e-22	4.13414e-19
VWDE	642.262	-0.410807	0.112246	-3.65988	0.000252335	0.00618077
EGFR	10227.9	-0.270059	0.0724542	-3.7273	0.000193539	0.00502732
CDCA5	1496.41	-0.264382	0.088226	-2.99664	0.00272971	0.0390583
ATXN7L1	548.76	0.255103	0.11777	2.16612	0.0303021	0.191473
SNX12	2086.75	-0.307478	0.0831668	-3.69713	0.000218053	0.0054871
FRMPD3	51.8169	-0.749302	0.337638	-2.21925	0.0264699	0.176156
ZNF185	6140.38	-0.309	0.0748815	-4.12652	3.68298e-05	0.00127216
CETN2	1233.76	0.22571	0.100076	2.25539	0.0241087	0.167538
ATP6V1B2	1416.04	0.283972	0.0971916	2.92177	0.00348045	0.0456641
ERLIN2	1889.39	0.239871	0.0846385	2.83407	0.00459598	0.0558102
SNTG1	26.2774	-1.29269	0.439862	-2.93886	0.00329421	NA
PXDNL	421.361	-0.577769	0.158136	-3.65362	0.000258568	0.00626202
ST18	7.02801	-3.58845	1.12433	-3.19164	0.00141469	NA
MTDH	5924.11	-0.177763	0.0798884	-2.22514	0.0260718	0.175044
ARHGAP39	930.403	0.288978	0.102373	2.82281	0.00476054	0.0571619
VLDLR	965.823	0.270525	0.102896	2.6291	0.00856113	0.0859047
UHRF2	1919.58	-0.404958	0.0856845	-4.72616	2.2881e-06	0.000123347
SHC3	1757.96	-0.311374	0.0880094	-3.53797	0.000403217	0.00900355
AUH	1057.49	-0.205981	0.101195	-2.03549	0.0418011	0.23204
MFSD14B	3027.95	0.196752	0.0847664	2.32111	0.0202811	0.148551
UGCG	4082.81	0.501002	0.0877135	5.71181	1.11782e-08	1.21025e-06
SNX30	1998.65	-0.229296	0.0932898	-2.45789	0.0139756	0.118659
STOM	914.463	-0.299478	0.10462	-2.86254	0.00420262	0.0524169
GSN	5711.12	-0.222187	0.0815654	-2.72403	0.00644902	0.0702989
ALAD	1619.24	-0.294105	0.091401	-3.21774	0.00129204	0.0223445
SURF4	7909.87	-0.288337	0.0779171	-3.70056	0.000215125	0.00543306
PTGES2	1458.72	0.227743	0.0959326	2.37399	0.017597	0.136395
INPP5E	1220.57	0.220311	0.093344	2.36021	0.0182648	0.139084
SEC16A	5707.64	0.157378	0.0731413	2.1517	0.0314212	0.195476
NOTCH1	1717.98	-0.321474	0.0886085	-3.62803	0.000285592	0.00678538
NACC2	3127.39	0.392686	0.0824734	4.76136	1.92291e-06	0.000106666
PROSER2	12.173	1.57874	0.659391	2.39425	0.0166546	NA
RSU1	2109.72	0.164543	0.0834067	1.97278	0.0485208	0.252872
ADM	1054.88	0.455176	0.118982	3.82557	0.000130467	0.00364629
GAS2	91.5938	-0.563775	0.226125	-2.4932	0.0126596	0.112487
HSD17B12	2.23617	-4.86298	1.90659	-2.55062	0.010753	NA
TNKS1BP1	7254.98	0.160458	0.071596	2.24117	0.0250154	0.170471
PTPRJ	7131.42	0.434352	0.0780601	5.56433	2.63156e-08	2.54925e-06
ARFGAP2	1955.97	0.202819	0.0800021	2.53517	0.0112392	0.103207
ENDOD1	1150.33	-0.242843	0.101547	-2.39143	0.0167827	0.132491
TENM4	192.764	-0.44318	0.177685	-2.4942	0.0126242	0.112405
CAPN5	2582.73	-0.297519	0.0770835	-3.8597	0.000113525	0.00325035
PAK1	2867.22	-0.391446	0.085267	-4.59083	4.4149e-06	0.000209895
RPS3	17882	-0.206242	0.0770638	-2.67625	0.00744502	0.077985
TTC12	1503.12	0.185802	0.0828129	2.24364	0.0248557	0.169792
HYOU1	5731.05	0.222719	0.0787741	2.82731	0.00469403	0.056615
MTA2	4230.45	-0.243832	0.0830693	-2.93529	0.00333239	0.0441259
INCENP	3178.4	-0.225187	0.0806863	-2.7909	0.00525618	0.0615034
CHEK1	1726.1	-0.205902	0.0919067	-2.24034	0.0250687	0.170693
FEZ1	30.0262	-0.917329	0.436921	-2.09953	0.0357701	NA
ESAM	1278.07	-0.182631	0.0906554	-2.01457	0.0439501	0.238724
MPZL2	157.445	-0.513602	0.185933	-2.7623	0.00573957	0.0648672
PRSS23	22900.5	-0.192447	0.0777133	-2.47637	0.0132727	0.115779
DIXDC1	388.734	-0.375152	0.13476	-2.78386	0.00537158	0.0621144
PIH1D2	272.108	0.374408	0.161999	2.31118	0.020823	0.150806
PIP4K2A	2918.46	-0.233144	0.089947	-2.59201	0.00954165	0.0927288
UEVLD	1255.68	0.230753	0.0942178	2.44914	0.0143198	0.120193
DLG5	4574.71	-0.296795	0.0741064	-4.00498	6.20215e-05	0.00194425
KCTD14	376.717	0.486801	0.136861	3.5569	0.000375253	0.00848204
FRMD4A	1344.79	-0.280861	0.0871252	-3.22364	0.0012657	0.0220667
ACAD8	1173.07	0.217408	0.0897298	2.42292	0.0153965	0.125476
HHEX	361.245	0.294071	0.12169	2.41656	0.0156681	0.126385
UBASH3B	657.827	0.363585	0.107317	3.38795	0.000704174	0.0140009
CNTNAP3B	705.192	0.242691	0.104617	2.31981	0.0203512	0.148811
MAGED4	1.90408	4.02021	1.91787	2.09619	0.0360652	NA
ELOC	1322.35	0.263864	0.099752	2.6452	0.00816414	0.083086
AZIN1	4963.74	0.199294	0.0870588	2.28919	0.0220681	0.15726
ATP6V1C1	1681.38	0.278284	0.0989652	2.81194	0.00492435	0.0587457
MARVELD1	1492.93	-0.332016	0.093645	-3.54548	0.000391905	0.00879669
NUP205	5011.52	-0.159831	0.0803351	-1.98956	0.0466396	0.247539
PSD3	2805.7	-0.311353	0.0831159	-3.74601	0.00017967	0.00472422
GNAQ	1697.24	-0.317371	0.0982624	-3.22983	0.00123864	0.0216829
TSPAN7	2.34467	4.85737	2.0555	2.36311	0.018122	NA
PABIR2	1248.39	-0.221351	0.0914057	-2.42163	0.0154511	0.125482
ZDHHC5	5808.08	0.16957	0.0830346	2.04216	0.0411356	0.229832
RAB11FIP1	798.45	0.555305	0.107401	5.1704	2.33593e-07	1.76758e-05
ATAD2	5905.7	-0.239756	0.0803667	-2.98328	0.00285181	0.039808
RBPMS	297.5	-0.29124	0.138135	-2.10838	0.0349985	0.208953
NRG1	3013.93	0.183163	0.0834058	2.19604	0.0280889	0.182869
CREB3L1	3620.6	-0.195016	0.086239	-2.26134	0.0237379	0.165497
FBXW5	3507.98	0.181414	0.0899736	2.0163	0.0437686	0.238505
G6PD	9017.26	0.523523	0.0813515	6.43532	1.23214e-10	2.06167e-08
RALGDS	92.4175	-0.698792	0.253665	-2.75479	0.00587299	0.0659393
VAV2	1319.89	-0.446601	0.0959283	-4.65557	3.2308e-06	0.000162795
SLC2A6	793.198	0.737696	0.113419	6.50415	7.81313e-11	1.39812e-08
PIERCE1	92.0545	0.564114	0.242952	2.32192	0.0202373	0.148325
ZDHHC12	527.199	-0.349146	0.11524	-3.02972	0.00244777	0.0359601
PCSK7	974.995	0.212418	0.100518	2.11323	0.0345809	0.207517
LY6E	4410.95	-0.269307	0.0849672	-3.16954	0.00152679	0.0252517
VPS28	1698.74	0.184793	0.0934984	1.97643	0.0481059	0.252242
ORAI2	1877.1	0.270706	0.085038	3.18335	0.00145581	0.0243823
LRWD1	689.348	0.329284	0.113191	2.90909	0.00362477	0.0471257
NAPEPLD	771.66	-0.497528	0.107836	-4.61374	3.95483e-06	0.000191557
SHANK2	651.47	0.384594	0.120511	3.19136	0.00141607	0.0238804
KIAA0895	553.334	0.34523	0.113847	3.03239	0.00242624	0.0357253
RP9	373.604	0.252406	0.127516	1.97942	0.0477693	0.250901
HEY1	99.6884	-0.425385	0.216552	-1.96436	0.0494887	0.256332
DLC1	2322.77	0.18316	0.0840314	2.17966	0.0292827	0.187514
PHKG1	100.275	0.49856	0.227004	2.19626	0.0280732	0.182869
SLC4A2	4853.35	0.166154	0.0808202	2.05584	0.0397977	0.225485
CTHRC1	112.473	0.579393	0.213785	2.71016	0.00672504	0.0723201
GEM	611.36	-0.481503	0.125027	-3.8512	0.00011754	0.00333566
PDP1	1787.93	0.668808	0.100256	6.67101	2.54052e-11	4.9594e-09
TMEM67	614.699	0.46643	0.110408	4.22459	2.39375e-05	0.000876165
ABCA1	3141.99	0.452881	0.0876046	5.1696	2.34599e-07	1.76758e-05
ZMAT4	3.22837	-3.33079	1.66359	-2.00216	0.0452674	NA
ANKS6	1312.21	-0.285349	0.0947334	-3.01213	0.00259424	0.0376399
VEGFD	20.8562	1.22081	0.54307	2.24798	0.0245775	NA
ZNF367	1198.62	-0.335021	0.0886134	-3.7807	0.000156387	0.00421525
AQP3	179.287	-0.79626	0.200952	-3.96245	7.41858e-05	0.00228117
VCP	13467.3	0.174881	0.075175	2.32633	0.0200012	0.146946
BRWD3	3316.43	0.281735	0.0874182	3.22285	0.00126923	0.0220984
MARCHF8	1086.72	-0.344944	0.100074	-3.44689	0.000567079	0.0116527
QSOX2	2146.61	0.203957	0.0829847	2.45776	0.0139805	0.118659
SNAPC4	1324.32	0.328337	0.0938499	3.49854	0.000467816	0.0100867
ENTR1	1747.58	0.208503	0.0828139	2.51772	0.0118116	0.106719
AK8	21.9206	1.37475	0.547823	2.50948	0.0120909	NA
GFI1B	3.05212	-3.86252	1.74468	-2.21389	0.0268362	NA
DIPK1B	205.735	-0.416708	0.170453	-2.44471	0.014497	0.1206
SLC39A13	2588.68	0.214889	0.0791994	2.71326	0.00666243	0.0718917
ARL5B	2119.16	0.31207	0.0895652	3.48428	0.000493467	0.0105088
SMCO4	186.766	-0.345988	0.171371	-2.01894	0.0434935	0.237973
ABTB2	1373.16	0.298574	0.0978768	3.05051	0.00228456	0.0340674
DPCD	468.462	0.373922	0.118129	3.16536	0.0015489	0.0254542
SMPD1	850.551	-0.529523	0.108175	-4.89505	9.82825e-07	6.00129e-05
APBB1	489.301	-0.319907	0.121569	-2.63148	0.00850137	0.0856385
TPP1	937.462	-0.245795	0.10366	-2.37117	0.0177317	0.136717
TMEM41B	2935.5	0.212542	0.0875785	2.42687	0.0152297	0.124663
ZNF143	623.39	0.291603	0.116343	2.50641	0.0121965	0.109276
TMEM135	1238.74	0.199162	0.0991899	2.00788	0.0446556	0.24083
BEX3	1980.94	-0.2536	0.102364	-2.47743	0.0132332	0.115669
FAM111A	2640.73	-0.198201	0.0815115	-2.43157	0.0150335	0.123449
NAV2	6055.64	-0.231259	0.0735562	-3.14397	0.0016667	0.027011
GOLGA2	3729.93	0.192414	0.0734754	2.61876	0.00882501	0.0880042
COQ4	1764.26	0.238706	0.0874517	2.72957	0.00634164	0.0696553
CERCAM	2981.64	0.222165	0.0880009	2.52458	0.0115837	0.105547
RRM1	6909.88	-0.225116	0.0848911	-2.65182	0.00800595	0.0821783
NUDT8	52.7531	-0.627498	0.296041	-2.11964	0.0340368	0.205497
VPS37C	1072.58	0.197671	0.0940412	2.10196	0.0355566	0.211014
FTH1	14250.3	0.389119	0.088277	4.40793	1.04362e-05	0.00041797
SLC3A2	3475.67	0.249735	0.081751	3.05483	0.0022519	0.0336584
SCARA3	1765.97	-0.380855	0.0853572	-4.4619	8.12376e-06	0.000339827
PBK	855.404	-0.239708	0.113115	-2.11916	0.0340773	0.205645
REEP4	1032.49	-0.231265	0.106463	-2.17227	0.0298353	0.189605
BMP1	1356.2	0.214638	0.0877939	2.4448	0.0144934	0.1206
ADAM9	10906.1	0.212543	0.0740904	2.86869	0.00412175	0.0515578
MECP2	7544.96	-0.153606	0.0712521	-2.15582	0.031098	0.194404
AR	480.835	0.259345	0.126747	2.04616	0.0407402	0.228514
DHRSX	325.221	0.269807	0.129755	2.07935	0.0375852	0.218228
FOXD4	25.3212	-1.27742	0.493653	-2.58769	0.00966221	NA
CDK1	4663.6	-0.34819	0.0895663	-3.88752	0.000101275	0.0029588
DPY19L2P2	794.374	-0.233105	0.102428	-2.27579	0.0228583	0.161373
CAVIN4	83.1572	-0.516418	0.258633	-1.99672	0.0458558	0.244945
SYT9	3.54833	-3.53626	1.64083	-2.15516	0.0311494	NA
MTSS1	75.0487	-0.744105	0.25674	-2.89828	0.00375215	0.0482462
MSANTD4	2638.96	0.166256	0.0728821	2.28116	0.0225389	0.159556
DCDC1	40.6223	1.57681	0.417603	3.77587	0.00015945	0.00427101
PKIA	835.474	-0.755052	0.109056	-6.92355	4.40477e-12	1.05095e-09
TSNARE1	1150.34	-0.223116	0.0962293	-2.31859	0.0204173	0.148919
CDC42BPG	39.449	-1.56969	0.415873	-3.77446	0.000160356	0.00428637
CLCN5	220.025	0.415173	0.177681	2.33663	0.0194587	0.144749
MLLT3	823.166	-0.228442	0.103782	-2.20118	0.0277236	0.181859
JMJD1C	6377.27	-0.178377	0.0904094	-1.97299	0.0484966	0.252865
SNTB1	729.165	0.527458	0.110773	4.76163	1.92035e-06	0.000106666
C2CD2L	915.001	0.267614	0.10524	2.54288	0.0109942	0.101833
RNASEH2C	878.704	-0.227826	0.113284	-2.01111	0.0443141	0.239892
MYEOV	3916.87	0.173255	0.0775527	2.23403	0.0254811	0.172335
ANKRD13D	1267.62	0.192276	0.0878529	2.18862	0.0286246	0.185299
SYT12	26.5593	-0.910341	0.456634	-1.99359	0.0461968	NA
MAP3K11	1361.81	-0.429494	0.0964581	-4.45265	8.48176e-06	0.000352125
SAA1	34.1381	2.54912	0.486453	5.24021	1.6039e-07	1.2756e-05
PC	2974.08	-0.371109	0.0763328	-4.86172	1.16368e-06	6.90915e-05
HRAS	1624.02	0.254535	0.096594	2.63511	0.00841112	0.0849952
FZD4	222.082	-0.334813	0.159833	-2.09476	0.0361923	0.213398
KLC2	983.409	0.281239	0.105119	2.67544	0.00746318	0.0781118
PACS1	2667.82	-0.297588	0.0851007	-3.49689	0.00047072	0.0101248
ARHGAP1	2705.42	-0.311556	0.0769883	-4.0468	5.19234e-05	0.00167664
CHST1	29.5388	-1.27965	0.425288	-3.00891	0.00262188	NA
CCNE2	328.178	-0.289076	0.144469	-2.00096	0.0453964	0.243399
LSM1	301.795	0.35737	0.146001	2.44772	0.0143763	0.120432
C11orf68	1170.58	-0.307301	0.102309	-3.00366	0.00266752	0.0383301
P2RY2	327.996	-0.390635	0.153818	-2.53959	0.0110984	0.102302
FOSL1	5751.39	-0.924581	0.0764745	-12.0901	1.19205e-33	1.9198e-30
CSTF3	723.902	0.246371	0.110022	2.2393	0.0251367	0.170903
ACBD7	556.388	-0.296275	0.110169	-2.68927	0.00716089	0.0758101
C8G	15.884	-1.37655	0.612984	-2.24566	0.024726	NA
SCN4B	13.3186	-1.39756	0.64739	-2.15876	0.0308689	NA
TALDO1	4208.19	0.228548	0.0816094	2.80051	0.0051022	0.0601985
CD151	3783.61	-0.192778	0.0850291	-2.2672	0.023378	0.164074
ADAMTSL1	1090.14	-0.281666	0.102158	-2.75717	0.00583048	0.0656069
PLEC	93159.7	-0.168753	0.0708266	-2.38263	0.0171897	0.134879
GDPD4	24.7669	-1.40328	0.457358	-3.06824	0.00215322	NA
EXOSC4	470.825	0.368191	0.13	2.83223	0.00462248	0.0560263
SPTY2D1	723.111	0.301216	0.108124	2.78585	0.0053388	0.0620663
GVQW3	402.638	-0.312595	0.148353	-2.10711	0.0351083	0.209414
FJX1	1233	0.350186	0.109045	3.2114	0.00132088	0.0226421
PUF60	3879.6	0.160599	0.0775239	2.0716	0.0383027	0.220112
TCEAL8	540.094	-0.245184	0.120287	-2.03832	0.0415175	0.231063
FANCB	579.692	-0.236244	0.111049	-2.12738	0.0333884	0.203009
TNFSF15	240.812	0.660145	0.172661	3.82337	0.000131641	0.00367112
PHLDA2	4677.17	0.308294	0.0879054	3.50711	0.000453001	0.0098923
YIPF6	2820.63	0.195831	0.0909615	2.1529	0.0313262	0.195168
AP1S2	2272.41	-0.237878	0.0890106	-2.67247	0.00752948	0.0784235
AP2A2	4587.74	0.150989	0.072488	2.08295	0.037256	0.217197
CALHM3	109.288	-1.3781	0.257562	-5.35057	8.76767e-08	7.43175e-06
BCOR	1279.79	0.264067	0.0954954	2.76524	0.00568817	0.0644321
TREX2	32.8878	0.846502	0.392218	2.15824	0.030909	0.193598
RP1L1	200.309	0.432027	0.162931	2.6516	0.00801117	0.0821783
ZNF703	837.789	0.612525	0.0961241	6.37223	1.86295e-10	3.03826e-08
KCNQ3	532.864	-0.484191	0.130858	-3.70014	0.000215484	0.00543306
OAF	7428.54	-0.318788	0.0713547	-4.46765	7.9084e-06	0.00033298
MAML2	1562.92	0.276229	0.0896136	3.08245	0.00205306	0.0314208
CDCA2	1486.06	-0.202311	0.0929883	-2.17566	0.0295803	0.188763
AMER1	399.573	-0.438018	0.136473	-3.20956	0.00132936	0.0226854
APOO	458.562	0.452442	0.130622	3.46375	0.000532699	0.011178
OR6A2	3.21379	-4.0746	1.75361	-2.32356	0.0201493	NA
DGAT1	767.123	-0.31449	0.107904	-2.91453	0.00356228	0.0465953
F8	460.341	-0.387895	0.128848	-3.01049	0.0026083	0.0377588
HSF1	3235.5	0.193735	0.0743843	2.60451	0.0092005	0.0906263
SIGIRR	793.507	-0.57267	0.115832	-4.94395	7.65557e-07	4.83502e-05
IFITM2	316.191	0.306581	0.153581	1.99622	0.0459099	0.245017
KPNA7	21.2394	-1.51997	0.524354	-2.89875	0.00374648	NA
PSMD13	3712.38	0.16607	0.0762296	2.17856	0.0293647	0.187853
CYP2R1	829.134	-0.337606	0.101536	-3.32501	0.000884169	0.0167771
ANKRD46	359.212	0.336545	0.136552	2.46458	0.0137173	0.117588
SAPCD2	1214.79	-0.295642	0.105036	-2.81468	0.00488251	0.0583546
KDM4D	26.4463	-1.12116	0.490602	-2.28527	0.0222969	NA
AKAP14	2.31861	3.85162	1.9079	2.01877	0.0435107	NA
PDE2A	253.292	-0.471178	0.155669	-3.02678	0.0024717	0.0362291
ZNF395	1749.34	-0.478312	0.0888941	-5.3807	7.41975e-08	6.37307e-06
TEAD1	13301.4	0.159681	0.0738364	2.16264	0.0305689	0.192717
DYNC2H1	1636.41	0.197262	0.0835868	2.35997	0.0182766	0.139084
MAGEH1	55.5603	-0.650815	0.293393	-2.21824	0.0265386	0.176522
TCEA1	3863.87	-0.161753	0.0793821	-2.03765	0.0415854	0.231241
SECISBP2	1751.43	0.196666	0.0888995	2.21223	0.026951	0.178345
SEMA4D	966.484	-0.327803	0.0982358	-3.3369	0.000847191	0.0161947
ZFTRAF1	1990.32	0.200477	0.0866993	2.31232	0.0207599	0.150518
OTOG	1.40633	4.30461	2.16301	1.9901	0.0465794	NA
CENPP	204.558	-0.475881	0.162997	-2.91957	0.00350516	0.0459415
H2AX	6050.28	-0.230828	0.0834673	-2.76549	0.00568366	0.0644321
ZDHHC9	1043.07	0.197932	0.0958231	2.0656	0.038866	0.222456
ENTPD8	25.7749	-1.1147	0.51684	-2.15676	0.0310243	NA
TRMT2B	750.124	-0.219979	0.105663	-2.08189	0.0373529	0.217565
FAM120AOS	879.267	-0.207569	0.0966774	-2.14703	0.0317911	0.196563
C9orf152	28.6067	-1.03836	0.435711	-2.38314	0.0171657	NA
FAM111B	1584.36	-0.268608	0.0990123	-2.71287	0.00667029	0.0719027
MAOA	772.178	-0.315868	0.108509	-2.91098	0.00360292	0.0469838
ADAM5	2.82443	4.21327	1.66732	2.52696	0.0115054	NA
EEF1A1P5	1625.85	-0.213546	0.0978541	-2.18229	0.0290883	0.186826
ZNF34	186.778	-0.442405	0.175533	-2.52035	0.0117238	0.106298
EPHB4	2178.17	0.180147	0.0879892	2.04737	0.0406217	0.228147
PCNX3	1924.71	0.210381	0.0858017	2.45194	0.0142089	0.119452
SPTAN1	12761.1	0.174738	0.0714085	2.44702	0.0144044	0.120554
FAM118B	434.807	0.237485	0.120106	1.9773	0.0480077	0.251948
RPL12	20079.8	-0.225632	0.075362	-2.99397	0.00275369	0.0392095
AKAP17A	773.887	0.230357	0.108968	2.11399	0.0345157	0.207223
LPAR1	3622.89	0.427742	0.0790461	5.41129	6.25723e-08	5.55987e-06
HMGN5	502.404	-0.503821	0.119078	-4.23102	2.32638e-05	0.000856976
SVIP	1447.17	-0.353064	0.0924335	-3.81965	0.00013364	0.00370282
ZNF251	831.626	0.232967	0.10961	2.12541	0.0335524	0.203718
CSF2RA	608.361	0.285822	0.121529	2.35189	0.0186783	0.140897
RUSC2	2227.49	0.161533	0.0795496	2.03059	0.0422964	0.233782
L1CAM	8680.87	0.214244	0.0716488	2.99019	0.00278801	0.0393456
RPL39	4255.43	-0.175535	0.0823151	-2.13247	0.0329683	0.201119
GDI1	5594.32	0.23029	0.0750848	3.06707	0.00216168	0.032689
RTL8A	766.282	-0.32422	0.104016	-3.11703	0.00182682	0.0289505
LINC00963	547.389	0.263224	0.127496	2.06457	0.0389639	0.22272
CHIC1	802.574	0.309265	0.105747	2.92458	0.00344923	0.0453468
NHSL2	163.248	-0.810647	0.175409	-4.62147	3.81029e-06	0.000185252
TXNDC8	1.91426	4.02092	1.89427	2.12267	0.0337812	NA
LGR4	2833.13	-0.394334	0.086787	-4.5437	5.52758e-06	0.000251728
C9orf92	217.042	-0.526827	0.161128	-3.26961	0.00107697	0.0195432
RTL8B	486.606	-0.779732	0.134079	-5.81545	6.04697e-09	6.89461e-07
CHUK	1538.11	0.275869	0.0955749	2.88642	0.00389655	0.0495591
S1PR3	473.76	0.240153	0.117732	2.03983	0.041367	0.230624
VDAC1P2	2.40545	4.17479	1.80873	2.30814	0.0209915	NA
UBXN2B	916.278	-0.2256	0.10525	-2.14347	0.0320755	0.197449
MUC5AC	2860.08	-0.579063	0.243985	-2.37336	0.0176272	0.136439
FANCG	1360.83	-0.214186	0.091202	-2.34848	0.0188503	0.141417
PLXNA4	352.666	-0.305725	0.120203	-2.5434	0.0109781	0.10177
CEBPD	523.674	0.822395	0.132636	6.20037	5.63321e-10	8.34233e-08
FADS3	818.93	0.62176	0.10592	5.87009	4.35548e-09	5.18462e-07
MIR503HG	323.538	0.370234	0.17062	2.16994	0.0300116	0.190197
LINC02561	137.366	0.503943	0.191536	2.63106	0.00851195	0.0856535
LMX1B-DT	3.48735	-3.39855	1.46317	-2.32273	0.0201938	NA
LINC00863	306.846	-0.288143	0.138255	-2.08413	0.037148	0.216862
SFTA1P	264.477	0.480212	0.152464	3.14967	0.00163453	0.0266574
LINC00475	13.4327	-1.52683	0.600292	-2.54348	0.0109755	NA
FAM225B	157.873	-0.401654	0.19414	-2.06889	0.0385568	0.221294
FAM88F	26.6202	-1.13965	0.452313	-2.51961	0.0117486	NA
MRPL23-AS1	43.7011	-0.894828	0.332106	-2.6944	0.00705149	0.0749599
LINC01537	12.4261	-1.56669	0.680795	-2.30126	0.021377	NA
CHUK-DT	5.13079	-2.38499	1.19761	-1.99145	0.0464318	NA
LINC01515	447.165	-0.292869	0.128623	-2.27696	0.0227889	0.160971
ENSG00000228430	56.4963	-0.742554	0.333426	-2.22704	0.0259443	0.174461
ENSG00000228739	16.7431	-1.15445	0.570971	-2.0219	0.0431863	NA
VIM-AS1	302.08	-0.392475	0.159516	-2.46041	0.0138777	0.118098
ENSG00000229422	17.0477	-1.15751	0.590289	-1.96092	0.0498886	NA
GAPDHP26	1.81646	-4.56592	2.2707	-2.0108	0.0443471	NA
ENSG00000229628	9.93315	1.64067	0.760678	2.15686	0.0310169	NA
HSPB1P2	4.47778	-2.70743	1.19515	-2.26536	0.0234909	NA
ENSG00000230834	75.2821	-1.20721	0.291956	-4.1349	3.55116e-05	0.00123992
ENSG00000231039	123.412	0.624534	0.230839	2.70549	0.00682028	0.0729232
MANCR	3315.94	-0.540169	0.0863975	-6.25214	4.04876e-10	6.36149e-08
RAP2C-AS1	9.62108	2.14398	0.82322	2.60438	0.00920402	NA
AJM1	489.829	0.396323	0.114752	3.45374	0.000552862	0.0114289
B4GALT1-AS1	10.8121	-1.8502	0.889225	-2.08068	0.0374628	NA
ENSG00000233785	49.6225	0.761672	0.356885	2.13422	0.0328244	0.200778
HCCS-DT	59.7641	-0.798988	0.310386	-2.57418	0.0100479	0.0961079
HMGA1P4	146.745	0.624192	0.211122	2.95654	0.00311108	0.0421699
BRD3OS	992.271	0.216946	0.101028	2.14738	0.0317631	0.196559
HGH1	542.274	0.231305	0.117771	1.96402	0.0495278	0.256332
FIBCD1-AS1	28.5049	-1.09345	0.451917	-2.41958	0.0155383	NA
LINC01186	54.2982	0.695636	0.305443	2.27746	0.0227586	0.160913
FAM88E	13.256	1.89551	0.615536	3.07945	0.00207381	NA
ENSG00000237422	12.9568	-1.42171	0.639658	-2.22262	0.0262417	NA
CDK2AP2P2	3.21974	-4.67272	1.77364	-2.63453	0.00842538	NA
LINC00857	485.814	-0.271118	0.115034	-2.35685	0.0184305	0.139396
LINC02984	790.751	-0.416448	0.112218	-3.71107	0.000206387	0.00527598
ENSG00000241255	17.5279	-1.32983	0.575784	-2.3096	0.0209101	NA
ENSG00000242021	2.16279	4.84921	2.11498	2.2928	0.0218596	NA
MSANTD2-AS1	56.9274	-0.84457	0.310089	-2.72364	0.00645677	0.0702989
LINC02709	46.304	0.708113	0.338182	2.09388	0.0362707	0.213677
NEAT1	8796.4	-0.267842	0.0955601	-2.80287	0.00506505	0.0599389
SNHG6	1116.02	-0.229324	0.095862	-2.39223	0.0167463	0.132323
MCPH1-DT	30.8711	-0.863543	0.405122	-2.13156	0.033043	NA
USP51	26.5685	-0.850625	0.425683	-1.99826	0.0456889	NA
LINC02742	957.44	-0.275551	0.0885896	-3.11042	0.00186821	0.0293283
RIPK2-DT	598.268	-0.259727	0.114461	-2.26914	0.02326	0.163582
ENSG00000251867	6.11437	1.99038	1.00403	1.98238	0.0474364	NA
LINC01605	416.634	-0.412647	0.117798	-3.50299	0.000460067	0.0100296
ENSG00000253214	3.69918	4.3483	1.67576	2.59482	0.00946398	NA
C8orf88	9.65656	1.80095	0.836769	2.15227	0.0313763	NA
ENSG00000253500	26.7359	-0.90537	0.439577	-2.05964	0.0394329	NA
GASAL1	161.652	0.658135	0.183517	3.58623	0.00033549	0.00767753
LNCOC1	60.3735	-0.614063	0.294485	-2.08521	0.0370504	0.216685
ENSG00000253746	140.116	-0.5824	0.196266	-2.96741	0.00300324	0.0413395
TNFRSF10A-AS1	105.193	0.660591	0.228371	2.89262	0.00382038	0.0488312
LINC00051	90.1551	-0.959978	0.264437	-3.63026	0.000283131	0.00674282
LYN	842.746	0.299146	0.107334	2.78706	0.00531885	0.0619603
LINC02755	306.202	-0.334975	0.141562	-2.36627	0.0179684	0.137883
ENSG00000254605	1292.38	-0.227255	0.0938465	-2.42156	0.0154539	0.125482
ENSG00000254783	17.9386	-1.36547	0.551312	-2.47677	0.0132578	NA
LIPT2-AS1	2.22956	4.55663	2.07287	2.19822	0.0279333	NA
ENSG00000254907	107.298	-0.479955	0.235519	-2.03786	0.0415637	0.23122
SAA2-SAA4	5.532	5.09888	1.45558	3.50298	0.000460082	NA
ENSG00000255094	25.7862	-1.06955	0.430423	-2.48488	0.0129596	NA
ENSG00000255191	6204.48	-0.195982	0.0728915	-2.68867	0.00717363	0.0758826
MIR100HG	26266.4	-0.468767	0.0828852	-5.65561	1.55289e-08	1.55097e-06
SMIM35	100.293	-0.567022	0.23061	-2.45879	0.0139406	0.118477
CSRP3-AS1	37.4535	-1.02633	0.371977	-2.75912	0.00579575	0.0652732
ENSG00000255320	139.189	-0.386224	0.192714	-2.00413	0.0450564	0.242282
LINC02989	16.5077	1.82205	0.606444	3.00449	0.00266027	NA
SNHG1	2514.17	-0.216697	0.0812322	-2.66762	0.007639	0.0792117
TMEM109-DT	2.56037	5.09833	1.78051	2.8634	0.00419117	NA
CUX1	5193.31	-0.37709	0.0809851	-4.65629	3.21955e-06	0.000162795
NDUFC2-KCTD14	9.74843	1.6112	0.759957	2.12012	0.0339963	NA
EPPK1	33.769	1.21999	0.475621	2.56505	0.0103161	0.0975861
BOP1	2720.91	0.219321	0.0893413	2.45487	0.0140936	0.119303
IKBKG	517.301	0.291352	0.118717	2.45417	0.0141211	0.119303
MIR222HG	1177.58	-0.315867	0.0940142	-3.35978	0.000780048	0.0151358
LINC02725	237.536	0.411734	0.155154	2.65371	0.00796125	0.0818617
CASTOR2	78.5473	0.488414	0.241197	2.02496	0.0428717	0.235968
PRAG1	3427.43	0.184051	0.0679901	2.70703	0.00678882	0.0727459
SPANXA2-OT1	80.3117	0.619943	0.263838	2.34971	0.0187881	0.141252
ENSG00000283162	110.778	0.567266	0.221454	2.56156	0.0104205	0.0981412
ENSG00000283674	185.82	-0.36622	0.1635	-2.23987	0.0250991	0.170738
ENSG00000285108	54.0117	1.18225	0.32952	3.5878	0.000333476	0.00764502
ENSG00000285581	2.07373	-5.44898	1.96972	-2.76637	0.00566841	NA
ENSG00000285744	320.517	0.804919	0.141565	5.68586	1.30154e-08	1.38587e-06
ENSG00000285884	2.21602	4.55193	2.1687	2.09892	0.0358241	NA
ENSG00000286034	746.054	0.880956	0.111294	7.91557	2.46131e-15	9.90983e-13
ENSG00000286912	18.9397	1.34679	0.539361	2.49702	0.0125243	NA
ENSG00000287023	4868.18	-0.165455	0.0789879	-2.09469	0.0361987	0.213398
ENSG00000287175	2.30553	4.06063	1.82345	2.22689	0.0259543	NA
ENSG00000287332	95.1552	-0.800548	0.242074	-3.30704	0.000942884	0.0176828
ENSG00000287564	50.1023	0.619257	0.30207	2.05004	0.0403601	0.227173
ENSG00000287925	9.49278	-2.04735	0.871159	-2.35014	0.0187661	NA
ENSG00000288096	154	0.52561	0.217557	2.41596	0.0156936	0.126452
ENSG00000288583	6.0751	-2.72766	1.15674	-2.35806	0.0183707	NA
NPBWR1	109.301	-0.625621	0.226681	-2.75992	0.00578151	0.0651788
PRSS22	44.6394	-0.840112	0.361143	-2.32626	0.0200049	0.146946
CIAPIN1	1310.87	0.211533	0.0900403	2.34931	0.0188083	0.141298
TNFRSF12A	1553.24	-0.314491	0.100979	-3.1144	0.00184317	0.0291118
BAIAP3	480.101	0.491582	0.135679	3.62312	0.000291065	0.00688089
CRY1	988.359	0.292934	0.0956729	3.06183	0.00219986	0.0331886
POMT2	1404.95	0.202746	0.0866986	2.33851	0.0193606	0.144214
NCAPD2	13764.8	-0.254647	0.0699746	-3.63914	0.000273552	0.00657545
IFFO1	211.138	-0.494634	0.166154	-2.97696	0.00291119	0.0405052
LDAF1	846.613	-0.26116	0.1064	-2.45452	0.0141073	0.119303
CNTN1	165.276	-0.510071	0.184178	-2.76945	0.00561516	0.0638683
SAMD4A	4154.21	0.284772	0.0758573	3.75404	0.000174004	0.0045997
ABCC2	193.537	0.599372	0.179846	3.3327	0.000860063	0.0163921
IFT88	839.11	0.454189	0.10115	4.49024	7.11436e-06	0.000304523
FUT8	6247.52	-0.54018	0.0769119	-7.02337	2.16584e-12	5.4715e-10
VCL	15314.4	-0.351318	0.0729999	-4.81259	1.48988e-06	8.60792e-05
CLEC16A	1259	0.219357	0.0863485	2.54036	0.0110737	0.102275
RIPOR1	2459.47	0.217878	0.0788385	2.7636	0.00571683	0.0646669
ADRB1	42.6737	0.936941	0.380258	2.46396	0.0137412	0.117714
KATNIP	1083.92	0.197844	0.0948603	2.08564	0.0370115	0.216654
C12orf4	1295.84	0.290778	0.0972426	2.99023	0.00278764	0.0393456
KITLG	245.749	-0.431884	0.173304	-2.49207	0.0127002	0.112693
SLC4A8	412.818	-0.460867	0.127869	-3.60421	0.000313107	0.00728171
BCAR1	3926.71	0.164044	0.0832456	1.9706	0.0487692	0.253876
HERPUD1	1989.84	0.16142	0.0795249	2.0298	0.0423765	0.234024
FOXN3	1144.26	-0.559283	0.0930721	-6.00914	1.86512e-09	2.47735e-07
SYNE2	1985.63	-0.228605	0.0948664	-2.40976	0.015963	0.128142
GALC	978.855	0.405178	0.103404	3.9184	8.91403e-05	0.00264628
TMCC3	841.375	-0.520492	0.107059	-4.86174	1.16361e-06	6.90915e-05
UNKL	688.386	0.253068	0.108315	2.3364	0.0194705	0.144753
SLC2A3	3262.4	0.342753	0.0921596	3.71912	0.000199914	0.00516172
STYK1	178.073	0.380027	0.178845	2.1249	0.0335953	0.203882
HAGH	642.931	0.220873	0.10861	2.03364	0.041988	0.232732
SLC9A3R2	3013.22	-0.287125	0.0831081	-3.45483	0.000550634	0.0114289
MCM10	1490.46	-0.220909	0.0888491	-2.48634	0.0129066	0.114104
COL17A1	691.16	-0.882655	0.10925	-8.07923	6.51759e-16	2.99902e-13
FAM107B	6271.98	0.776977	0.0870608	8.92454	4.4757e-19	3.2036e-16
TNFRSF1A	7124.82	-0.301752	0.0845853	-3.56743	0.000360495	0.00819157
PKM	85198.8	-0.174399	0.0733652	-2.37714	0.0174477	0.13611
NAV3	1628.9	-0.204211	0.0945049	-2.16085	0.0307067	0.192988
MEF2A	2397.75	-0.179769	0.0842363	-2.1341	0.0328345	0.200778
INPP5A	2608.07	-0.674912	0.0867	-7.78446	7.00142e-15	2.50573e-12
NEDD4	2436.92	0.189692	0.0875022	2.16786	0.0301694	0.190915
RDH11	1084.54	-0.313842	0.0919564	-3.41295	0.000642643	0.012917
ACTN1	17936.8	0.266081	0.0697367	3.81551	0.000135901	0.00374935
CHFR	1746.94	0.330902	0.0867772	3.81324	0.000137158	0.00377595
NTN4	601.254	0.463524	0.112882	4.10626	4.02119e-05	0.00135982
NUAK1	1391.55	0.642889	0.102508	6.27157	3.57418e-10	5.75622e-08
SEC31B	798.261	-0.302642	0.12478	-2.42541	0.015291	0.124927
UNG	1601.05	-0.333549	0.0959475	-3.47637	0.000508249	0.0107903
NFKB2	4352.72	0.520684	0.0744463	6.99409	2.66992e-12	6.61524e-10
RAB21	2334.95	-0.280524	0.0806969	-3.47627	0.000508441	0.0107903
MOK	2213.84	0.494697	0.08052	6.14378	8.05784e-10	1.16649e-07
AP4E1	834.535	0.239563	0.0969596	2.47075	0.0134831	0.116209
PIBF1	968.741	0.218419	0.106983	2.04162	0.0411893	0.229958
LPCAT2	1296.6	0.218252	0.0996094	2.19108	0.0284463	0.184543
GNAO1	344.455	-0.307721	0.151738	-2.02797	0.042563	0.234895
MAPKAPK5	833.018	0.266187	0.113842	2.33823	0.0193755	0.144214
GCN1	9702.1	0.17397	0.0723236	2.40544	0.0161531	0.129185
RPLP0	60967	-0.167063	0.0785632	-2.12648	0.0334637	0.203371
PXN	6138.44	-0.221821	0.0706127	-3.14137	0.00168161	0.0271162
CDIP1	361.661	-0.332929	0.13206	-2.52104	0.011701	0.106298
OTUB2	1159.25	0.50105	0.106155	4.71996	2.35886e-06	0.000126631
GOLGA3	5849.74	0.172356	0.0709392	2.42963	0.0151141	0.124032
G2E3	2191.6	-0.227628	0.085931	-2.64896	0.00807407	0.0824951
SUPT16H	8707.03	-0.18092	0.0829471	-2.18115	0.0291726	0.187181
WDR76	1107.17	-0.329312	0.099685	-3.30353	0.000954771	0.0178279
SIRT1	931.983	-0.199885	0.0991254	-2.01648	0.0437495	0.238505
HNRNPH3	2921.91	-0.162682	0.0819708	-1.98464	0.0471846	0.249091
RAB18	2218.68	0.293185	0.0884308	3.31542	0.000915064	0.0172616
TSPAN15	1543.67	0.188562	0.0906566	2.07996	0.0375293	0.2181
WASHC2A	2669.37	0.187023	0.0793293	2.35755	0.0183959	0.139337
PRMT5	942.649	0.252106	0.0942613	2.67455	0.007483	0.0781846
AP4S1	583.873	-0.33475	0.111984	-2.98926	0.00279655	0.0393456
POLE2	1674.45	-0.171645	0.0853193	-2.0118	0.0442415	0.239617
PYGL	5695.45	-0.210013	0.0774983	-2.70991	0.00673019	0.0723201
TRIM9	130.678	-0.419781	0.199642	-2.10266	0.0354952	0.210918
CDKN3	2707.37	-0.361968	0.090762	-3.98809	6.66061e-05	0.00206287
PLEK2	1586.47	-0.401689	0.0864794	-4.64491	3.40227e-06	0.000169247
TMED8	1688.86	-0.329163	0.0915797	-3.59428	0.000325289	0.0075108
GALNT16	90.0807	-0.876904	0.228614	-3.83574	0.000125188	0.00351404
ASB2	529.23	0.617926	0.125204	4.93535	8.00083e-07	5.02842e-05
HIF1A	258.963	-0.477714	0.183124	-2.60869	0.00908887	0.0899394
DICER1	4091.61	0.162846	0.0796513	2.04449	0.0409053	0.229141
RPS6KA5	467.988	-0.300088	0.121418	-2.47151	0.0134542	0.116209
PSMB5	3058.52	0.178986	0.0885105	2.0222	0.0431552	0.236903
ARHGAP5	6433.23	-0.19479	0.0906719	-2.14829	0.0316907	0.196489
NFKBIA	2488.38	0.535209	0.0920664	5.8133	6.12529e-09	6.92265e-07
PSME2	3725.2	0.202083	0.0866354	2.33256	0.019671	0.145656
RABGGTA	723.118	0.406908	0.104288	3.90178	9.54889e-05	0.00282174
NALCN	458.401	0.32755	0.125539	2.60916	0.00907659	0.0898869
NDFIP2	1456.64	0.216878	0.0930645	2.33041	0.0197846	0.146161
STK24	2364.52	0.171808	0.0870956	1.97264	0.0485371	0.252872
RGCC	541.415	0.510917	0.116902	4.37048	1.23976e-05	0.000482569
KATNAL1	1193.73	0.392379	0.0957345	4.09862	4.15621e-05	0.00139814
MGRN1	1682.67	0.164639	0.0838307	1.96395	0.0495363	0.256332
LYRM1	610.663	0.253064	0.113564	2.22839	0.0258543	0.173946
TSNAXIP1	84.147	0.602324	0.242559	2.4832	0.0130208	0.114668
PLLP	231.509	0.312451	0.153822	2.03125	0.0422294	0.233549
USB1	1924.8	0.223315	0.0891884	2.50386	0.0122847	0.109914
CYB5B	3353.12	-0.1723	0.0844934	-2.03921	0.0414291	0.23087
NDRG4	592.698	-0.254718	0.113658	-2.24109	0.0250202	0.170471
PSMD7	1276.93	0.225899	0.0916998	2.46346	0.0137602	0.11772
SLC38A7	552.433	0.299792	0.118145	2.53749	0.0111652	0.102678
SLC7A6	364.993	0.297745	0.139382	2.13618	0.0326644	0.200118
HCFC1R1	834.291	-0.466288	0.106245	-4.3888	1.1398e-05	0.000451851
COTL1	11060.3	0.1547	0.0748867	2.06579	0.0388478	0.222451
ABCC1	4111.28	0.200493	0.0754496	2.65732	0.00787657	0.0813155
LMF1	280.676	-0.292313	0.140152	-2.08569	0.0370067	0.216654
CLCN7	1614.55	0.185832	0.094773	1.96081	0.0499013	0.257274
SLC7A5	6203.1	0.361838	0.0826216	4.37946	1.18972e-05	0.000467328
CLUAP1	190.499	0.391847	0.177786	2.20404	0.0275216	0.18082
RPGRIP1L	539.706	0.342396	0.122805	2.78812	0.00530147	0.0618697
AAGAB	991.877	-0.245944	0.105624	-2.3285	0.0198858	0.146541
TRIP4	772.009	0.2176	0.100198	2.1717	0.0298784	0.189725
FAH	1533.89	-0.193516	0.0904422	-2.13966	0.0323821	0.199027
CEP152	1404.17	-0.330914	0.0868614	-3.80967	0.00013915	0.00382263
BMF	171.597	0.560181	0.193033	2.902	0.00370791	0.0479164
VPS18	915.636	0.292489	0.108324	2.70014	0.00693101	0.073862
ATRNL1	210.714	-0.37816	0.168282	-2.24718	0.0246286	0.169537
DNMBP	13797	-0.312601	0.0708025	-4.41511	1.00957e-05	0.000406478
ERLIN1	2403.03	-0.510012	0.0838254	-6.08422	1.17058e-09	1.62169e-07
SEC23IP	3289.89	0.223134	0.0808491	2.75988	0.00578232	0.0651788
PPP3CB	2530.64	0.26508	0.0782869	3.38601	0.000709177	0.0140354
LIPA	2094.61	0.429529	0.0932174	4.60782	4.0691e-06	0.000196353
LZTS2	3311.61	-0.290512	0.0779812	-3.72541	0.000195001	0.00505513
SFXN3	4145.87	-0.166629	0.0720744	-2.31191	0.0207827	0.150598
KAZALD1	838.437	-0.382273	0.118954	-3.21363	0.0013107	0.022516
LHPP	437.797	-0.304425	0.130825	-2.32697	0.0199671	0.146919
GTPBP4	3405.94	0.266549	0.0800772	3.32865	0.000872673	0.0166079
SH3PXD2A	11471.5	-0.430559	0.0776	-5.54844	2.8823e-08	2.73056e-06
MAP3K8	372.301	0.562921	0.144349	3.89971	9.63087e-05	0.00283297
CUL2	2818.71	0.261162	0.0912583	2.86179	0.00421257	0.0524901
PPIF	2677.5	0.534236	0.0904513	5.90634	3.4979e-09	4.29209e-07
PRDM4	683.558	0.324249	0.114819	2.82399	0.00474299	0.0570102
CAPRIN2	4288.64	-0.265284	0.0899773	-2.94834	0.00319486	0.0429223
SLC11A2	2675.88	0.324527	0.0901294	3.60068	0.000317389	0.00735475
CSRNP2	1247.32	0.192059	0.0883291	2.17436	0.0296783	0.189121
TNS2	4134.32	-0.300504	0.0758968	-3.95938	7.51448e-05	0.00229423
GLI1	53.4569	-1.34277	0.33309	-4.03124	5.54842e-05	0.00176074
PPM1H	619.742	0.565647	0.121923	4.63938	3.49449e-06	0.000172502
LTA4H	2699.36	-0.238897	0.0845714	-2.82479	0.00473114	0.0569682
ELK3	4614.36	-0.465283	0.0880002	-5.28729	1.24141e-07	1.0123e-05
WNT5B	637.324	0.250841	0.107551	2.33229	0.0196854	0.145679
FOXM1	2409.59	-0.305593	0.0850616	-3.59261	0.000327383	0.00753215
RAD51AP1	1528.78	-0.190195	0.0900801	-2.1114	0.0347377	0.208198
NAA25	1631.63	0.241508	0.0735659	3.28288	0.00102753	0.0188317
ARHGDIB	4527.15	-0.660952	0.0855751	-7.72365	1.13041e-14	3.93626e-12
VDR	790.869	0.524924	0.115778	4.53389	5.79061e-06	0.000260861
RFC5	903.455	-0.266695	0.0988727	-2.69736	0.00698914	0.0744199
RAB5B	5947.36	0.161411	0.0819941	1.96857	0.0490029	0.254784
TIMELESS	3097.88	-0.23927	0.0777972	-3.07556	0.00210111	0.0319229
GAPDH	110442	-0.183775	0.0817885	-2.24696	0.0246428	0.169537
TPI1	28222.4	-0.376179	0.0786203	-4.78476	1.71192e-06	9.75943e-05
SUDS3	1376.85	0.262426	0.0937639	2.79879	0.00512942	0.060409
ENSG00000111788	500.945	-0.393009	0.121508	-3.23443	0.00121886	0.0214018
DNAI7	30.0271	1.1998	0.434464	2.76156	0.00575255	NA
UBN1	7640.85	-0.212179	0.0715694	-2.96466	0.00303021	0.0416218
IFI27L2	952.138	-0.217672	0.106166	-2.0503	0.0403352	0.227132
BBOF1	248.112	0.507798	0.149956	3.38632	0.000708376	0.0140354
IFT43	613.776	0.226262	0.114273	1.98	0.0477032	0.250758
DNAL1	770.533	0.455201	0.110191	4.13102	3.61164e-05	0.00125763
GPR68	572.674	0.385019	0.125355	3.07144	0.00213029	0.0322902
IDE	2066.25	0.183422	0.0928409	1.97566	0.048193	0.252242
MXI1	1220.09	-0.240097	0.100782	-2.38234	0.0172032	0.134903
SMNDC1	1430.9	0.227369	0.0868117	2.61911	0.00881597	0.0880005
HELLS	1495.41	-0.193368	0.0908236	-2.12905	0.0332501	0.20255
TMPO	5822.6	-0.170145	0.0768707	-2.21339	0.0268706	0.177963
ARL1	1724.95	0.198358	0.086873	2.28331	0.0224123	0.158921
SOCS2	212.489	-0.616578	0.155546	-3.96395	7.37194e-05	0.00227225
CIT	6569.91	-0.334896	0.0795467	-4.21006	2.55307e-05	0.00092398
CCDC70	133.749	-0.41514	0.209622	-1.98042	0.0476561	0.250715
PIWIL1	12.9458	-1.61896	0.664676	-2.43572	0.0148624	NA
ABCC4	1724.17	0.342006	0.0939614	3.63985	0.000272792	0.00656945
BMP4	2657.81	0.510681	0.0947156	5.39173	6.97813e-08	6.11607e-06
MAX	1275.11	0.195969	0.0928497	2.1106	0.0348067	0.208387
KLC1	1926.02	0.207646	0.0819136	2.53494	0.0112467	0.103207
XRCC3	67.8066	-0.58551	0.268564	-2.18015	0.0292462	0.187514
MCF2L	247.82	-0.42477	0.149552	-2.84028	0.00450746	0.0552561
SIX1	1805.03	-0.269698	0.0832871	-3.23817	0.00120299	0.0212029
SGPP1	946.671	-0.665536	0.0991504	-6.71239	1.91463e-11	3.79508e-09
GFER	143.392	0.437138	0.216744	2.01684	0.0437121	0.238458
CHTF18	1317.96	-0.346588	0.0977707	-3.54491	0.000392751	0.00880035
RNF6	1382.49	0.251929	0.0972878	2.58952	0.00961102	0.0929642
DLL4	40.9426	1.23143	0.383471	3.21126	0.00132155	0.0226421
DUT	2477.93	-0.334584	0.0845745	-3.95608	7.61891e-05	0.00230427
CHAC1	150.711	0.496491	0.223559	2.22085	0.0263608	0.176025
ARPP19	4048.07	-0.48063	0.0848782	-5.66258	1.49114e-08	1.50092e-06
LOXL1	752.787	-0.230739	0.104572	-2.20651	0.0273485	0.18005
AJUBA	275.547	0.326337	0.16503	1.97744	0.0479915	0.251948
SNX6	4647.59	0.173955	0.0865707	2.0094	0.0444948	0.240466
TUBGCP2	10477.6	-0.391045	0.0723401	-5.40565	6.45744e-08	5.69847e-06
GINS2	606.632	-0.339885	0.114967	-2.95638	0.00311278	0.0421699
TRAF3	2671.79	0.295723	0.0848573	3.48495	0.000492231	0.0104998
SELENOS	1003.55	0.24022	0.107005	2.24493	0.0247725	0.169792
PTPRE	3956.94	0.259843	0.0820287	3.16771	0.00153646	0.0253467
USPL1	1235.85	0.181716	0.0907983	2.00131	0.045359	0.243299
CDK8	583.09	0.234476	0.103251	2.27095	0.0231503	0.162988
CCNA1	227.83	-0.365106	0.167535	-2.17929	0.0293102	0.187597
RFC3	1533.06	-0.195369	0.0955421	-2.04485	0.0408697	0.229041
LRRIQ1	86.5399	0.959772	0.251074	3.82267	0.000132014	0.00367358
C12orf29	434.546	-0.31496	0.123017	-2.5603	0.0104582	0.0982883
EIF2S1	4686.55	0.188879	0.0840596	2.24696	0.0246423	0.169537
TMEM106C	2393.24	-0.193677	0.0860161	-2.25164	0.0243453	0.168419
EMP1	23028.1	-0.24885	0.0812879	-3.06134	0.00220349	0.0332044
COL4A2	5649.39	0.208147	0.0772998	2.69272	0.00708718	0.0751533
CLDN10	293.332	-0.339906	0.143306	-2.37188	0.0176976	0.136618
OASL	1558.66	-0.307947	0.0966641	-3.18575	0.00144381	0.0242214
ITGA7	129.503	-0.580198	0.20001	-2.90084	0.00372162	0.0479974
AGAP2	45.3307	-0.800121	0.330976	-2.41746	0.0156292	0.126207
CDK4	2465.94	-0.634731	0.0895455	-7.08837	1.35703e-12	3.56815e-10
ESPL1	3019.66	-0.168316	0.0781861	-2.15276	0.0313375	0.195168
KRT7	13950.7	0.149001	0.0736817	2.02223	0.0431531	0.236903
CPM	451.202	-0.592852	0.131415	-4.51129	6.44348e-06	0.000286268
FHOD1	2731.73	0.169889	0.0759191	2.23776	0.0252368	0.171402
USP44	176.494	0.62783	0.188068	3.33831	0.000842903	0.0161847
WASHC4	3263.35	0.239817	0.0905533	2.64836	0.00808844	0.082511
CKAP2	4761.36	-0.248864	0.0855803	-2.90796	0.00363801	0.0472501
TBC1D4	1975.24	0.403155	0.0903541	4.46194	8.12201e-06	0.000339827
COG3	898.078	0.227624	0.105338	2.16089	0.0307038	0.192988
EDNRB	498.141	-0.437793	0.131009	-3.34171	0.000832635	0.0160354
ABHD17C	844.011	-0.44641	0.110095	-4.05478	5.01824e-05	0.00163684
THBS1	6637.97	1.07033	0.0710201	15.0707	2.52249e-51	1.62499e-47
KNL1	2384.28	-0.243615	0.0997938	-2.44119	0.0146391	0.121292
RPLP1	24353.4	-0.198218	0.0769	-2.57761	0.00994856	0.0952991
TUBGCP4	451.648	-0.269826	0.120623	-2.23693	0.0252906	0.171519
RMDN3	1049.57	0.201652	0.102102	1.97501	0.0482674	0.252488
UACA	4880.3	-0.168504	0.0853876	-1.9734	0.0484502	0.252726
SMAD6	856.623	0.396135	0.110687	3.57887	0.000345081	0.00786906
ADAM10	4712.44	0.219028	0.0866616	2.52739	0.0114913	0.104854
CH25H	13.0359	-1.68273	0.686489	-2.45122	0.0142374	NA
ATAD1	2153.71	0.19192	0.089264	2.15002	0.0315535	0.196015
KIF11	5419.63	-0.230964	0.0840374	-2.74834	0.00598977	0.0668622
TACC2	3819.49	-0.25958	0.0773587	-3.35554	0.000792094	0.0153464
DUSP5	5684.82	0.343518	0.0867522	3.95976	7.50262e-05	0.00229423
CEP55	3980.38	-0.271783	0.086871	-3.12859	0.00175648	0.0280081
KIF20B	4492.07	-0.240823	0.0864967	-2.78418	0.0053663	0.0621144
PLCE1	1288.9	-0.270161	0.0974797	-2.77146	0.0055805	0.0637404
DNA2	982.105	-0.242245	0.0956631	-2.53227	0.0113327	0.103627
SECISBP2L	1991.21	0.218272	0.0878634	2.48422	0.0129834	0.114417
APH1B	912.26	-0.239973	0.0999225	-2.40159	0.0163239	0.130147
PARP16	258.028	-0.341906	0.158125	-2.16225	0.0305986	0.192779
SEMA7A	399.918	-0.364023	0.132316	-2.75115	0.00593856	0.0664204
B4GALNT3	274.578	-0.52404	0.153436	-3.41537	0.000636947	0.0128426
ETV6	4583.7	0.192093	0.0781662	2.4575	0.013991	0.118664
ETNK1	3959.04	0.186966	0.0803947	2.3256	0.0200398	0.147119
AMIGO2	2893.27	0.449637	0.0883719	5.08801	3.61845e-07	2.5337e-05
AMDHD1	139.274	-0.382405	0.18947	-2.01828	0.0435619	0.238222
NEDD1	1056.3	0.207888	0.100162	2.07552	0.0379383	0.218864
GAS2L3	1612.19	-0.244794	0.103383	-2.36782	0.0178932	0.137599
TMEM132B	24.2241	-1.06178	0.489408	-2.16952	0.0300434	NA
SLC15A4	2151.53	0.193164	0.0874091	2.20988	0.0271133	0.179142
TDG	849.894	0.476087	0.102044	4.6655	3.07869e-06	0.000157429
SLC46A3	389.896	0.251604	0.126781	1.98457	0.0471928	0.249091
SUOX	838.321	0.250666	0.103538	2.42102	0.0154772	0.125572
BRCA2	1510.12	-0.313037	0.0911865	-3.43293	0.000597107	0.0121152
GALNT6	1192.44	-0.285333	0.0962762	-2.96369	0.00303973	0.041708
WDFY2	1760.1	0.252489	0.0889209	2.83947	0.0045188	0.0553424
VPS37B	851.917	-0.310043	0.102755	-3.01729	0.00255044	0.0371679
DIAPH3	2232.8	-0.175692	0.089311	-1.96719	0.0491612	0.255297
MBNL2	2851.47	0.287914	0.0856104	3.36307	0.000770814	0.0150018
FRMD6	10425.9	0.348731	0.0800421	4.35685	1.31951e-05	0.000512063
RTN1	832.653	-0.242413	0.102875	-2.35638	0.0184538	0.139448
ESR2	40.6429	-0.890763	0.354871	-2.51011	0.0120695	0.108516
JDP2	331.555	0.361289	0.153763	2.34965	0.0187912	0.141252
CLBA1	588.279	0.323298	0.124954	2.58734	0.00967209	0.0934147
WARS1	1674.05	0.343308	0.0847054	4.05297	5.05725e-05	0.00164111
DUOXA1	9.12563	-1.90771	0.823509	-2.31657	0.0205272	NA
DUOX2	9.72427	-1.70498	0.821208	-2.07618	0.0378772	NA
LYSMD2	285.97	0.3045	0.146478	2.07881	0.0376351	0.218328
DISP2	412.388	-0.411125	0.133618	-3.07688	0.00209181	0.0318568
ANP32A	3254.46	-0.183664	0.071075	-2.58408	0.00976392	0.0938794
HMG20A	990.781	-0.284769	0.0998461	-2.85207	0.0043435	0.0537576
TLNRD1	587.984	0.387285	0.125522	3.0854	0.00203281	0.0312912
TPM1	1251.95	0.268841	0.0915472	2.93664	0.00331792	0.0440248
ARRDC4	308.039	0.32604	0.153246	2.12757	0.0333732	0.203009
CYP1A1	102.26	-0.538382	0.242095	-2.22385	0.0261589	0.175466
FANCI	2078.69	-0.238722	0.0903961	-2.64085	0.00826988	0.0838309
UNC45A	1811.37	-0.280379	0.0853722	-3.2842	0.00102273	0.0187704
RUSF1	978.53	-0.490122	0.107336	-4.56624	4.96559e-06	0.000230963
NKD1	14.3132	1.32753	0.588416	2.25611	0.0240638	NA
KIFC3	7367.79	0.181022	0.0767104	2.35981	0.0182844	0.139084
CMTM3	1756.79	0.228455	0.0862416	2.64901	0.00807269	0.0824951
NOL3	1370.56	0.222273	0.103186	2.15409	0.0312328	0.194869
MAP1LC3B	2088.6	0.239291	0.0923209	2.59195	0.0095435	0.0927288
MEAK7	2170.02	-0.161942	0.0802962	-2.0168	0.043716	0.238458
OSGIN1	346.322	0.386557	0.131975	2.92901	0.00340039	0.0447504
RHOT2	2250.29	0.263313	0.0817684	3.22024	0.00128085	0.0222406
RPS2	31494.4	-0.158406	0.0786467	-2.01415	0.043994	0.238799
GLUD1	7915.81	-0.227765	0.0816177	-2.79063	0.00526054	0.0615034
ANKRD1	5568.94	1.22319	0.0859571	14.2303	5.94542e-46	1.53201e-42
ADD3	3568.73	-0.27605	0.0759581	-3.63424	0.0002788	0.00667668
EIF4EBP2	2978.3	-0.17095	0.0826327	-2.06879	0.0385656	0.221294
PLEKHS1	19.5583	1.62074	0.487678	3.32338	0.000889328	NA
MKI67	17320.3	-0.310789	0.0758078	-4.0997	4.13681e-05	0.00139525
LRRC27	615.17	0.387595	0.106706	3.63235	0.000280847	0.00671324
PAOX	7.14684	2.47416	1.09255	2.26457	0.0235391	NA
TAF5	430.773	-0.322589	0.123908	-2.60345	0.00922906	0.0906997
PDCD11	2979.42	0.189031	0.0773631	2.44343	0.0145485	0.120853
TBX6	33.8104	-0.97664	0.384204	-2.54198	0.0110227	0.10195
HIRIP3	658.37	-0.344864	0.119551	-2.88467	0.00391828	0.0496489
HMGA2	9903.37	-0.429583	0.0839855	-5.11497	3.13793e-07	2.23365e-05
CTF1	211.041	0.380167	0.172886	2.19894	0.0278818	0.182258
LATS2	1464.26	0.251717	0.0905508	2.77984	0.00543852	0.0626743
PDCD4	2979.7	-0.257325	0.0837274	-3.07337	0.00211659	0.0321203
ABCB9	1261.81	-0.209247	0.0913281	-2.29115	0.0219546	0.156711
CACNA2D4	8574.3	-0.212308	0.0815036	-2.60489	0.00919036	0.0905957
FAM177A1	1321.74	0.288683	0.0944148	3.05761	0.00223112	0.0335423
FHIP2A	1909.19	0.253195	0.0810788	3.12282	0.00179126	0.0284218
CACUL1	3168.88	0.192803	0.0876716	2.19914	0.0278677	0.182258
RASSF3	2152.67	-0.234684	0.0896637	-2.61738	0.00886075	0.0881559
ZDHHC7	2635.99	0.199717	0.0789052	2.53111	0.0113704	0.103898
LRRK1	681.949	0.245726	0.104821	2.34424	0.0190661	0.142539
[truncated: 834 more rows]

## Sheet: C
	baseMean	log2FoldChange	lfcSE	stat	pvalue	padj
CASP10	680.49	0.219789	0.109649	2.00447	0.0450194	0.253731
FARP2	2486.28	-0.193899	0.0825562	-2.34869	0.0188395	0.146487
E2F2	337.563	-0.604709	0.14145	-4.27508	1.91067e-05	0.000807119
SCMH1	679.01	-0.24571	0.104521	-2.35082	0.0187321	0.146003
LYPLA2	1309.87	0.577874	0.0955561	6.04748	1.47127e-09	2.28384e-07
CLK1	1951.65	-0.246109	0.0860197	-2.86108	0.00422198	0.0538418
CPS1	586.958	-0.358903	0.114386	-3.13766	0.00170304	0.0277746
DEPDC1	2043.41	-0.272963	0.100253	-2.72274	0.00647426	0.0733031
KPNA6	882.547	0.259657	0.108203	2.39973	0.0164073	0.133623
ADSS2	2104.07	-0.216623	0.0908007	-2.3857	0.0170466	0.137439
CAPG	5180.81	-0.175443	0.0826469	-2.12281	0.0337701	0.212137
R3HDM1	2267.25	-0.258225	0.0801576	-3.22147	0.00127534	0.0221748
H6PD	8815.4	-0.189951	0.0781625	-2.4302	0.0150903	0.126743
LTBP1	2774.65	-0.243781	0.0942877	-2.5855	0.00972366	0.0954148
PTGER3	2.97081	4.00461	1.62119	2.47017	0.013505	NA
SZRD1	40.955	0.88625	0.38383	2.30896	0.0209455	0.156897
PITHD1	965.654	-0.202678	0.0962145	-2.10652	0.0351592	0.217262
LAMC2	4434.67	-0.475915	0.0910784	-5.22533	1.73841e-07	1.5773e-05
SEC61A1	1663.67	-0.192439	0.0979249	-1.96517	0.0493943	0.267364
YIPF1	775.173	0.221642	0.110905	1.99848	0.0456644	0.254637
NDC1	2157.21	-0.298713	0.0913062	-3.27155	0.0010696	0.0194731
TARBP1	1263.64	0.271469	0.0998025	2.72006	0.006527	0.0738313
PTPRU	2558.07	-0.294819	0.0894976	-3.29415	0.000987188	0.018346
ANKRD44	1758.86	-0.388677	0.0861986	-4.50909	6.51078e-06	0.000318954
PDIA5	706.746	-0.223714	0.106349	-2.10359	0.0354142	0.218419
PACC1	313.059	0.462855	0.145848	3.17354	0.00150591	0.0254288
NFYC	1382.45	-0.365038	0.0963895	-3.78711	0.000152411	0.00425957
NGEF	910.038	-0.365175	0.0990984	-3.68497	0.00022873	0.00595346
ASPM	7418.88	-0.353274	0.0888096	-3.97788	6.95335e-05	0.00232693
LRRC40	346.172	-0.378044	0.134003	-2.82115	0.00478515	0.0593377
EVI5	2793.99	0.202829	0.0946411	2.14314	0.0321017	0.20649
NUCKS1	14331.6	-0.192594	0.0855339	-2.25167	0.0243434	0.172533
ATP1B3	2614.52	-0.220462	0.0795021	-2.77303	0.00555371	0.0658271
EIF2B3	853.845	0.241971	0.0989039	2.44653	0.014424	0.122747
RAD18	1463.29	-0.282964	0.0919984	-3.07575	0.00209972	0.0320804
MAP4K4	19245.9	-0.172811	0.0811338	-2.12995	0.0331756	0.210341
CYBRD1	5265.17	-0.367847	0.0847496	-4.3404	1.42223e-05	0.000634051
PTPN18	1151.18	-0.248248	0.0996044	-2.49234	0.0126906	0.112684
MCM2	2472.65	-0.509302	0.0795783	-6.40001	1.55367e-10	3.07961e-08
PPP2R3A	1107.47	-0.437743	0.0967113	-4.52628	6.00305e-06	0.000298623
PTGS2	147.904	0.582798	0.216924	2.68665	0.00721721	0.079003
FNDC3B	4547.66	0.298972	0.0846921	3.5301	0.000415404	0.00959151
TMEM131	9148.67	0.312133	0.081838	3.81403	0.000136719	0.00392315
PLD1	1207.57	0.276364	0.0856665	3.22604	0.00125516	0.0219721
MCM6	4970.26	-0.273668	0.0840015	-3.2579	0.00112241	0.0200293
PLXNA2	2748.42	0.163733	0.0800779	2.04468	0.0408869	0.23864
DGKD	2862.9	0.238746	0.0781987	3.05307	0.00226515	0.0340142
CAPZB	3790.35	0.224065	0.0847756	2.64303	0.00821674	0.0857202
GPR137B	486.332	0.295137	0.123947	2.38116	0.0172582	0.138712
TP73	158.503	-0.616994	0.211177	-2.92169	0.0034814	0.0467721
TNS1	2195.53	-0.224896	0.0811194	-2.77241	0.00556431	0.0658315
PGM1	4000.05	-0.140368	0.0585997	-2.39536	0.0166039	0.134883
COL4A4	121.445	-0.53738	0.222686	-2.41317	0.0158144	0.130527
MPP4	459.068	-0.334149	0.121487	-2.75049	0.00595055	0.0689451
PLOD1	4156.96	-0.325346	0.0793926	-4.09794	4.1684e-05	0.00155669
NKAIN1	3.23582	-4.6931	1.69648	-2.76637	0.00566833	NA
COL16A1	103.371	-0.51181	0.222421	-2.30109	0.0213865	0.158708
WDR47	1395.86	0.339566	0.0963786	3.52325	0.000426292	0.00973819
ORC1	571.097	-0.403662	0.116458	-3.46616	0.000527948	0.0115094
DDX18	4443.55	0.219534	0.0911718	2.40792	0.0160437	0.131577
ASAP3	952.104	-0.235913	0.105307	-2.24024	0.0250755	0.175719
CLSPN	1692.03	-0.1886	0.0935156	-2.01677	0.0437194	0.248909
TGFB2	1377.61	1.17377	0.103595	11.3304	9.2734e-30	2.38957e-26
SUCO	3102.55	-0.184568	0.0659512	-2.79856	0.00513315	0.0622744
SYDE2	270.072	0.336673	0.167908	2.0051	0.044952	0.253573
FAM162A	1107.38	-0.336656	0.103151	-3.26373	0.00109954	0.019841
CBLB	455.168	0.315078	0.110632	2.84798	0.00439976	0.0554662
NEK11	270.693	0.721995	0.157096	4.5959	4.30888e-06	0.000229403
MAPKAPK3	1485.94	-0.262755	0.0866202	-3.03342	0.00241799	0.0355227
ABCC5	1213.36	0.248052	0.0990931	2.50322	0.0123069	0.11042
EIF1B	597.677	-0.320579	0.117242	-2.73432	0.00625084	0.0712706
KLHL24	1178.45	0.234871	0.0998447	2.35236	0.0186546	0.145752
LMAN2L	772.108	-0.406042	0.110701	-3.66793	0.000244525	0.00625091
IL1A	683.552	0.54318	0.151778	3.57878	0.000345203	0.00826691
STEAP3	366.534	-0.301614	0.138598	-2.17617	0.0295426	0.195393
TANC1	2623.12	0.490102	0.0823158	5.95393	2.61783e-09	3.82463e-07
SPTBN1	13712	0.31862	0.0689478	4.62117	3.81584e-06	0.000206568
RTN4	14377.6	-0.358134	0.0756286	-4.73543	2.18595e-06	0.000130994
GALNT3	1120.18	-0.335947	0.0966497	-3.47593	0.000509091	0.011193
POLE4	567.82	-0.231015	0.117593	-1.96453	0.0494686	0.267571
EFEMP1	645.966	0.48612	0.120283	4.04148	5.31138e-05	0.00188142
FANCL	1339.13	-0.182392	0.0902176	-2.02169	0.0432086	0.247202
COQ10B	923.864	0.343554	0.110481	3.10963	0.00187319	0.0296883
ST3GAL5	827.648	0.467402	0.110562	4.22752	2.36285e-05	0.000942505
HPCAL1	9068.57	-0.160179	0.0809463	-1.97883	0.047835	0.262147
PLEKHB2	7449.71	0.190689	0.0773843	2.46419	0.0137325	0.118904
QPCT	662.201	0.330132	0.118774	2.7795	0.00544424	0.0648277
SDC1	1173.96	-0.431135	0.104824	-4.11294	3.90658e-05	0.00148036
KYNU	2784.07	0.23525	0.0932773	2.52205	0.0116673	0.107372
RND3	2040.4	0.641469	0.0958868	6.68986	2.23379e-11	5.99587e-09
THADA	1243.53	0.254247	0.0974652	2.60859	0.00909158	0.091584
TRAK2	1662.44	0.221758	0.0905874	2.448	0.0143651	0.122452
PCYOX1	2908.36	-0.185864	0.0906852	-2.04955	0.040408	0.236859
EPAS1	2363.5	-0.275878	0.0841041	-3.2802	0.00103732	0.0190111
PARD3B	772.266	0.409456	0.107934	3.79358	0.000148492	0.00418637
MARK1	255.727	-0.327936	0.146698	-2.23545	0.025388	0.176625
MORN1	624.237	0.367799	0.112399	3.27227	0.00106689	0.0194699
CACYBP	2531.45	-0.180901	0.0874943	-2.06758	0.0386799	0.231756
PAPPA2	161.066	0.483264	0.18317	2.63833	0.00833151	0.0862887
RALGPS2	2931.26	-0.171827	0.077795	-2.20871	0.0271945	0.186088
CEP104	1016.15	0.265571	0.100614	2.6395	0.00830285	0.0861997
QSOX1	13528.6	-0.208005	0.077534	-2.68276	0.00730175	0.0793888
AMPD2	2230.67	0.178348	0.0878637	2.02982	0.0423746	0.243944
HDAC1	4941.3	-0.355386	0.0773492	-4.59456	4.33664e-06	0.000229931
S100PBP	1428.99	0.292501	0.0882806	3.31331	0.000922	0.0175783
ASH1L	2952.98	-0.194443	0.0839913	-2.31504	0.020611	0.155576
ARHGEF2	6145.43	0.173565	0.0778586	2.22924	0.025798	0.178125
C1orf21	278.445	-0.313278	0.15083	-2.07703	0.0377984	0.228141
DNAJC6	729.641	0.226926	0.101505	2.23561	0.0253774	0.176625
IVNS1ABP	3021.48	-0.250381	0.0797583	-3.13924	0.00169385	0.0276949
TTF2	1654.4	-0.256713	0.0848545	-3.02533	0.00248359	0.0361035
WARS2	635.547	0.303087	0.110412	2.74505	0.00605018	0.0698738
OSCP1	188.034	0.623075	0.181254	3.43757	0.000586959	0.0124381
HPCAL4	11.0448	-1.48879	0.678735	-2.19347	0.0282733	NA
RLF	1403.63	-0.210891	0.0967719	-2.17926	0.0293124	0.19457
RIMS3	271.121	-0.315612	0.157946	-1.99822	0.0456928	0.254637
AKT3	1967.09	0.289756	0.0967869	2.99375	0.00275571	0.0385082
KDM5B	3147.97	0.285833	0.0859652	3.32499	0.000884231	0.0172091
CDK18	162.304	-0.391402	0.191337	-2.04561	0.0407945	0.238378
APH1A	2008.87	-0.189183	0.0893373	-2.11763	0.0342064	0.213421
CDC20	4405.67	-0.211958	0.083157	-2.54889	0.0108067	0.102378
IPO13	894.766	0.196802	0.0952847	2.06541	0.0388846	0.23217
PIK3R3	336.158	0.452159	0.157019	2.87964	0.00398124	0.0516039
TSPAN1	268.528	-0.401144	0.155049	-2.5872	0.0096759	0.0952362
CNN3	9551.5	0.356392	0.0811207	4.39336	1.11613e-05	0.000509939
F3	3930.23	0.74769	0.0764145	9.78466	1.31029e-22	2.11022e-19
STMN1	9812.54	-0.243459	0.0835652	-2.9134	0.00357513	0.0476832
CENPF	10263.9	-0.247871	0.0834845	-2.96907	0.00298704	0.0411604
RPA2	1413.51	-0.219394	0.0988982	-2.21838	0.026529	0.182099
STAG1	2021.96	-0.211395	0.094856	-2.22859	0.0258414	0.178329
KIF14	2765.46	-0.207191	0.0907168	-2.28393	0.0223758	0.163522
MREG	891.093	0.251014	0.105371	2.38219	0.01721	0.13841
NRP2	909.076	-0.254873	0.100307	-2.54093	0.0110558	0.104049
ANKRD13C	1339.46	0.253798	0.0925345	2.74274	0.00609296	0.0702162
SGIP1	40.9158	0.814033	0.348617	2.33503	0.0195417	0.15008
DCLRE1B	671.384	-0.25915	0.104267	-2.48544	0.0129392	0.113717
WDR35	1878.93	0.327078	0.0896511	3.64835	0.000263933	0.00668077
DNAH7	340.734	1.16419	0.144804	8.03972	9.00476e-16	4.64069e-13
SATB2	1791.04	-0.214073	0.0880983	-2.42993	0.0151016	0.126755
C1orf198	1229.52	-0.21065	0.0923852	-2.28013	0.0226	0.164693
KLHL29	1117.54	0.216018	0.0928916	2.32549	0.020046	0.152484
ATL2	1957.51	-0.194402	0.0893675	-2.17531	0.0296072	0.195532
CENPL	527.026	-0.236013	0.113019	-2.08826	0.0367748	0.224022
NCAPH	3098.17	-0.303155	0.0883247	-3.43228	0.000598531	0.0126418
NAA50	3885.05	-0.298046	0.0860231	-3.46472	0.000530792	0.011534
ZCCHC17	589.967	-0.303229	0.119898	-2.52905	0.0114372	0.106128
CDKN2C	1407.15	-0.414985	0.0927056	-4.47637	7.59223e-06	0.00036229
HJURP	6443.79	-0.36865	0.0707606	-5.20982	1.89022e-07	1.66806e-05
LRRFIP1	8253.37	-0.154782	0.0739989	-2.09168	0.0364671	0.222674
IL1B	512.164	1.08752	0.144392	7.53175	5.00643e-14	2.30367e-11
PSD4	102.627	-0.636527	0.250238	-2.54369	0.0109689	0.10361
HECTD3	1582.17	-0.211731	0.092883	-2.27955	0.0226346	0.164741
AHDC1	1881.53	0.242814	0.0886903	2.73778	0.00618556	0.0709028
UBR4	11413.8	0.180579	0.075463	2.39295	0.0167133	0.135515
HP1BP3	8750.92	-0.193885	0.0711485	-2.72507	0.00642871	0.0729757
MACF1	19903.9	0.297488	0.076053	3.91159	9.16898e-05	0.00293134
SGO1	438.451	-0.280854	0.122077	-2.30063	0.0214123	0.158708
SH3BP4	2880.59	0.314029	0.0821288	3.82362	0.000131508	0.00379898
CAP1	8489.6	-0.187248	0.0822879	-2.27553	0.0228744	0.165665
TBC1D5	1020.72	-0.236373	0.0979389	-2.41347	0.0158014	0.130527
NUP210	3503.29	-0.696915	0.0772721	-9.01898	1.89853e-19	1.74719e-16
RAMP1	1022.31	-0.482922	0.122368	-3.94649	7.93065e-05	0.00259336
NES	915.739	-0.282772	0.102756	-2.75187	0.00592562	0.068718
DCAF8	442.002	0.228618	0.114425	1.99797	0.0457197	0.254637
NASP	5783.96	-0.250169	0.0729529	-3.42918	0.000605406	0.012766
CASP9	324.29	0.370825	0.152799	2.42688	0.0152295	0.127413
HMGB1P5	165.943	-0.502656	0.195911	-2.56573	0.0102958	0.0989192
PIK3C2B	190.113	-0.345715	0.16214	-2.1322	0.0329903	0.209959
LGR6	501.271	0.733233	0.133537	5.49085	4.00011e-08	4.36758e-06
EPHB2	2104.39	-0.497436	0.0822356	-6.04892	1.45822e-09	2.28384e-07
GNAT2	398.297	0.289515	0.134228	2.15688	0.0310148	0.201612
TSPAN2	7.07825	1.98957	0.917562	2.16832	0.0301345	NA
PSRC1	1465.29	-0.312604	0.0869152	-3.59665	0.000322337	0.00785065
NOTCH2	11542	-0.370344	0.074195	-4.9915	5.99112e-07	4.48777e-05
LPIN1	3556.62	-0.336772	0.0788162	-4.27287	1.92972e-05	0.000809852
NAV1	406.314	-0.457467	0.142981	-3.19949	0.00137672	0.0236502
YARS1	3676.35	0.290767	0.0821611	3.53899	0.000401668	0.00932448
CDCA8	1775.1	-0.183325	0.0899025	-2.03916	0.0414343	0.241011
SEMA4F	264.248	-0.456992	0.148591	-3.0755	0.00210151	0.0320804
SMYD5	759.471	-0.243103	0.106835	-2.2755	0.0228761	0.165665
DYSF	703.258	0.271448	0.111027	2.44489	0.0144898	0.123095
URB2	556.122	0.279641	0.117574	2.37843	0.0173865	0.139222
NPL	49.2775	0.676156	0.310748	2.1759	0.0295629	0.195427
SERPINE2	4973.76	0.267187	0.0865218	3.08809	0.00201446	0.031195
CYP27A1	509.894	0.318734	0.112456	2.83429	0.00459273	0.0573734
ARMC9	2067.67	0.544176	0.0811479	6.70598	2.00053e-11	5.60323e-09
TMEM127	3377.1	-0.161544	0.0801436	-2.01568	0.0438331	0.249363
TRA2B	4368.48	-0.152831	0.0756388	-2.02053	0.0433281	0.247556
ERMN	2.1406	3.83348	1.81639	2.1105	0.0348157	NA
SKIL	1044.35	0.329445	0.101175	3.2562	0.00112915	0.0200938
HS6ST1	1263.13	-0.241033	0.0959077	-2.51318	0.0119649	0.108899
IFI44	1694.2	-0.318456	0.0873083	-3.64748	0.00026482	0.00669009
IFT172	1274.97	0.367064	0.0921727	3.98235	6.82378e-05	0.0022955
KHK	74.1738	-0.646114	0.283461	-2.27937	0.0226449	0.164741
DYNC2LI1	427.706	0.50642	0.133022	3.80702	0.000140649	0.00400027
CYP1B1	869.458	0.403958	0.12166	3.32038	0.000898959	0.0173127
BARD1	1339.49	-0.333852	0.0956986	-3.48858	0.000485589	0.0108054
CDK15	262.888	0.417977	0.163412	2.5578	0.0105336	0.100307
RERE	2635.86	0.230135	0.0820444	2.805	0.00503165	0.0614482
PADI1	62.7345	0.591659	0.284431	2.08015	0.0375116	0.226945
EFHD2	4603.35	-0.338326	0.0835125	-4.0512	5.09558e-05	0.00182873
RPL11	9637.5	-0.169364	0.0821492	-2.06166	0.03924	0.232766
SYTL1	95.2526	-0.507055	0.238632	-2.12484	0.0336001	0.211534
HSPG2	7926.6	0.39168	0.0802144	4.88291	1.0453e-06	7.08821e-05
CCN1	7190.51	0.21195	0.0796402	2.66135	0.00778286	0.0825983
TINAGL1	2221.1	-0.208997	0.0865349	-2.41518	0.0157276	0.130227
RPS8	17189	-0.161315	0.0768992	-2.09774	0.0359282	0.220638
PTPRF	7631.79	0.178681	0.0717969	2.4887	0.0128212	0.113026
IGSF3	1408.65	-0.256451	0.0995587	-2.57588	0.00999861	0.0969157
ZNF697	1356.19	0.296967	0.0861627	3.44658	0.000567737	0.0121105
CTTNBP2NL	1937.17	-0.193404	0.0949574	-2.03675	0.0416753	0.241649
PSMA5	4023.83	0.19695	0.0804577	2.44787	0.0143704	0.122452
CELSR2	943.878	0.283279	0.100773	2.81106	0.00493787	0.0607057
ITGA10	1514.11	-0.276413	0.117162	-2.35923	0.0183127	0.143603
ATP1B1	2954.51	0.223572	0.0923491	2.42094	0.0154805	0.129011
CREG1	1350.85	-0.250393	0.0991643	-2.52503	0.0115689	0.106724
POU2F1	1495.31	-0.196582	0.0890894	-2.20657	0.027344	0.186602
CRABP2	24.8739	-1.13452	0.423833	-2.6768	0.00743279	NA
XPR1	1328.73	-0.362411	0.0971141	-3.73181	0.000190112	0.00509232
TUFT1	409.33	-0.496427	0.130351	-3.80839	0.000139873	0.00399288
ECM1	1705.84	-0.259936	0.0942279	-2.75858	0.00580522	0.0677257
MCL1	14025.2	-0.297968	0.0779185	-3.8241	0.000131252	0.00379898
ANP32E	3104.18	-0.237212	0.0854681	-2.77544	0.00551266	0.0654006
DTL	1431.4	-0.405496	0.0996053	-4.07103	4.68065e-05	0.00171322
ADAM15	4794.11	-0.411098	0.0753592	-5.45518	4.89244e-08	5.25285e-06
JTB	10.7929	-1.54771	0.7148	-2.16523	0.03037	NA
SNAPIN	695.601	-0.230937	0.104992	-2.19956	0.0278384	0.18835
EFNA3	50.9235	-0.807772	0.312933	-2.5813	0.00984301	0.0958559
MAP3K21	461.677	-0.279996	0.131518	-2.12895	0.0332583	0.210341
FBXO28	2335.38	-0.172172	0.081242	-2.11925	0.0340692	0.212978
ITPKB	563.093	0.693242	0.117926	5.8786	4.13747e-09	5.73196e-07
CDC42BPA	6292.15	0.319356	0.0826626	3.86338	0.000111831	0.00333525
WNT9A	95.0072	-0.551103	0.246754	-2.23341	0.0255218	0.176625
PPFIA4	980.793	-0.358941	0.103966	-3.45247	0.000555476	0.0119678
PLEKHA6	620.404	-0.342591	0.110465	-3.10135	0.00192641	0.0301297
ARL8A	479.231	0.274532	0.114111	2.40582	0.0161362	0.132083
PDIA6	4595.26	-0.236963	0.0846992	-2.7977	0.00514686	0.0623234
RHOB	870.518	0.556051	0.103771	5.35843	8.39465e-08	8.31975e-06
CAMKMT	283.709	0.327133	0.148698	2.19998	0.027808	0.18835
SFXN5	751.993	0.231428	0.103007	2.24673	0.0246575	0.174073
NPHP1	315.641	0.329809	0.141483	2.33109	0.0197486	0.151004
MALL	241.295	-0.436889	0.163406	-2.67364	0.00750339	0.0807633
RALB	2343.64	-0.220038	0.0904842	-2.43178	0.0150248	0.12649
SPOPL	498.202	-0.326219	0.123728	-2.63658	0.00837472	0.0864583
GALNT13	343.712	0.27183	0.134508	2.02092	0.0432878	0.247435
LNPK	2115.44	-0.186586	0.087735	-2.1267	0.0334447	0.210916
TMEFF2	23.3873	1.68021	0.501122	3.35289	0.000799712	NA
CDCA7	1686.52	-0.295444	0.0927227	-3.18632	0.00144094	0.024557
CCDC150	381.885	-0.454383	0.141151	-3.21913	0.00128579	0.0222663
CPO	3.93867	-3.09013	1.37928	-2.24039	0.0250657	NA
RAB5A	1468.55	0.233515	0.0860906	2.71244	0.00667906	0.0746729
CTDSP1	3365.72	-0.2986	0.083247	-3.58692	0.000334605	0.00804779
STK11IP	1043.5	0.356129	0.104247	3.41622	0.000634979	0.0132166
CSRNP1	382.337	-0.345794	0.13165	-2.62662	0.00862378	0.0881815
IQSEC1	3584.66	0.331239	0.0781439	4.23883	2.24686e-05	0.000904643
IL17RD	1292.39	0.763074	0.10386	7.34717	2.0245e-13	8.69455e-11
COL8A1	2763.27	0.327062	0.0890378	3.67329	0.000239448	0.00618246
NXPE3	2160.22	0.206624	0.0801386	2.57834	0.00992774	0.0964101
MYH15	473.613	-0.560623	0.125968	-4.4505	8.56704e-06	0.000405801
PHLDB2	3676.37	0.486146	0.0838167	5.80011	6.62725e-09	8.89433e-07
EIF2B5	1598.99	0.226852	0.0901194	2.51724	0.011828	0.108233
ANO7	195.898	-0.427534	0.16452	-2.59867	0.00935857	0.0934696
PLCH2	945.989	-0.241385	0.112719	-2.14147	0.0322359	0.206939
TMEM18	1001.2	-0.240787	0.0965221	-2.49463	0.0126088	0.112246
CCDC74B	103.378	1.01815	0.237734	4.28271	1.84629e-05	0.000785068
PTPN14	3294.55	-0.190745	0.0764657	-2.49452	0.0126127	0.112246
MGAT5	3120.31	0.350178	0.0917458	3.81683	0.000135178	0.00388758
SPC25	692.102	-0.323443	0.108011	-2.99454	0.00274858	0.0384502
PDK1	1583.59	-0.194249	0.0897248	-2.16494	0.030392	0.19907
TCF7L1	222.892	-0.337545	0.165614	-2.03814	0.041536	0.241409
CCDC50	3328.45	-0.188397	0.0853041	-2.20853	0.0272074	0.186088
SLC30A6	1075.16	0.274498	0.110051	2.49427	0.0126216	0.112246
TMEM87B	3664.33	0.242967	0.0825723	2.94247	0.00325601	0.0442729
CCDC148	57.7341	0.724236	0.309078	2.34322	0.0191182	0.147762
RBMS1	2935.57	0.438108	0.0873294	5.01673	5.25596e-07	4.05496e-05
CMTM7	1816.9	0.19685	0.0865814	2.27359	0.0229909	0.16604
FBXL2	481.892	0.370286	0.116076	3.19002	0.00142261	0.0243412
FBXO36	313.634	0.855741	0.138281	6.18844	6.07607e-10	1.10259e-07
DDAH1	284.598	0.381228	0.147738	2.58043	0.00986767	0.0960234
DISP1	437.12	-0.395236	0.116458	-3.39382	0.000689239	0.0140732
ENAH	1623.86	0.294134	0.0893795	3.29084	0.000998881	0.0184378
CFAP210	109.339	0.751939	0.234122	3.21174	0.00131934	0.0227605
DPH3	819.232	0.277254	0.109619	2.52924	0.0114309	0.106128
PROM2	184.374	-0.506841	0.19404	-2.61204	0.00900037	0.0908784
MOV10	2266.58	-0.314119	0.0891265	-3.52442	0.000424415	0.00972795
TMEM237	1239.49	-0.221654	0.0890764	-2.48836	0.0128333	0.113026
GPR61	11.0589	1.42212	0.697254	2.03961	0.0413897	NA
NECAP2	1510.71	0.223315	0.0919378	2.42898	0.0151414	0.126924
LRP8	1244.65	0.249603	0.0880715	2.83409	0.00459557	0.0573734
PAFAH2	350.9	0.299696	0.136892	2.1893	0.0285753	0.191952
UBXN11	555.524	0.302195	0.11916	2.53604	0.0112114	0.1049
TPRG1L	991.449	0.381995	0.104017	3.67242	0.000240263	0.0061911
MRAS	263.064	0.646315	0.151648	4.26195	2.02648e-05	0.00083683
GPR153	1510.28	-0.202835	0.0866387	-2.34116	0.0192242	0.148377
TAGLN2	9200.34	-0.14888	0.0755833	-1.96974	0.0488678	0.265548
DUSP23	290.95	-0.346595	0.158484	-2.18695	0.0287464	0.192499
THEM4	492.73	-0.269282	0.110533	-2.43621	0.0148419	0.12531
MED8	266.752	-0.318401	0.144911	-2.19722	0.0280051	0.189108
BSDC1	1908.72	0.207644	0.0837162	2.48034	0.0131259	0.114965
ZNF362	860.714	0.299577	0.101566	2.94957	0.00318212	0.0434766
MIX23	299.956	-0.343011	0.149077	-2.3009	0.0213975	0.158708
SHC1	2733.7	0.327684	0.0793527	4.12947	3.63607e-05	0.00139499
SLC25A44	785.103	-0.228683	0.0996735	-2.29432	0.0217722	0.16066
LMNA	22818.4	-0.292952	0.0733989	-3.99124	6.57297e-05	0.00224037
LRRC71	62.0062	-0.855584	0.341224	-2.5074	0.0121623	0.10981
DVL3	2955.85	0.388984	0.0820657	4.73991	2.13817e-06	0.00012873
PCYT1A	198.316	0.427358	0.171674	2.48936	0.0127974	0.113026
ZYG11B	1513.36	-0.206572	0.0907052	-2.2774	0.0227623	0.165409
SLC1A7	7.80069	2.31511	0.95903	2.41402	0.0157777	NA
PLPP3	326.921	-0.319895	0.142862	-2.23919	0.0251439	0.17588
DRAXIN	19.027	-1.32048	0.577749	-2.28556	0.0222801	NA
LAPTM5	7554.07	-0.337312	0.0862298	-3.91178	9.16174e-05	0.00293134
SDC3	2694.8	-0.211844	0.0852917	-2.48376	0.0130003	0.11402
TSSK3	205.793	0.784833	0.1774	4.42409	9.68507e-06	0.000452111
CAMK2N1	1160.4	-0.218559	0.096785	-2.25819	0.023934	0.170934
MEGF6	449.81	0.847308	0.127402	6.65068	2.91733e-11	7.36997e-09
USP1	2780.82	-0.327607	0.0846957	-3.86804	0.000109713	0.00330989
NEXN	195.253	0.441411	0.179368	2.46092	0.0138583	0.119495
C1orf52	631.591	0.244353	0.10719	2.27963	0.0226295	0.164741
EXTL2	2294.09	0.190624	0.0828109	2.30192	0.0213395	0.158652
PEA15	3211.42	-0.247498	0.0822162	-3.01033	0.00260961	0.0370697
FLVCR1	431.442	-0.293773	0.124866	-2.35271	0.0186374	0.145706
SPATA17	64.6124	1.07725	0.321256	3.35324	0.000798709	0.0157589
CAPN2	23306.1	-0.328563	0.0764599	-4.29719	1.72973e-05	0.000742863
CLHC1	523.796	0.293358	0.116976	2.50785	0.012147	0.10981
NOSTRIN	111.609	-0.481225	0.226171	-2.12771	0.0333612	0.210519
INHBB	1160.31	0.504253	0.0898656	5.61118	2.00947e-08	2.37523e-06
XIRP2	121.134	-0.478892	0.231888	-2.06519	0.0389053	0.23217
SCNM1	508.87	0.268037	0.117823	2.27492	0.0229109	0.165741
TGFA	2043.59	-0.359509	0.0856137	-4.19921	2.67853e-05	0.0010586
PYGO2	1263.28	-0.25015	0.099306	-2.51898	0.0117695	0.107851
FSTL1	291.538	0.414427	0.154612	2.68042	0.00735295	0.0798781
ARPC2	8810.8	0.171922	0.0840243	2.04609	0.040747	0.238304
CCT3	8294.95	-0.253034	0.0800057	-3.1627	0.00156312	0.026121
STK36	2253.79	0.39877	0.0912682	4.3692	1.247e-05	0.000563731
CIP2A	1620.73	-0.239865	0.0915115	-2.62115	0.00876338	0.0892549
SGO2	2327.8	-0.341138	0.0931202	-3.66342	0.000248872	0.00633689
RPL22L1	528.821	-0.477456	0.115625	-4.12935	3.63797e-05	0.00139499
ICA1L	183.348	0.380697	0.182135	2.09019	0.0366004	0.223126
CADPS	88.879	-1.02794	0.24153	-4.25594	2.0817e-05	0.00085638
TIPARP	2541.44	0.382234	0.0834411	4.58089	4.63007e-06	0.000242495
TOPBP1	2688.69	-0.253661	0.0678758	-3.73713	0.00018613	0.00501114
SLC4A1AP	1026.58	0.223291	0.0944048	2.36525	0.0180178	0.142331
PLB1	91.5354	-0.639356	0.24075	-2.65568	0.0079149	0.0837237
KIF15	1449.12	-0.413583	0.103267	-4.00497	6.20262e-05	0.00214824
CDCP1	6336.04	-0.214278	0.0847098	-2.52956	0.0114206	0.106128
LIPH	388.252	0.689236	0.134096	5.13986	2.74946e-07	2.27077e-05
HEYL	214.879	-0.300647	0.150171	-2.00204	0.0452809	0.254243
SFMBT1	399.659	-0.294803	0.130214	-2.26399	0.0235748	0.168837
ULK4	227.877	0.406687	0.158505	2.56577	0.0102946	0.0989192
RNF187	2019.67	0.33419	0.0879452	3.79998	0.000144708	0.00409763
IRF2BP2	1133.55	0.319323	0.099174	3.21982	0.00128269	0.0222663
ACOX2	418.755	-0.5076	0.140772	-3.60582	0.000311163	0.00766544
DTYMK	2388.35	-0.193298	0.0782975	-2.46876	0.0135581	0.117869
CAVIN2	1661.62	0.357672	0.0826108	4.32961	1.49375e-05	0.000654608
COL3A1	2.48227	3.68345	1.84299	1.99863	0.0456481	NA
RNF181	944.182	-0.218468	0.110614	-1.97504	0.0482638	0.263935
MAT2A	9380.24	-0.150473	0.0729718	-2.06207	0.0392012	0.23275
INPP5D	566.621	-0.362052	0.134037	-2.70113	0.00691044	0.0767309
IRS1	9172.79	0.179786	0.0760234	2.36487	0.0180363	0.142389
B3GALNT1	685.699	-0.306162	0.110427	-2.77252	0.0055624	0.0658315
BUB1	6168.13	-0.199271	0.0828099	-2.40636	0.0161123	0.131971
KISS1	974.766	0.259105	0.10859	2.38608	0.0170289	0.137383
FOXN2	1048.4	-0.475051	0.0958888	-4.95419	7.26339e-07	5.28709e-05
SPSB1	1312.86	-0.341709	0.101103	-3.37982	0.000725324	0.0145937
NMRAL2P	159.06	1.3596	0.195243	6.96363	3.31614e-12	1.15473e-09
TMEM51	468.514	-0.333164	0.11528	-2.89003	0.00385206	0.050437
CTPS1	2162.51	0.187332	0.0879228	2.13064	0.0331188	0.210095
RRM2	4626.76	-0.25958	0.082748	-3.137	0.00170686	0.0277947
CERS6	1051.13	-0.193692	0.0895218	-2.16363	0.030493	0.19963
SP3	3411.14	-0.298612	0.0849946	-3.51331	0.00044256	0.010021
GXYLT2	773.248	0.243635	0.115501	2.10937	0.0349125	0.216569
RAPH1	903.498	0.232471	0.103005	2.25689	0.0240152	0.171158
CKS1B	1637.87	-0.185326	0.0839275	-2.20817	0.0272322	0.186133
VANGL1	3056.13	-0.194624	0.0863263	-2.25451	0.0241639	0.171874
NABP1	3284.11	0.369601	0.0816764	4.52519	6.03418e-06	0.000299017
HEG1	6072.55	0.449727	0.0853103	5.27166	1.35194e-07	1.27141e-05
PLK3	858.565	0.254558	0.124093	2.05135	0.0402332	0.236157
XXYLT1	1087.16	0.374893	0.0993891	3.77198	0.000161959	0.00448749
EXO1	1043.29	-0.353374	0.116363	-3.03682	0.00239086	0.0352447
TMEM81	38.8954	-1.08887	0.391983	-2.77784	0.00547212	0.0650395
IL20RB	343.938	0.375043	0.135341	2.77109	0.00558695	0.0660026
PDE12	1437.35	0.179699	0.0883317	2.03437	0.0419144	0.242462
MARCKSL1	11173.7	0.338156	0.0841491	4.01853	5.85621e-05	0.00206151
SH3BP5L	964.183	0.207711	0.102293	2.03056	0.0423001	0.243736
LINC01106	145.204	-0.412843	0.177842	-2.3214	0.0202652	0.153504
RUVBL1	1927.78	0.240874	0.0914103	2.63508	0.00841168	0.0865623
SFN	1921.37	-0.397296	0.0931561	-4.26484	2.00041e-05	0.000828724
USF3	1019.16	0.215807	0.103539	2.0843	0.0371325	0.225348
RIMKLA	22.5416	-1.22724	0.529887	-2.31604	0.0205562	NA
ARL6IP6	1460.88	-0.180486	0.0887518	-2.0336	0.0419917	0.242581
RPS27	6768.1	-0.23375	0.094011	-2.48641	0.0129038	0.113483
PLEKHM3	952.855	0.256426	0.103609	2.47494	0.0133259	0.116007
ERFE	293.504	-0.326898	0.156587	-2.08764	0.03683	0.224154
RCC2	3432.83	0.384029	0.0767392	5.00434	5.60524e-07	4.27325e-05
DPM3	224.387	-0.404741	0.176622	-2.29156	0.0219309	0.161196
FUCA1	799.168	0.228616	0.104507	2.18756	0.0287018	0.192442
GPR3	127.505	-0.963888	0.22524	-4.27938	1.87411e-05	0.000794276
SIAH2	381.227	-0.279247	0.134607	-2.07455	0.0380287	0.228932
FAM89A	169.661	-0.470972	0.176766	-2.66437	0.00771324	0.082302
FIGN	784.008	-0.252355	0.109642	-2.30164	0.0213555	0.158676
ADI1	1253.42	-0.531529	0.107268	-4.95516	7.22723e-07	5.28709e-05
RABIF	465.796	-0.28939	0.126537	-2.28699	0.0221962	0.162579
TENT5C	4039.04	-0.181463	0.0895523	-2.02634	0.0427302	0.245009
TRAIP	416.183	-0.343685	0.126676	-2.7131	0.00666568	0.0746729
IQGAP3	2845.45	-0.207666	0.0872837	-2.37921	0.0173498	0.139063
ZBTB40	2606.87	0.202368	0.0866368	2.33582	0.0195008	0.150066
MROH2A	2.98614	-3.82227	1.69846	-2.25044	0.0244212	NA
ZBTB37	1047.36	0.212624	0.099739	2.1318	0.0330231	0.209959
LMLN	1268.78	0.729617	0.0935556	7.79875	6.25251e-15	3.09836e-12
CCDC190	10.3687	2.2332	0.870619	2.56507	0.0103155	NA
GPAT2	2769.7	-0.289164	0.0903592	-3.20016	0.0013735	0.0236263
ARHGAP30	76.9341	-0.687246	0.257423	-2.66971	0.0075916	0.0814786
SEPTIN10	5780.73	-0.167533	0.0846863	-1.97827	0.0478978	0.262379
CDRT15P3	18.7777	1.03221	0.48814	2.11459	0.0344651	NA
CMC1	514.896	-0.256482	0.120712	-2.12474	0.0336083	0.211534
PTMA	25452.7	-0.234242	0.0779902	-3.00349	0.00266906	0.0375416
ISG15	2780.4	-0.255511	0.10772	-2.372	0.0176922	0.140795
SAMD11	31.8386	0.889856	0.379567	2.3444	0.0190579	NA
NHEJ1	256.41	-0.346309	0.158559	-2.1841	0.0289552	0.193495
PEAR1	1340.63	-0.193337	0.0927967	-2.08345	0.0372106	0.225717
C2orf66	18.1374	1.03748	0.499597	2.07663	0.0378358	NA
ARL4C	7852.41	-0.210441	0.0803407	-2.61935	0.00880966	0.089514
ZC3H6	130.233	0.512478	0.203045	2.52396	0.011604	0.106866
FSIP2	160.334	-0.624812	0.181144	-3.44925	0.000562145	0.012031
MTF1	937.491	0.340087	0.096606	3.52035	0.00043098	0.00982787
RPL14	12340.7	-0.152078	0.0740167	-2.05464	0.0399137	0.235785
SLC35E2B	1818.66	0.287058	0.0849437	3.37939	0.000726479	0.0145937
TOGARAM2	181.157	-0.448935	0.188029	-2.38758	0.0169595	0.136994
IL1RAP	1094.87	0.466314	0.0955396	4.88085	1.05632e-06	7.12544e-05
S100A4	642.409	-0.517286	0.122352	-4.22785	2.35933e-05	0.000942505
STK40	3351.86	-0.184902	0.0800076	-2.31106	0.0208297	0.156484
CD55	1842.12	0.301602	0.0882404	3.41796	0.000630921	0.0131554
YRDC	413.83	0.272016	0.131054	2.0756	0.0379314	0.228669
SLC30A10	70.9394	0.710154	0.268197	2.64788	0.00809987	0.085052
S100A2	507.329	-0.846935	0.150899	-5.6126	1.99311e-08	2.37523e-06
LAMB3	6407.31	-0.587983	0.0709173	-8.29111	1.122e-16	7.22792e-14
SLC39A10	2735.63	-0.355644	0.0901051	-3.94699	7.91397e-05	0.00259336
HRG-AS1	54.3737	-0.751007	0.316233	-2.37485	0.0175559	0.140143
DDI2	1240.29	0.202169	0.0975089	2.07334	0.0381407	0.229307
VEPH1	356.666	-0.396796	0.142542	-2.78371	0.00537412	0.0643495
MIB2	1246.48	0.217976	0.102902	2.11828	0.0341512	0.2133
TTC30A	10.4562	1.98378	0.739907	2.68112	0.00733765	NA
S100A10	7042.23	-0.285431	0.0793962	-3.59502	0.000324372	0.00788531
ATAD3A	1531.45	0.183951	0.0919458	2.00065	0.0454303	0.254378
S100A6	20433.8	-0.461716	0.0856788	-5.38892	7.08809e-08	7.24786e-06
LEKR1	47.5783	0.71152	0.331674	2.14524	0.0319338	0.205708
SPRED2	2549.69	0.198336	0.0843988	2.34999	0.018774	0.146154
ANKRD35	4.09693	-4.03384	1.63285	-2.47043	0.0134951	NA
STK39	1253.35	-0.222914	0.101346	-2.19952	0.0278407	0.18835
COLGALT2	1429.57	0.588916	0.0965222	6.10135	1.05178e-09	1.80681e-07
HMGN2	9342.64	-0.284432	0.0786293	-3.61738	0.000297596	0.00738772
SELENOT	1797.35	-0.32049	0.0913925	-3.50674	0.000453624	0.0101998
TSEN15	1512.03	-0.537601	0.0932718	-5.76382	8.2232e-09	1.0811e-06
ATG9A	1839.82	-0.297213	0.0881631	-3.37117	0.000748486	0.0149744
CAPN8	17.5395	-1.63613	0.547039	-2.99088	0.00278177	NA
TRAF3IP1	973.293	0.332748	0.0982688	3.3861	0.00070893	0.0144067
TCEA3	1488.73	-0.391193	0.0965351	-4.05235	5.07068e-05	0.00182873
LINC02934	121.662	0.746569	0.212639	3.51097	0.000446481	0.010092
ZCWPW2	2.87901	3.33193	1.65129	2.01777	0.043615	NA
TSN	2850.16	-0.357982	0.0892266	-4.01205	6.01928e-05	0.0021074
C1orf220	6.92087	-2.6301	1.04253	-2.52279	0.0116426	NA
NRAS	4301.92	0.227285	0.0808275	2.81198	0.00492371	0.0605893
GSTM2	56.7397	-0.708238	0.314455	-2.25227	0.024305	0.172472
LBH	41.5024	0.797873	0.368965	2.16246	0.0305825	0.19992
PPP1CB	895.658	-0.366134	0.106979	-3.42247	0.000620556	0.0130216
LINC02026	6.22849	-2.70377	1.23346	-2.19202	0.0283781	NA
ARHGEF33	14.8451	1.56766	0.624956	2.50843	0.0121268	NA
TNFRSF25	67.5387	0.650065	0.287547	2.26073	0.0237763	0.170091
SLC35E2A	196.583	0.365201	0.177396	2.05867	0.0395255	0.234244
TIGD1	313.443	-0.344842	0.145694	-2.36689	0.0179381	0.141875
BTBD19	884.709	0.507389	0.097968	5.17913	2.22923e-07	1.94063e-05
ENSG00000222022	64.8411	-0.866277	0.288655	-3.00108	0.00269024	0.0377572
LINC01357	67.5535	0.539314	0.268643	2.00755	0.0446916	0.252547
ENSG00000224789	13.6562	1.26426	0.615843	2.05289	0.0400834	NA
MIR137HG	346.677	0.508838	0.166465	3.05672	0.00223772	0.0336808
ENSG00000227120	2.81237	4.54091	2.01439	2.25424	0.0241813	NA
TEX46	2.6424	3.67885	1.77727	2.06994	0.0384578	NA
LINC02041	21.7163	1.54937	0.503436	3.07759	0.00208685	NA
SNHG31	21.5582	-1.12466	0.458226	-2.45439	0.0141125	NA
ENSG00000229305	3.82678	-2.69538	1.30033	-2.07284	0.0381876	NA
ENSG00000229689	241.787	0.613616	0.149069	4.11634	3.84943e-05	0.00146301
ENSG00000230615	753.719	0.458927	0.119718	3.8334	0.000126383	0.00367567
LINC01807	12.9854	-1.71898	0.6348	-2.70791	0.00677093	NA
DIRC3-AS1	4.46063	-4.1975	1.53525	-2.73408	0.00625545	NA
RPL23AP20	4.30773	4.99754	1.68964	2.95775	0.00309891	NA
ENSG00000236213	75.6535	0.703256	0.27216	2.58398	0.00976678	0.0956194
FAM157A	267.93	-0.316374	0.158116	-2.0009	0.0454035	0.254338
ENSG00000237167	9.0896	2.36868	0.867828	2.72943	0.00634436	NA
ANO7L1	35.6454	-0.778664	0.388685	-2.00333	0.0451422	0.253979
LINC01473	111.63	0.475816	0.233773	2.03538	0.041813	0.242113
LINC02918	19.5526	-1.0604	0.504637	-2.10131	0.0356136	NA
ENSG00000239462	592.916	-0.273199	0.11875	-2.30062	0.0214129	0.158708
TEX35	11.1815	-1.6304	0.762446	-2.13839	0.0324854	NA
SETP14	22.1263	-1.04385	0.457421	-2.28203	0.0224876	NA
PLCXD2	795.062	0.244671	0.112848	2.16814	0.030148	0.198076
ENSG00000241111	2.15309	-5.19079	2.03426	-2.55169	0.0107203	NA
ADAMTS9-AS2	3.86466	3.57091	1.51339	2.35954	0.0182977	NA
MUC20-OT1	221.736	-0.366135	0.171149	-2.13927	0.0324137	0.207564
NECTIN3-AS1	1005.43	0.237984	0.101536	2.34384	0.0190864	0.14761
AADACL2-AS1	438.149	0.773283	0.128069	6.03804	1.55996e-09	2.33704e-07
ENSG00000244468	2.14395	3.86927	1.8211	2.12469	0.0336125	NA
CDK11B	1289.11	0.278279	0.0890728	3.12417	0.00178307	0.0286447
LY75-CD302	3.16254	-4.35172	1.7346	-2.50878	0.0121149	NA
TMEM158	1243.91	-0.347452	0.119704	-2.9026	0.00370076	0.0490541
TMEM200B	371.625	-0.297007	0.13835	-2.14678	0.0318105	0.205128
MEX3A	228.94	0.388283	0.147324	2.63557	0.00839956	0.0865623
ENSG00000260464	200.89	0.433842	0.204586	2.12059	0.0339566	0.212687
IKBKE	547.623	-0.369251	0.112914	-3.27021	0.00107468	0.0194743
TXNIP	8568.2	-0.605217	0.0930533	-6.50398	7.82212e-11	1.73759e-08
NBPF14	887.485	-0.215884	0.104579	-2.06431	0.0389885	0.23225
ENSG00000271746	1.41876	-4.78095	2.27703	-2.09964	0.0357605	NA
ENSG00000272360	2.49796	-4.579	1.72739	-2.65082	0.00802971	NA
ENSG00000272622	5951.58	0.31754	0.0787282	4.03337	5.49832e-05	0.00194083
WDR5B-DT	38.2483	-0.785419	0.367578	-2.13674	0.0326191	0.208507
ENSG00000273209	5.2377	-3.61013	1.37077	-2.63366	0.00844709	NA
ENSG00000273245	2.67073	-3.63589	1.81267	-2.00582	0.0448754	NA
LINC01138	42.864	-0.698747	0.352274	-1.98353	0.0473081	0.260477
ENSG00000274769	50.2611	0.614781	0.311814	1.97163	0.0486522	0.265271
PDE4DIPP2	1362.36	0.409061	0.0983582	4.15889	3.19798e-05	0.00124105
ENSG00000279254	3.30277	-4.15337	1.77261	-2.34308	0.0191252	NA
ENSG00000279317	7.65842	-1.89772	0.917066	-2.06933	0.0385147	NA
ENSG00000281133	4.30669	5.08256	1.61682	3.14356	0.00166908	NA
ENSG00000284052	50.8396	-0.676388	0.324144	-2.08669	0.0369161	0.224564
ENSG00000284882	9.43771	1.47662	0.719443	2.05244	0.0401266	NA
ENSG00000285569	11.4692	-1.71828	0.820957	-2.09302	0.0363471	NA
ENSG00000285635	745.094	0.348167	0.11714	2.97224	0.00295633	0.0408246
ENSG00000285872	28.1659	-0.919146	0.440065	-2.08866	0.0367382	NA
ENSG00000287414	2.06576	-4.31979	2.04588	-2.11146	0.034733	NA
ENSG00000287763	42.6319	-0.750443	0.374691	-2.00283	0.0451953	0.254056
ENSG00000287937	4.20807	3.65181	1.54084	2.37002	0.017787	NA
FUCA2	583.426	-0.387829	0.128204	-3.0251	0.00248555	0.0361035
HECW1	745.241	0.27613	0.104755	2.63597	0.00838972	0.0865437
PLXND1	6700.35	0.265316	0.0780168	3.40075	0.000672016	0.013787
JARID2	1499.58	-0.284818	0.0862153	-3.30356	0.000954638	0.0179675
CYTH3	1677.33	0.2732	0.0884599	3.08841	0.00201232	0.031195
ANLN	16357.5	-0.181337	0.0861209	-2.10561	0.0352381	0.217645
SEMA3B	921.776	0.218052	0.102056	2.1366	0.0326307	0.208507
TACC3	6800.19	-0.15239	0.0746214	-2.04218	0.0411338	0.239913
GLT8D1	1268.37	0.175475	0.0888638	1.97466	0.0483073	0.263949
CCDC28A	646.151	-0.233062	0.108025	-2.15747	0.0309691	0.201417
TFB1M	633.767	0.313399	0.108368	2.89197	0.0038283	0.0502279
DEPDC1B	1072.14	-0.365412	0.0936979	-3.89989	9.62356e-05	0.00304643
NSUN2	2578.09	0.156981	0.0769241	2.04072	0.0412783	0.240538
PI4K2B	1031.92	-0.211415	0.101423	-2.08448	0.0371163	0.225348
RAI14	8055.46	0.165245	0.0842254	1.96194	0.0497694	0.268409
CUL7	185.218	0.450259	0.18642	2.4153	0.0157223	0.130227
CC2D2A	1382.15	0.246683	0.0901658	2.73588	0.00622136	0.0711522
HEXB	3825.92	-0.199837	0.0864216	-2.31235	0.0207584	0.156313
THOC3	1350.75	-0.249127	0.103138	-2.41548	0.0157147	0.130227
FNIP2	393.005	0.278522	0.124656	2.23433	0.0254616	0.176625
FOXC1	334.937	0.323286	0.135541	2.38515	0.0170722	0.13756
CYFIP2	270.153	-0.320786	0.163445	-1.96265	0.0496871	0.268387
TAB2	3379.43	-0.198036	0.0891583	-2.22118	0.026339	0.181181
GINM1	583.677	-0.227134	0.110496	-2.05559	0.0398223	0.23557
ATG5	1013.41	-0.207932	0.100835	-2.06211	0.0391977	0.23275
GATB	423.116	0.257851	0.127939	2.01543	0.04386	0.249363
GUCY1B1	147.223	-0.470113	0.219504	-2.1417	0.0322174	0.206924
LIMCH1	3939.76	0.228689	0.0874962	2.61371	0.0089566	0.0905432
MYLK	420.304	-0.297144	0.128729	-2.3083	0.0209827	0.156912
RHOA	12178.9	-0.175936	0.0805639	-2.1838	0.0289767	0.193539
MAST4	1324.25	-0.49062	0.100108	-4.90091	9.53926e-07	6.65428e-05
ADGRF5	1470.61	0.58723	0.0918339	6.39448	1.61098e-10	3.12045e-08
NDST1	4229.84	-0.419712	0.0733591	-5.72133	1.05696e-08	1.3483e-06
HMMR	444.419	-0.528329	0.142694	-3.70252	0.000213467	0.00557873
ALPK1	691.186	0.221867	0.110883	2.00091	0.0454018	0.254338
IGF2BP2	3817.48	0.288814	0.0801432	3.60373	0.000313685	0.00769812
TXK	167.273	0.380571	0.176535	2.15579	0.0311003	0.201788
SEMA3C	3370.25	0.214234	0.0824296	2.599	0.00934964	0.0934528
DLG1	3443.86	0.205343	0.0859974	2.38778	0.0169506	0.136994
JADE1	734.691	-0.215696	0.101743	-2.12001	0.0340049	0.212783
UBE2K	3088.6	-0.246651	0.0871299	-2.83084	0.00464253	0.0578475
SYNJ2	12805.1	-0.20857	0.0726749	-2.86991	0.00410589	0.0528474
EDN1	161.014	0.958565	0.205152	4.67247	2.97605e-06	0.000171176
RIMS1	269.225	0.468617	0.152473	3.07345	0.00211599	0.0322251
CXCL2	228.58	0.354984	0.160783	2.20785	0.0272551	0.18619
FAT1	18762.5	0.353633	0.0772541	4.57753	4.70495e-06	0.000245419
EIF2AK1	2926.8	0.398446	0.0919926	4.33129	1.48241e-05	0.000651857
NOP14	102.752	0.435584	0.215818	2.0183	0.0435605	0.248663
ADD1	6549.43	0.170534	0.0739855	2.30497	0.0211682	0.157881
KIF9	159.989	0.443718	0.18401	2.41138	0.0158924	0.131087
PCBP4	513.545	-0.262372	0.129148	-2.03156	0.0421985	0.243369
CHRD	3.55912	4.57103	1.56509	2.92061	0.00349345	NA
RGS17	635.373	-0.420596	0.118481	-3.54991	0.000385357	0.00902717
CCDC80	1305.49	0.234685	0.0881289	2.66298	0.00774529	0.0824032
CDC23	1368.46	-0.528497	0.0866517	-6.09909	1.06674e-09	1.8084e-07
MAP3K1	1332.49	0.299031	0.0990123	3.02014	0.00252656	0.0363565
FKBP5	763.072	-0.237319	0.104392	-2.27335	0.0230048	0.166047
BRPF3	2709.35	-0.221019	0.0906083	-2.43928	0.0147168	0.124744
TMEM14A	378.022	-0.279179	0.124307	-2.24589	0.0247113	0.174073
EFHC1	626.241	0.264835	0.12135	2.1824	0.0290797	0.193925
CDK6	4326.14	-0.41239	0.0817128	-5.04682	4.49222e-07	3.59489e-05
PTN	566.122	-0.422989	0.121147	-3.49153	0.000480267	0.0107055
IQCE	1064.99	0.580889	0.101626	5.71594	1.09101e-08	1.3781e-06
GRB10	5702.5	-0.178277	0.0769619	-2.31643	0.0205346	0.15528
GARS1	5776.05	0.176326	0.0839788	2.09965	0.0357595	0.220022
AIMP2	774.28	0.305382	0.109783	2.78168	0.00540787	0.0646335
SERPINE1	9148.61	0.36998	0.0816191	4.53301	5.81493e-06	0.000292655
RPA3	771.952	-0.260164	0.113142	-2.29945	0.0214797	0.158957
MYL10	12.5148	-1.36713	0.634198	-2.15569	0.0311081	NA
AGR2	582.819	-0.460539	0.113318	-4.06413	4.82122e-05	0.00175968
NMU	230.586	-0.542829	0.179875	-3.0178	0.00254613	0.0365304
CRACD	377.394	0.3013	0.124983	2.41073	0.0159204	0.131125
AREG	283.077	-0.624969	0.155667	-4.01477	5.95035e-05	0.00208895
INPP4B	734.126	0.238447	0.112391	2.12158	0.0338731	0.212474
GAB1	558.093	-0.2427	0.122021	-1.98901	0.0467004	0.257657
CPE	1033.24	0.358028	0.107999	3.31512	0.000916041	0.0175108
SEPSECS	332.576	0.271948	0.13661	1.99069	0.0465154	0.257212
NEIL3	562.572	-0.258897	0.117957	-2.19484	0.028175	0.189957
TBC1D19	271.643	0.63822	0.165021	3.86751	0.000109953	0.00330989
NSD2	13825.8	-0.199156	0.0660276	-3.01626	0.00255917	0.0365657
NCAPG	3216.72	-0.305251	0.0907185	-3.36481	0.000765952	0.0152764
NCOA7	2085.88	0.239937	0.0862062	2.7833	0.00538094	0.0643715
RIPOR2	1.49135	4.74216	2.14736	2.20837	0.0272187	NA
FBXO5	1043.82	-0.241343	0.102906	-2.34527	0.0190133	0.147393
SLC26A8	48.1393	-0.716118	0.337344	-2.12281	0.0337696	0.212137
STK38	3029.61	0.218641	0.080057	2.73107	0.00631299	0.0718521
MCM3	2523.08	-0.56974	0.0881633	-6.46233	1.03106e-10	2.14261e-08
MDGA1	650.974	-0.384553	0.108414	-3.54708	0.000389522	0.00910816
SAYSD1	355.29	-0.348471	0.135776	-2.56652	0.0102724	0.0989192
RBM24	294.541	0.559599	0.159977	3.49799	0.000468772	0.0104855
CAP2	1722.75	0.250573	0.0859427	2.91558	0.0035503	0.0475489
GPR63	88.5897	-0.544529	0.250535	-2.17346	0.0297454	0.196057
E2F3	1338.63	-0.254727	0.0885985	-2.87507	0.00403932	0.0521469
WASF1	926.488	-0.335323	0.105316	-3.18397	0.00145268	0.0247243
CRYBG1	5000.44	-0.314552	0.0847884	-3.70984	0.000207386	0.00545299
RPS12	13962.7	-0.219565	0.0799892	-2.74493	0.0060524	0.0698738
GMNN	840.091	-0.571472	0.109545	-5.21677	1.82066e-07	1.62899e-05
EYA4	276.827	0.393121	0.145504	2.70179	0.00689664	0.0766664
C6orf118	63.4582	0.661009	0.283094	2.33494	0.0195463	0.15008
MDFI	27.5566	-0.803963	0.405973	-1.98034	0.0476658	NA
PTK7	1299.53	-0.224962	0.0913054	-2.46384	0.0137458	0.118939
DUSP22	507.324	-0.273223	0.118087	-2.31374	0.0206818	0.155827
GMDS	682.202	0.22369	0.111106	2.01329	0.0440837	0.250209
TTK	1747.29	-0.242793	0.0986671	-2.46073	0.0138656	0.119495
SLC29A1	1322.66	-0.552608	0.0915156	-6.03841	1.55644e-09	2.33704e-07
BTN2A1	910.654	0.198633	0.0956261	2.07719	0.0377844	0.228141
TENT5A	520.182	-0.342637	0.119096	-2.87698	0.00401496	0.0519365
NUDT12	760.099	0.257932	0.105007	2.45632	0.0140368	0.120406
C7	2.55655	3.95614	1.88761	2.09584	0.036096	NA
HMGCS1	1420.05	-0.276022	0.0904671	-3.05107	0.00228027	0.034056
KIF20A	4993.61	-0.371231	0.0809023	-4.58863	4.46157e-06	0.000235585
ARSB	574.626	-0.417343	0.122263	-3.41347	0.000641403	0.0133288
CNOT6	3028.79	-0.359394	0.0901154	-3.98815	6.65893e-05	0.00226368
CCNG1	4012.03	-0.403732	0.0840509	-4.80343	1.55973e-06	9.85075e-05
LMNB1	5337.43	-0.816554	0.087212	-9.36285	7.76116e-21	9.99948e-18
RAD1	1547.05	-0.202891	0.0898912	-2.25707	0.0240037	0.171158
PRLR	479.294	-0.828626	0.129783	-6.3847	1.71734e-10	3.25386e-08
ST8SIA4	1473.91	0.312792	0.0933396	3.35112	0.000804858	0.015856
GNPDA1	1521.5	-0.6301	0.0977494	-6.44608	1.1478e-10	2.34733e-08
LIFR	1485.01	-0.331843	0.0938222	-3.53694	0.000404791	0.00938008
RARS1	4906.17	0.171213	0.08522	2.00907	0.0445297	0.251964
WWC1	1207.22	0.634698	0.0912309	6.95705	3.47469e-12	1.16173e-09
DPYSL3	61.7936	-0.706088	0.304117	-2.32177	0.0202455	0.153504
ERGIC1	3573.56	-0.173074	0.0755162	-2.29187	0.0219129	0.161196
CPEB4	2735.22	0.428677	0.0831781	5.15373	2.55353e-07	2.15031e-05
AMOTL2	2474.27	0.427386	0.092257	4.63256	3.61178e-06	0.000200925
TFDP2	2645.85	-0.23094	0.0927586	-2.48969	0.0127854	0.113026
PFKFB4	2210.37	-0.234399	0.0822025	-2.85149	0.00435154	0.0550739
COL7A1	4443.52	-0.464788	0.087361	-5.32032	1.03585e-07	1.01105e-05
PLXNA1	24197.1	0.219681	0.0699488	3.14059	0.00168607	0.0276027
GORASP1	942.049	0.287946	0.104569	2.75364	0.00589372	0.0684713
ZBTB47	449.333	-0.30188	0.123935	-2.43579	0.0148594	0.125375
FOXP1	1654.01	-0.356018	0.0936701	-3.80076	0.000144254	0.00409376
AKAP7	147.867	-0.379056	0.191496	-1.97944	0.0477662	0.261971
ALDH8A1	9.31578	-1.57919	0.760157	-2.07745	0.0377597	NA
SGK1	580.411	0.529057	0.125401	4.21891	2.45485e-05	0.00097618
CCN2	5203.49	0.786551	0.0863643	9.10735	8.44163e-20	8.3663e-17
TTLL2	106.257	-0.65549	0.220148	-2.9775	0.00290605	0.0402598
EGR1	773.561	0.233393	0.110362	2.11479	0.0344481	0.21441
ARL4A	757.929	-0.282359	0.106004	-2.66367	0.00772939	0.082302
CENPK	1930.88	-0.244501	0.0901347	-2.71261	0.00667549	0.0746729
MXD4	4562.47	0.183205	0.0816912	2.24265	0.0249191	0.174999
SPDEF	502.134	-0.543698	0.125684	-4.32592	1.51896e-05	0.00066116
KLHDC3	720.69	-0.22334	0.113273	-1.97169	0.0486449	0.265271
CDKN1A	1598.75	-0.288914	0.0915515	-3.15575	0.00160088	0.0264771
SOX4	1244.39	0.522443	0.107912	4.8414	1.28927e-06	8.38934e-05
ATXN1	1273.74	0.24397	0.0882265	2.76527	0.00568753	0.0668397
DEK	6920.26	-0.200604	0.0818566	-2.45068	0.0142589	0.121824
SH3TC1	452.891	0.450726	0.120066	3.75399	0.000174039	0.00473063
GRK4	382.946	0.263927	0.127977	2.0623	0.039179	0.23275
DYNC2I1	2213.69	0.200687	0.0805403	2.49175	0.0127114	0.112792
CPA4	486.715	0.423796	0.115807	3.65952	0.000252692	0.00640882
DOCK4	4058.72	0.184969	0.0847372	2.18286	0.0290462	0.193802
CDHR3	310.423	0.288348	0.136364	2.11455	0.0344683	0.214432
VGF	208.146	-0.480066	0.164911	-2.91106	0.00360204	0.047844
PODXL	8936.06	-0.451495	0.0798083	-5.65724	1.53823e-08	1.8522e-06
STRIP2	2181.78	-0.371474	0.0905809	-4.10102	4.11335e-05	0.00154508
IFT22	476.94	0.304284	0.128225	2.37306	0.0176416	0.140565
TULP4	997.571	0.228529	0.0922071	2.47843	0.013196	0.115344
ULBP2	202.494	-0.548865	0.166672	-3.29309	0.000990922	0.018346
AKAP12	2682.65	0.187401	0.0818369	2.28994	0.0220249	0.161784
HACL1	990.593	0.23187	0.100444	2.30844	0.0209745	0.156912
MAP1B	11939	0.248957	0.079007	3.15108	0.0016267	0.0268353
ZCCHC9	1290.27	0.189836	0.0827925	2.29291	0.021853	0.161072
DHX30	3179.55	0.308925	0.0840899	3.67374	0.000239025	0.00618246
PPARG	961.286	-0.410003	0.102842	-3.98671	6.69966e-05	0.00227154
PDZD2	592.879	0.302323	0.115123	2.62609	0.00863722	0.088249
AGAP3	3145.07	0.161672	0.0820508	1.97039	0.0487931	0.265478
LARS1	7366.9	0.212231	0.0829384	2.5589	0.0105004	0.100073
CCNB1	7903.16	-0.204055	0.0857633	-2.37928	0.0173467	0.139063
IRAK2	1620.57	-0.312201	0.0866299	-3.60384	0.000313548	0.00769812
FST	390.583	0.3762	0.135964	2.7669	0.00565926	0.0667099
DOCK2	1475.38	-0.266191	0.0970746	-2.74213	0.0061042	0.0702828
KLB	6.53522	-2.82838	1.06642	-2.65222	0.00799642	NA
MDFIC	1658.48	-0.212047	0.0943909	-2.24648	0.0246734	0.174073
NT5E	34062.8	-0.251642	0.0819592	-3.07033	0.00213821	0.0324002
MAP7	34.6558	-1.21694	0.369773	-3.29104	0.000998166	0.0184378
NMBR	16.9785	-1.4266	0.589605	-2.41959	0.0155381	NA
MICAL1	1513.58	0.321651	0.0950743	3.38316	0.000716581	0.0144795
FLNB	26462	0.170453	0.0703383	2.42334	0.0153786	0.128328
TNS3	7514.65	0.489967	0.0740111	6.62019	3.58745e-11	8.55939e-09
TTYH3	4630.15	0.356233	0.0857585	4.15391	3.26845e-05	0.00126459
PIM1	660.066	-0.245249	0.122779	-1.99748	0.0457729	0.254637
GMPR	325.573	0.280012	0.133149	2.103	0.0354659	0.218633
CAPN11	55.105	-0.66421	0.286127	-2.32138	0.0202662	0.153504
HMGA1	62833.2	-0.440688	0.0775598	-5.68191	1.33199e-08	1.63441e-06
TCF19	1312.71	-0.313686	0.0976322	-3.21294	0.00131385	0.0227216
FLOT1	3353.52	-0.28802	0.0824635	-3.49269	0.000478176	0.0106773
RNF144B	257.498	0.507705	0.145957	3.47846	0.000504308	0.0111702
NRM	742.107	-0.261633	0.101352	-2.58142	0.00983943	0.0958559
CPEB2	101.584	-0.631844	0.259134	-2.43829	0.0147569	0.124784
TTC29	4.84995	3.96308	1.54707	2.56167	0.0104169	NA
ARHGAP24	256.233	0.435802	0.156196	2.79009	0.00526931	0.0635078
HERC6	980.332	-0.363226	0.106753	-3.40251	0.000667709	0.0137424
ZGRF1	632.657	-0.413261	0.113398	-3.64434	0.000268079	0.00675916
GPAT3	1935.44	-0.37279	0.0762373	-4.88987	1.00904e-06	6.91514e-05
PRDM5	949.794	-0.195344	0.0977911	-1.99756	0.0457639	0.254637
FRAS1	1738.08	0.356564	0.0902621	3.95032	7.8047e-05	0.00257176
CCNG2	1720.34	-0.219226	0.0973757	-2.25134	0.0243641	0.172571
CNOT6L	899.902	-0.321714	0.0989266	-3.25205	0.00114576	0.0203053
ANXA3	2548.38	0.447681	0.086979	5.147	2.6468e-07	2.21438e-05
CENPE	4096.01	-0.217247	0.10128	-2.14502	0.031951	0.205708
LEF1	301.39	-0.458735	0.148106	-3.09735	0.00195262	0.030457
SLC6A3	2.08312	-4.69084	2.14964	-2.18215	0.0290984	NA
PLK4	1406.59	-0.329991	0.0939241	-3.51338	0.000442442	0.010021
FANCD2	990.121	-0.217417	0.0973503	-2.23335	0.025526	0.176625
STAC	1136	-0.27094	0.103038	-2.62951	0.00855084	0.0875747
LRIG1	1009.91	0.406534	0.0929959	4.37153	1.23381e-05	0.000559731
RABL3	669.984	0.248475	0.114129	2.17715	0.0294696	0.195117
NCEH1	3778.79	-0.205702	0.0882697	-2.33039	0.0197858	0.151198
UCN2	475.947	-0.882474	0.12503	-7.05807	1.68826e-12	6.21474e-10
DGKQ	1060.84	0.474066	0.0970564	4.88444	1.03726e-06	7.07092e-05
SCD5	1222.75	-0.236597	0.0912565	-2.59266	0.00952374	0.0945331
CAMK2D	1939	-0.228099	0.0884108	-2.57999	0.0098804	0.0960748
CCNA2	2809.41	-0.388501	0.0927717	-4.18771	2.81784e-05	0.00110686
USP53	1240.07	0.22966	0.0946985	2.42517	0.0153013	0.127868
RPS3A	9865.27	-0.176722	0.0881828	-2.00404	0.0450656	0.253764
CYP4V2	897.267	0.210923	0.103931	2.02946	0.0424118	0.243944
ROPN1L	121.927	0.781054	0.221433	3.52727	0.000419866	0.00965992
CDH18	552.579	-0.277717	0.116836	-2.37697	0.0174554	0.139687
SRD5A1	1818.03	0.212671	0.0893921	2.37908	0.0173559	0.139063
OTULINL	1138.43	-0.363603	0.0946991	-3.83956	0.000123257	0.00360101
SKP2	1550.93	-0.311523	0.0895735	-3.47785	0.000505451	0.0111702
PLK2	4029.82	0.529836	0.0874919	6.05582	1.397e-09	2.2221e-07
TNFAIP8	1175.27	0.195811	0.0882206	2.21956	0.0264489	0.181653
COMMD10	829.634	-0.238941	0.113528	-2.10468	0.0353188	0.217975
ARHGAP26	4539.77	-0.272837	0.0799727	-3.41162	0.000645774	0.0133764
TRIM7	45.6716	-0.744716	0.364157	-2.04504	0.040851	0.238587
TNFRSF21	2613.87	0.473007	0.0892241	5.30133	1.1496e-07	1.11364e-05
PRIM2	563.278	-0.249711	0.112838	-2.21299	0.0268981	0.184338
RARS2	744.903	-0.23092	0.115224	-2.00409	0.04506	0.253764
SLC22A3	1929.05	-0.207664	0.0941171	-2.20644	0.027353	0.186602
SDK1	179.015	0.587666	0.18062	3.25361	0.00113949	0.0202498
CREB5	256.285	0.824776	0.181146	4.5531	5.28608e-06	0.000272423
ZNF92	286.355	-0.432986	0.146877	-2.94795	0.00319893	0.0436599
MEPCE	1361.44	-0.250114	0.099009	-2.52617	0.0115313	0.106578
NCAPG2	5145.27	-0.250211	0.0766929	-3.26251	0.00110431	0.0198438
DENND2A	450.033	0.452621	0.12147	3.72619	0.000194392	0.00516401
VEGFC	961.123	-0.260884	0.0979399	-2.66371	0.00772836	0.082302
SLC7A11	1813.26	0.672818	0.0946455	7.10882	1.17042e-12	4.43521e-10
QDPR	674.898	-0.285011	0.117086	-2.43419	0.014925	0.125847
NR3C2	428.784	0.678321	0.140307	4.83455	1.33448e-06	8.63994e-05
WWC2	1714.3	0.193048	0.082464	2.341	0.0192323	0.148377
CENPU	2111.74	-0.343612	0.0909953	-3.77616	0.000159268	0.00443198
DST	10165.4	0.231704	0.0791112	2.92884	0.00340225	0.0459482
SPOCK1	416.129	-0.406195	0.124441	-3.26415	0.00109792	0.0198396
CAMK4	569.463	-0.360422	0.115771	-3.11322	0.00185059	0.0294122
SPEF2	277.422	0.574397	0.173366	3.31321	0.000922304	0.0175783
PRDM8	3102.39	-0.226542	0.0840941	-2.69391	0.00706185	0.0776984
HNRNPDL	6727.77	-0.204947	0.0710918	-2.88285	0.003941	0.0512887
CLGN	1006.06	-0.255089	0.110686	-2.30463	0.0211872	0.157881
ADGRF1	74.6463	1.45206	0.288211	5.03817	4.70003e-07	3.71504e-05
LPCAT1	4305.3	-0.547992	0.0806985	-6.79061	1.11663e-11	3.26968e-09
CHD1	3443.43	-0.2196	0.0819756	-2.67885	0.00738755	0.080107
ANKH	7855.86	-0.233091	0.0769886	-3.02761	0.00246497	0.0358854
ABI3BP	111.992	0.73022	0.22322	3.27131	0.0010705	0.0194731
SH3RF1	1694.13	0.247903	0.0825343	3.00364	0.00266775	0.0375416
SORBS2	1409.77	0.332413	0.0988377	3.36322	0.000770387	0.0153174
PDE1C	129.022	1.10123	0.221883	4.96313	6.93672e-07	5.12862e-05
TSEN2	429.23	0.319772	0.122255	2.61561	0.00890685	0.0903589
PTPRN2	240.971	-0.424074	0.160799	-2.6373	0.00835689	0.0864583
LRGUK	169.834	0.607436	0.197288	3.07893	0.00207748	0.0318716
RAET1L	6.10266	-3.44323	1.1456	-3.00561	0.00265048	NA
CXCL13	4.66496	-2.76308	1.3417	-2.05938	0.0394574	NA
MAPK13	3654.63	-0.289687	0.0851112	-3.40363	0.000664972	0.013708
LHFPL4	1036.6	0.289311	0.0956822	3.02366	0.00249733	0.0362338
AFAP1L1	206.847	-0.333929	0.162396	-2.05627	0.0397568	0.235398
WDR19	1611.86	0.520481	0.0942657	5.52143	3.36257e-08	3.73478e-06
RADIL	163.413	0.439881	0.177713	2.47524	0.0133146	0.115988
AUTS2	3.31988	-4.96871	1.63623	-3.03668	0.00239203	NA
CDC25C	861.266	-0.296506	0.107233	-2.76507	0.00569102	0.0668397
NRG2	102.669	-0.719205	0.236387	-3.0425	0.00234625	0.0347368
CDC42SE2	1734.38	-0.261197	0.0958811	-2.72418	0.00644619	0.0731097
CTBP1	3442.44	0.315567	0.0820429	3.84637	0.000119882	0.00355073
ZNF394	10.1879	1.36773	0.672584	2.03354	0.0419978	NA
SQSTM1	13489.2	0.255516	0.0829557	3.08015	0.00206896	0.0318636
MGAT4B	6241.06	0.170844	0.0827222	2.06528	0.038897	0.23217
SGCB	1925.14	-0.278329	0.0780771	-3.5648	0.000364138	0.00860835
PDLIM5	7877.28	0.485447	0.0767875	6.32196	2.58268e-10	4.82249e-08
PACRGL	533.389	0.251363	0.112271	2.2389	0.0251627	0.17588
CLDN1	54.917	2.04797	0.377149	5.43012	5.63149e-08	5.89887e-06
EIF5A2	871.956	0.259628	0.110759	2.34408	0.019074	0.14761
PCOLCE2	196.512	-0.472616	0.18336	-2.57753	0.00995094	0.0965421
CXCL1	387.428	0.802475	0.156682	5.12169	3.02805e-07	2.46921e-05
LZTFL1	204.521	0.414992	0.175701	2.36193	0.0181803	0.142913
KLF15	26.5792	3.0743	0.629173	4.88626	1.02767e-06	NA
IFT122	782.448	0.425118	0.11407	3.72682	0.00019391	0.00516186
RFC4	1245.82	-0.286928	0.0946509	-3.03143	0.00243397	0.0356356
UVSSA	2091.38	0.372261	0.091748	4.05743	4.96152e-05	0.00180068
METAP1	1974.64	-0.182594	0.0897689	-2.03404	0.0419471	0.242462
H2AZ1	5973.13	-0.203412	0.0859371	-2.36699	0.0179336	0.141875
CDC25A	439.618	-0.531339	0.135927	-3.90899	9.26821e-05	0.00295573
PLXNB1	358.211	0.573253	0.151232	3.79055	0.000150315	0.00422384
SHISA5	3559.27	0.263014	0.0828961	3.17282	0.00150967	0.0254589
INTU	787.59	0.367268	0.112654	3.26013	0.00111361	0.0199552
TEX264	868.489	-0.214357	0.104402	-2.05319	0.0400544	0.23595
DUSP7	1109.61	-0.242605	0.0974576	-2.48934	0.0127981	0.113026
POC1A	919.487	-0.241852	0.105141	-2.30026	0.0214338	0.158708
PITX2	89.5608	0.685432	0.259921	2.63708	0.00836242	0.0864583
C4orf3	2087.02	-0.198189	0.0927649	-2.13646	0.032642	0.208507
NDST3	86.9595	-0.515535	0.262024	-1.96751	0.0491247	0.266606
HMGB2	5013.88	-0.28853	0.0820978	-3.51447	0.000440628	0.0100124
MAD2L1	1639.82	-0.326143	0.103171	-3.16119	0.00157125	0.0262228
ANXA5	15818.7	-0.408297	0.0789038	-5.17461	2.28382e-07	1.96165e-05
C4orf45	2.97518	-4.04405	1.75423	-2.30531	0.0211494	NA
PRMT9	125.628	0.484142	0.204528	2.36712	0.0179273	0.141875
NDUFAF2	857.472	-0.248684	0.106639	-2.33202	0.0196994	0.150806
CMBL	2761.76	-0.235189	0.0882011	-2.66651	0.00766437	0.0819519
GFM2	1887.72	0.271467	0.08888	3.05431	0.00225581	0.0339135
FOXQ1	744.322	-0.453923	0.1008	-4.50319	6.69411e-06	0.00032546
GRIK2	454.26	0.510566	0.135713	3.76211	0.000168484	0.00459904
IL31RA	1901.92	-0.43736	0.0908958	-4.81166	1.49683e-06	9.54711e-05
PTTG1	4278.16	-0.346435	0.0811141	-4.27096	1.94631e-05	0.000810853
BMPER	46.8714	1.26053	0.347342	3.62906	0.000284457	0.00710069
BRI3	2223.17	0.199744	0.0800316	2.49581	0.0125669	0.112205
DNAAF5	2099.16	0.399555	0.083749	4.77086	1.83439e-06	0.000113626
SUN1	4290.2	-0.276923	0.0796423	-3.47708	0.000506899	0.011183
TMUB1	1482.22	-0.31816	0.0912535	-3.48655	0.000489287	0.0108689
KDM1B	908.845	0.329873	0.0966584	3.41277	0.000643057	0.0133416
MCM7	7904.76	-0.269596	0.0764758	-3.52525	0.00042309	0.00971675
TTC21A	214.264	0.631193	0.191674	3.29305	0.000991062	0.018346
RBPJ	7555.39	-0.170578	0.084661	-2.01484	0.0439217	0.249509
ZCCHC4	416.386	0.337834	0.129197	2.61488	0.0089259	0.0904099
DNAJC21	2426.65	-0.191111	0.0900208	-2.12296	0.0337571	0.212137
FSTL5	3.30672	4.83257	1.72336	2.80415	0.00504496	NA
LETM1	2151.58	0.387218	0.0796771	4.85984	1.17484e-06	7.73643e-05
CEP120	1827.2	0.205312	0.091538	2.24292	0.0249021	0.174999
STK32A	11.1485	1.45716	0.683862	2.13078	0.0331071	NA
CXCL8	1261.62	1.05195	0.108961	9.65435	4.71156e-22	6.74486e-19
PCDH7	967.032	0.274316	0.102248	2.68286	0.00729951	0.0793888
GUSB	1568.28	-0.179417	0.089659	-2.0011	0.0453814	0.254338
ADRA1B	137.251	-0.595143	0.204428	-2.91125	0.00359984	0.047844
ELOVL6	2218.14	-0.256174	0.0892953	-2.86884	0.0041198	0.0529207
NUDCD2	1209.39	-0.211226	0.0973044	-2.17078	0.0299481	0.197064
HTRA3	97.4305	-0.483528	0.242779	-1.99164	0.0464109	0.257025
MRPL36	477.94	0.687769	0.131163	5.24364	1.57443e-07	1.44892e-05
MCC	1463	0.249131	0.0943594	2.64024	0.00828483	0.0860821
POLR1C	226.714	0.487896	0.162694	2.99886	0.00270992	0.0379506
CXXC5	1634.62	0.242395	0.0963895	2.51474	0.011912	0.108787
ENC1	6239.37	0.441526	0.0806401	5.47527	4.36835e-08	4.72956e-06
GTPBP2	1025.3	0.210762	0.0948852	2.22123	0.0263356	0.181181
EFCAB12	37.4754	1.65453	0.426257	3.88155	0.000103795	0.00321465
HPSE	433.903	-0.428046	0.13142	-3.25709	0.0011256	0.0200585
MFSD4B	882.338	0.21502	0.104197	2.0636	0.0390558	0.232423
MOB1B	1970.52	-0.175571	0.0852277	-2.06002	0.0393964	0.233586
UGT8	1038.72	-0.38208	0.105956	-3.60603	0.000310917	0.00766544
SH3PXD2B	1682.52	0.196196	0.0904409	2.16932	0.0300582	0.197673
FAM131A	451.354	-0.237257	0.119179	-1.99076	0.0465069	0.257212
CCDC14	3220.2	-0.160976	0.0774102	-2.07952	0.0375693	0.227067
NR2F1	794.728	0.625475	0.11016	5.67787	1.36381e-08	1.65768e-06
ATOX1	1320.34	0.272828	0.09795	2.78538	0.00534652	0.0641384
TBL1XR1	4024.07	-0.291015	0.0880961	-3.30338	0.000955275	0.0179675
TENM3-AS1	578.356	0.421078	0.118486	3.55381	0.000379689	0.00891058
ALS2CL	232.878	0.335918	0.166687	2.01527	0.0438766	0.249363
DALRD3	1068.3	0.323337	0.106994	3.02202	0.00251093	0.0363085
ZC3H12D	21.6084	-1.40541	0.537372	-2.61534	0.00891399	NA
NEUROG2	17.0978	-1.45211	0.560645	-2.59007	0.00959565	NA
GAK	3056.98	0.167257	0.0814982	2.05227	0.040143	0.23595
SNX18	790.521	0.208787	0.106397	1.96234	0.0497227	0.268387
TRIML2	1125.32	-0.494795	0.109311	-4.52647	5.99774e-06	0.000298623
EXOC3	2206.9	0.208075	0.083094	2.5041	0.0122764	0.110299
ARSJ	1489.4	-0.256768	0.0896235	-2.86496	0.00417058	0.0534132
NME9	41.992	0.722038	0.35402	2.03954	0.0413964	0.2409
MACIR	883.317	0.205106	0.103726	1.97738	0.047999	0.262821
CSF1R	182.384	-1.26822	0.189811	-6.68147	2.36561e-11	6.0957e-09
ZNF721	369.186	0.299344	0.131491	2.27654	0.0228136	0.165595
HMGN4	1844.38	-0.419059	0.0886519	-4.72701	2.27844e-06	0.000135279
UPP1	1879.49	-0.1824	0.0849244	-2.1478	0.03173	0.204814
ZDHHC23	250.845	-0.351238	0.151722	-2.31501	0.0206123	0.155576
STING1	1321.54	-0.504315	0.0784945	-6.42484	1.32005e-10	2.65743e-08
C5orf47	2.83761	-4.79231	1.85428	-2.58446	0.00975315	NA
FAM43A	884.461	0.475039	0.121305	3.91608	8.99986e-05	0.00289885
KCNQ5	1497.77	0.380956	0.0976319	3.90196	9.54176e-05	0.00303546
NAT8L	468.228	0.353849	0.124243	2.84803	0.00439902	0.0554662
KLHL32	3.78849	4.73872	1.5557	3.04603	0.00231883	NA
PRELID2	610.115	-0.32587	0.102734	-3.172	0.00151395	0.0254977
INSIG1	5612.1	-0.176764	0.0860032	-2.05532	0.0398482	0.235615
UBE2H	4569.63	0.172507	0.0871552	1.97931	0.0477816	0.261971
TMEM120A	378.771	0.286683	0.128337	2.23384	0.0254936	0.176625
SPOCK3	150.386	-0.463578	0.196082	-2.36421	0.0180686	0.14247
TUBB	24886.9	-0.152853	0.0719227	-2.12524	0.033567	0.21148
TSC22D2	938.426	0.259196	0.0998467	2.59594	0.00943336	0.0941392
TPK1	225.974	0.418452	0.158192	2.64521	0.00816394	0.0854462
AFAP1	1229.98	0.417772	0.0861191	4.85109	1.22785e-06	8.03025e-05
XRCC2	837.437	-0.364647	0.0995879	-3.66156	0.000250684	0.00637045
IGF2R	8949.76	0.309294	0.0726954	4.25466	2.09371e-05	0.00085638
C6orf141	366.414	-0.324041	0.137783	-2.35182	0.0186816	0.145786
PDGFA	777.197	0.547326	0.110736	4.9426	7.70871e-07	5.54855e-05
SSPOP	445.518	0.306311	0.126003	2.43098	0.0150581	0.126633
CPLANE1	1899.19	0.224825	0.0906426	2.48035	0.0131254	0.114965
TXNRD3	598	0.272108	0.117471	2.31639	0.0205369	0.15528
HSD17B11	1384.15	-0.191416	0.0955645	-2.003	0.0451769	0.254056
ECI2	180.851	-0.455017	0.187479	-2.42702	0.0152233	0.127413
RPL10A	11038.2	-0.177305	0.0793738	-2.23379	0.0254967	0.176625
SFT2D1	1324.47	-0.242347	0.0899454	-2.69438	0.00705204	0.0776568
RAET1G	89.6466	-0.482336	0.234886	-2.05349	0.0400251	0.23595
HSD17B8	212.753	-0.361769	0.164017	-2.20568	0.0274063	0.186602
PRRT1	93.1686	0.497405	0.231876	2.14513	0.0319424	0.205708
VARS1	3528.34	0.19159	0.0806456	2.3757	0.0175157	0.139909
MRPS18B	1186.18	0.595005	0.107145	5.55326	2.80392e-08	3.16892e-06
PPP1R11	911.528	-0.514739	0.0987349	-5.21334	1.85467e-07	1.64797e-05
SAMD9	1768.74	-0.272697	0.097756	-2.78957	0.00527777	0.0635503
LINC01446	1.52244	-4.49135	2.23956	-2.00546	0.0449136	NA
HLA-A	9925.26	-0.206654	0.0849856	-2.43164	0.0150307	0.12649
LPAL2	1408.83	-0.194879	0.0956693	-2.03701	0.0416492	0.241649
MXD3	757.714	-0.54196	0.102441	-5.29046	1.22011e-07	1.17313e-05
GPSM3	1039.51	-0.195423	0.0986843	-1.98029	0.047671	0.261944
ITGA1	2895.69	0.491313	0.0967896	5.0761	3.85263e-07	3.10233e-05
NEURL1B	934.825	-0.429655	0.11029	-3.8957	9.79137e-05	0.0030719
ARHGEF28	5937.38	0.538889	0.0805976	6.68618	2.29077e-11	6.02332e-09
CRPPA	143.551	0.544451	0.188943	2.88156	0.0039571	0.0513945
CHCHD2P2	4.05821	-4.44049	1.69074	-2.62636	0.00863041	NA
LINC01615	458.658	0.486063	0.13009	3.73637	0.000186693	0.00501114
ENSG00000223838	14.1734	-1.31568	0.589535	-2.23172	0.0256336	NA
HLA-DPB1	917.122	-0.216306	0.106199	-2.03679	0.0416708	0.241649
PDZPH1P	3.95492	5.0068	1.64549	3.04275	0.00234429	NA
LTA	3.14605	-4.78175	1.70972	-2.7968	0.00516109	NA
ENSG00000227598	309.29	-0.504315	0.141424	-3.56597	0.000362518	0.00858899
ENSG00000228204	124.459	-0.540294	0.208371	-2.59294	0.00951602	0.0945292
DHFR	4899.92	-0.320579	0.0792817	-4.04354	5.26506e-05	0.0018739
LINC00242	11.5143	-2.4952	0.777084	-3.21098	0.00132285	NA
MIR5689HG	59.942	0.703806	0.286952	2.4527	0.0141789	0.121222
ATXN1-AS1	14.7373	-1.82376	0.623981	-2.92279	0.00346915	NA
ENSG00000230333	7.32955	2.23587	1.05293	2.12348	0.0337137	NA
KLF3-AS1	11.0433	-1.70152	0.741154	-2.29577	0.0216888	NA
SPRY4-AS1	1081.55	0.226369	0.0980687	2.30827	0.0209841	0.156912
HLA-DPA1	2176.06	-0.184409	0.093778	-1.96645	0.0492472	0.266934
RPS18	20651.4	-0.154255	0.0768347	-2.00762	0.0446839	0.252547
ENSG00000232546	57.5957	0.79636	0.334042	2.38401	0.0171251	0.1379
HCG25	13.2972	1.29375	0.620159	2.08616	0.0369641	NA
SNHG15	547.384	-0.256952	0.11409	-2.2522	0.0243099	0.172472
ENSG00000233085	17.8386	1.22558	0.545641	2.24613	0.0246958	NA
ENSG00000233760	16.2524	-1.20834	0.594373	-2.03297	0.0420554	NA
TRIM26	1187.56	-0.203705	0.096616	-2.1084	0.0349964	0.216693
ENSG00000234210	12.4893	1.52427	0.75989	2.00591	0.0448662	NA
FAM133B	543.37	-0.229925	0.112694	-2.04026	0.0413245	0.24059
MCIDAS	132.402	0.454174	0.214591	2.11647	0.0343051	0.213933
HLA-B	5965.88	-0.202794	0.0884425	-2.29294	0.0218512	0.161072
ZSCAN31	94.314	0.465986	0.218884	2.12892	0.0332607	0.210341
ENSG00000235538	2.48164	4.41999	1.74802	2.52857	0.0114528	NA
RNF217-AS1	71.2348	-0.535223	0.267989	-1.99718	0.0458051	0.254706
ZKSCAN7-AS1	310.197	0.322153	0.129343	2.49069	0.0127495	0.113026
NR2F1-AS1	1502.89	0.207454	0.0914458	2.2686	0.0232927	0.167469
KIFC1	2720.23	-0.325678	0.0865641	-3.76228	0.000168373	0.00459904
PRKAG2-AS1	13.2532	-1.26059	0.572199	-2.20306	0.0275902	NA
RPS17P11	5.86806	-2.24831	0.992927	-2.26432	0.0235542	NA
H2AZ1-DT	7.95956	-2.28747	0.985675	-2.32071	0.0203023	NA
SCAMP1-AS1	262.575	-0.336678	0.15261	-2.20613	0.0273747	0.186602
LINC02211	965.899	-0.22261	0.0996018	-2.235	0.0254173	0.176625
PRR7-AS1	158.787	-0.446239	0.183374	-2.43349	0.0149541	0.12601
MIR4458HG	133.331	-0.372852	0.187705	-1.98637	0.0469925	0.258851
CKMT2-AS1	153.273	0.42618	0.206635	2.06248	0.0391625	0.23275
FAM174A-DT	3.05854	5.58606	1.76594	3.16323	0.00156031	NA
ENSG00000247925	1.65305	4.53459	2.06711	2.19368	0.0282583	NA
ENSG00000248125	15.9845	-1.88355	0.585624	-3.21631	0.00129851	NA
MEF2C-AS1	111.042	0.618183	0.224021	2.75948	0.00578932	0.0676243
LUCAT1	3142.69	-0.20651	0.0959366	-2.15256	0.0313529	0.202856
LINC02432	4.69649	3.16357	1.47617	2.14309	0.0321057	NA
FAM151B-DT	143.837	0.387109	0.190207	2.0352	0.0418305	0.242113
ENSG00000249141	10.3414	1.50457	0.671379	2.24101	0.0250254	NA
TMEM150C	66.1134	-0.655606	0.270705	-2.42184	0.015442	0.128773
LINC01091	28.0382	0.934276	0.436196	2.14187	0.0322037	NA
LINC01179	3.84834	-2.78872	1.37124	-2.03372	0.0419802	NA
ENSG00000250027	5.21766	2.82988	1.20054	2.35718	0.0184142	NA
ENSG00000250264	10.8843	1.54323	0.783916	1.96862	0.0489971	NA
EDIL3-DT	205.154	-0.378103	0.173359	-2.18104	0.0291804	0.194295
ENSG00000250371	4.71007	-3.99182	1.53318	-2.60362	0.00922463	NA
ENSG00000250697	1004.6	-0.252418	0.0977392	-2.58256	0.00980694	0.0958009
TMEM184C-DT	2.14527	-4.764	1.92153	-2.47927	0.013165	NA
WWC2-AS2	27.8053	-0.900597	0.425473	-2.1167	0.0342855	NA
ENSG00000251361	200.088	0.553697	0.180353	3.07007	0.00214006	0.0324002
LINC02615	271.835	0.369296	0.147244	2.50806	0.0121396	0.10981
ENSG00000260000	33.4477	-1.1332	0.416807	-2.71876	0.00655267	0.0740566
ENSG00000260633	8.53219	-2.15282	0.860632	-2.50144	0.0123689	NA
URGCP-MRPS24	3.96811	2.46389	1.24913	1.97248	0.0485545	NA
MTDHP1	1.5909	-4.69752	2.1011	-2.23574	0.0253689	NA
IRF2-DT	15.474	-1.46597	0.591615	-2.47791	0.0132154	NA
NUP153-AS1	17.6778	-1.58971	0.555517	-2.86168	0.00421399	NA
CD24	82.6205	0.634232	0.239357	2.64973	0.00805563	0.0849335
ZNF595	376.562	-0.289681	0.134912	-2.14719	0.0317783	0.205023
HNRNPD-DT	10.824	1.75998	0.755457	2.32969	0.0198224	NA
SAP30-DT	178.331	-0.635619	0.185967	-3.41792	0.000631018	0.0131554
LINC02604	213.235	0.418921	0.160667	2.60738	0.00912382	0.0917438
LINC01394	2.11642	-4.62603	2.19087	-2.11151	0.0347289	NA
EEF1AKMT4-ECE2	8.14699	-2.1272	0.932378	-2.28148	0.0225203	NA
ENSG00000285190	4.83297	-2.15075	1.09626	-1.9619	0.0497746	NA
ENSG00000286074	28.4979	-0.96052	0.419723	-2.28846	0.0221107	NA
ENSG00000286271	58.6656	-1.03384	0.299638	-3.45031	0.000559933	0.0120236
ENSG00000286407	21.7273	1.27361	0.48093	2.64823	0.00809154	NA
ENSG00000286839	11.0993	1.47465	0.67451	2.18626	0.0287967	NA
ENSG00000287265	17.602	-1.28083	0.529507	-2.4189	0.0155675	NA
ENSG00000287382	78.478	0.578215	0.250162	2.31136	0.0208131	0.156451
ENSG00000287629	10.1053	-1.64694	0.814706	-2.02152	0.0432262	NA
ENSG00000288637	6.19546	-2.15889	1.05683	-2.04279	0.0410736	NA
SLC25A5	6731.39	-0.223405	0.0781833	-2.85745	0.00427062	0.0542629
FAM214B	1096.28	-0.273495	0.0948299	-2.88406	0.00392588	0.0511954
ALDH3B1	636.539	0.28221	0.111211	2.53762	0.011161	0.104702
GTF2IRD1	1002.14	0.201781	0.096099	2.09972	0.0357531	0.220022
ADAM22	796.603	0.210443	0.107056	1.96572	0.0493309	0.267275
ST3GAL1	2390.84	-0.313361	0.0867389	-3.61269	0.000303033	0.00750822
ANOS1	322.334	0.555183	0.154202	3.60036	0.000317773	0.00775415
MBTPS2	1101.76	0.312716	0.103221	3.02958	0.00244891	0.0357325
CAPN1	3530.2	0.528955	0.0804988	6.57096	4.99905e-11	1.17105e-08
PHLDB1	2774.43	0.232859	0.082912	2.80851	0.00497713	0.0609556
ADGRA2	91.6538	-0.52208	0.237041	-2.20249	0.0276308	0.187805
MRE11	1282.66	-0.326689	0.0816575	-4.00072	6.31512e-05	0.00216971
FHL1	996.734	0.282753	0.100363	2.81731	0.00484278	0.0598794
VIM	86444.7	-0.168373	0.0806528	-2.08763	0.0368313	0.224154
FAS	89.5091	-0.642105	0.241057	-2.66371	0.00772838	0.082302
CD44	21172.6	0.241871	0.0787754	3.07038	0.00213787	0.0324002
HMGB3	2764.78	-0.457334	0.0909329	-5.02935	4.92144e-07	3.8429e-05
HSPA5	25027.9	0.199437	0.083813	2.37955	0.0173337	0.139063
WWC3	2241.34	0.314225	0.088066	3.56806	0.000359633	0.0085489
RFC2	1555.14	-0.323495	0.0976534	-3.31268	0.000924052	0.0175857
NFE2L3	1339.14	0.232921	0.106837	2.18015	0.0292465	0.194333
LAMC3	9.97102	-2.07145	0.853291	-2.4276	0.015199	NA
RRP12	1802.89	0.226411	0.0867316	2.61048	0.00904159	0.0911517
DGAT2	767.53	-0.567219	0.109589	-5.17586	2.26864e-07	1.96165e-05
CDON	342.904	-0.392725	0.135667	-2.89476	0.00379443	0.0499872
SLK	6553.75	-0.241285	0.0846629	-2.84996	0.00437252	0.0552594
SLC9A7	4911.63	-0.255252	0.083763	-3.04731	0.00230898	0.0343124
MSANTD3	657.45	-0.236189	0.117989	-2.00179	0.0453075	0.254243
KLF6	3903.49	0.20804	0.0813717	2.55666	0.0105681	0.100487
TRAM1	8338.23	0.220989	0.0823005	2.68515	0.00724978	0.079225
PDZD4	7.39861	2.22011	1.073	2.06906	0.03854	NA
OTUD5	2385.04	0.17412	0.0791783	2.19909	0.0278718	0.188405
ACSL4	3127.63	-0.465422	0.0863466	-5.39016	7.03947e-08	7.24786e-06
GBA2	2965.21	0.306896	0.0888	3.45604	0.000548174	0.0118501
ATP6AP1	2736.02	0.266768	0.084422	3.15994	0.00157801	0.0262675
FAM50A	2948.89	0.224035	0.0846188	2.64758	0.00810711	0.0850587
CPSF1	3946.81	0.162452	0.0773033	2.10149	0.0355982	0.219344
UBE2D1	963.538	-0.212312	0.101405	-2.0937	0.0362865	0.221906
HSD17B10	881.321	-0.208006	0.10327	-2.01419	0.0439895	0.249785
PAG1	1426.7	0.226323	0.0872781	2.59313	0.0095107	0.0945292
MCAM	317.392	0.293387	0.146303	2.00533	0.0449276	0.253547
POLD3	995.877	-0.217084	0.0970011	-2.23795	0.0252242	0.176146
ARAF	1470.04	-0.37366	0.0874994	-4.27043	1.95098e-05	0.000810853
CTTN	27867.7	0.158354	0.0674959	2.34613	0.0189696	0.147294
LAT2	335.221	-0.522661	0.139559	-3.7451	0.000180325	0.00487066
MTMR2	1808.84	0.219347	0.0994624	2.20533	0.0274313	0.186602
TRIP6	1678.1	0.241067	0.0962523	2.50453	0.0122613	0.110285
PIR	235.753	0.570452	0.160886	3.54569	0.000391594	0.00914002
AAMDC	102.503	-0.603678	0.23385	-2.58147	0.00983806	0.0958559
EFNB1	343.515	-0.420722	0.13882	-3.0307	0.00243988	0.035641
KIF4A	3990.87	-0.252804	0.0801077	-3.15581	0.00160056	0.0264771
DTX2	1079.53	0.233017	0.0902372	2.58228	0.00981506	0.0958009
DPYSL2	6067.28	0.442246	0.0742967	5.95243	2.64198e-09	3.82463e-07
PSMD5	1577.03	-0.208274	0.0967623	-2.15243	0.0313637	0.202856
NUP188	5414.03	-0.315202	0.0643192	-4.90059	9.55481e-07	6.65428e-05
SH2D3C	9.5961	1.56471	0.703753	2.22338	0.0261904	NA
NRP1	24164.8	-0.208221	0.0721753	-2.88494	0.00391488	0.0511036
TBL1X	2193.85	0.229897	0.0881982	2.6066	0.00914474	0.091776
PGRMC1	1319.01	-0.210319	0.0997262	-2.10896	0.0349481	0.216581
POLA1	1442.23	-0.291987	0.0904115	-3.22954	0.00123991	0.0217347
NKAP	458.395	0.306446	0.132932	2.30529	0.0211505	0.157881
PRPS2	1377.62	-0.189287	0.0877831	-2.1563	0.03106	0.201788
GLRA2	12.0632	-1.62838	0.642407	-2.53481	0.0112508	NA
PLP2	5846.73	-0.198416	0.0853324	-2.32521	0.0200606	0.152484
RENBP	3.21856	3.87518	1.88775	2.05281	0.0400914	NA
ASB9	243.611	-0.41543	0.16691	-2.48895	0.0128119	0.113026
RBBP7	3988.33	-0.240548	0.0773655	-3.10924	0.00187568	0.0296883
SCML2	194.502	-0.461504	0.167875	-2.7491	0.00597591	0.0691767
PGK1	44632.1	-0.230813	0.0801279	-2.88055	0.00396976	0.0515069
MAGT1	4046.44	-0.269193	0.0865718	-3.10948	0.00187419	0.0296883
UBL4A	1934.22	0.237091	0.0855625	2.77097	0.00558901	0.0660026
CD99L2	3981.86	-0.247762	0.0804719	-3.07886	0.00207794	0.0318716
RP1	265.508	-0.320238	0.157126	-2.0381	0.0415401	0.241409
BPNT2	3345.49	-0.171088	0.0866028	-1.97554	0.0482064	0.263845
PLAT	4167.7	0.737088	0.0896477	8.22206	2.00035e-16	1.17148e-13
JPH1	190.891	-0.556957	0.194096	-2.86949	0.00411135	0.0528649
NDRG1	11937.8	-0.376303	0.0837239	-4.49457	6.97099e-06	0.000335128
SPAG1	914.881	0.201808	0.102383	1.97111	0.0487117	0.265288
CHRAC1	1520.35	-0.318851	0.0949306	-3.35878	0.000782873	0.0155177
NCALD	4.86863	3.67623	1.57902	2.32817	0.0199031	NA
ERI1	725.613	-0.288625	0.109984	-2.62425	0.00868404	0.0886571
MCM4	6835.33	-0.327838	0.0790472	-4.14737	3.3631e-05	0.00129731
CFAP69	263.408	0.391632	0.151264	2.58906	0.00962386	0.0951487
NAMPT	15419.5	0.167768	0.0841877	1.99279	0.0462849	0.256709
PALS2	826.77	-0.279229	0.110062	-2.537	0.0111806	0.104704
ZC3HAV1	3129.98	-0.21692	0.080334	-2.70022	0.00692933	0.0767495
H2AZ2	12095.6	-0.208755	0.0782881	-2.66649	0.00766471	0.0819519
CAV1	13721.4	-0.378249	0.0796795	-4.74713	2.06319e-06	0.000124799
MET	4090.83	-0.732513	0.0865908	-8.45948	2.68581e-17	1.92244e-14
RNF32	492.581	0.316456	0.138243	2.28913	0.0220717	0.161943
EPHB6	41.6412	-1.26007	0.400189	-3.14868	0.00164011	0.0269875
CASP2	1303.4	-0.253804	0.0945659	-2.68389	0.0072771	0.0793693
IMPDH1	832.459	-0.322348	0.107993	-2.98489	0.00283677	0.0395124
EZH2	3618.01	-0.243214	0.0771246	-3.15352	0.00161314	0.0266458
GLI3	1895.51	-0.216028	0.0892452	-2.42061	0.0154946	0.129045
POLD2	5248.05	-0.150901	0.0769058	-1.96215	0.0497446	0.268387
CNTNAP3	3488.24	0.384289	0.0746871	5.14532	2.67064e-07	2.2199e-05
TRIM14	2504.3	-0.177098	0.076523	-2.31432	0.0206504	0.155773
CORO2A	905.335	0.273728	0.0952772	2.87296	0.00406643	0.0524443
LHX6	103.243	-0.922737	0.235784	-3.91348	9.09762e-05	0.00292303
PTGR1	1464.69	0.232401	0.0873724	2.6599	0.00781649	0.082887
TBC1D13	1315.46	-0.692051	0.0967883	-7.15016	8.66799e-13	3.38419e-10
NCS1	1201.44	0.232408	0.103315	2.2495	0.0244807	0.173207
CA9	268.757	-0.779125	0.176273	-4.41998	9.87088e-06	0.000457469
RAPGEF1	2796.67	0.144887	0.0633259	2.28795	0.0221402	0.162261
PDLIM1	7058.84	-0.450813	0.0868948	-5.18803	2.12532e-07	1.86277e-05
RASSF4	1229.47	-0.192953	0.0907745	-2.12563	0.0335341	0.211377
SPOCK2	27.5898	1.42621	0.444811	3.20633	0.0013444	NA
CCSER2	2187.58	0.224403	0.0945079	2.37444	0.0175758	0.140215
DKK1	1338.1	0.621217	0.101571	6.11611	9.5886e-10	1.69232e-07
TFAM	3032.4	-0.20076	0.0918898	-2.1848	0.0289039	0.193252
HTATIP2	1311.44	0.179522	0.0832764	2.15573	0.0311045	0.201788
MTCH2	2960.94	0.202153	0.083267	2.42776	0.0151923	0.127267
EHD1	6486.15	-0.222535	0.0797201	-2.79145	0.00524722	0.0633199
CPT1A	1390.28	0.289624	0.0910654	3.1804	0.00147072	0.0249326
ARHGEF17	1349.88	0.188908	0.0948199	1.99229	0.0463397	0.256902
NECTIN1	963.163	-1.03197	0.115227	-8.95593	3.36881e-19	2.89358e-16
HIPK3	2982.11	-0.272914	0.0846852	-3.22269	0.00126995	0.0221108
CARS1	4625.57	0.203785	0.0744546	2.73703	0.00619957	0.0710002
SLC22A18	882.876	0.277676	0.105052	2.64323	0.00821191	0.0857202
SOX6	370.045	0.330711	0.138195	2.39307	0.0167081	0.135515
SPCS2	1507.48	-0.270155	0.0987499	-2.73575	0.00622389	0.0711522
FBXW2	3345.11	0.206724	0.0877467	2.35592	0.018477	0.144628
PHF19	3918.33	-0.532167	0.0800976	-6.64398	3.05326e-11	7.56504e-09
MAPKAP1	2935.36	-0.197986	0.0837282	-2.36463	0.018048	0.142395
PPP1R3C	114.789	-0.596801	0.212357	-2.81037	0.00494852	0.0607786
KCNJ5	5.09707	-2.48448	1.20812	-2.05648	0.0397366	NA
ENY2	1252.48	-0.245983	0.103834	-2.36902	0.0178355	0.141498
CLU	2555.29	-0.289809	0.0895992	-3.23451	0.00121852	0.0214473
PTK2B	110.515	-0.705861	0.23703	-2.97793	0.00290199	0.0402598
LYPLA1	2177	-0.270975	0.0864191	-3.1356	0.00171506	0.0277947
KIF18A	1789.54	-0.212834	0.0924594	-2.30191	0.02134	0.158652
MAPK8IP1	432.665	0.268708	0.131862	2.0378	0.04157	0.241473
WIPF3	5.66231	-5.41354	1.44039	-3.75838	0.000171015	NA
INHBA	70.2207	0.859423	0.288289	2.98112	0.00287195	0.0399592
CYREN	348.772	-0.480063	0.148628	-3.22996	0.00123807	0.0217347
ZWINT	3263.42	-0.279148	0.0849195	-3.2872	0.00101188	0.0185995
PRDX4	1310.47	-0.184387	0.0900537	-2.04753	0.0406065	0.237698
AGO2	8047.66	0.213309	0.0799043	2.66956	0.00759514	0.0814786
IQSEC2	2373.2	0.168971	0.0860238	1.96423	0.0495029	0.267644
CFP	28.2355	-1.16335	0.431949	-2.69326	0.00707563	NA
DNAAF11	254.235	0.846697	0.163926	5.16513	2.40266e-07	2.05006e-05
STARD8	1288.52	-0.297912	0.0956965	-3.11309	0.00185139	0.0294122
SAT1	7916.43	0.394432	0.0837945	4.70713	2.51225e-06	0.000146461
MOSPD2	571.726	0.24089	0.114896	2.0966	0.036029	0.221046
COL5A1	9114.33	0.481378	0.0743784	6.47202	9.67027e-11	2.04249e-08
ASS1	766.667	-0.281127	0.106439	-2.64121	0.00826106	0.0859737
POMT1	795.508	0.282594	0.111915	2.52507	0.0115676	0.106724
FIBCD1	1801.47	0.282141	0.0893653	3.15717	0.00159309	0.0264162
PLXNA3	4947.26	0.267016	0.0741243	3.60227	0.000315453	0.00772681
MPP1	503.603	-0.259479	0.120074	-2.16099	0.0306962	0.200363
FIGNL1	1212.95	-0.299789	0.0918722	-3.26311	0.00110198	0.0198438
MORC4	6447.13	0.219018	0.0809366	2.70605	0.00680894	0.0759535
TCEAL4	883.762	-0.237305	0.102026	-2.32594	0.0200217	0.152484
MACROD1	721.2	0.330385	0.109367	3.02089	0.00252033	0.0363565
AMPD3	1253.15	-0.321853	0.0950107	-3.38755	0.000705211	0.0143765
MICAL2	6761.02	0.27506	0.0821394	3.34869	0.000811932	0.0159223
RRAS2	1627.89	-0.227922	0.099428	-2.29233	0.0218863	0.161133
LOXL2	8812.88	0.243021	0.0718361	3.38299	0.000717009	0.0144795
LDHA	62216.1	-0.464766	0.0817503	-5.68518	1.30673e-08	1.61884e-06
DDB2	1146.68	-0.203426	0.102737	-1.98006	0.0476964	0.261944
SLC43A3	1528.32	-0.242262	0.0938149	-2.58234	0.00981331	0.0958009
ETS1	4874.03	-0.409502	0.0869559	-4.7093	2.48567e-06	0.000145714
CTSL	3529.47	-0.24529	0.0907612	-2.70259	0.00688015	0.076549
AGTPBP1	1809.88	-0.17988	0.0844968	-2.12884	0.0332672	0.210341
GOLM1	6086.05	-0.170671	0.0790564	-2.15885	0.0308614	0.201012
EHF	5557.46	0.383238	0.0850208	4.50758	6.55703e-06	0.000320003
LRRC8A	5771.95	-0.304365	0.076672	-3.9697	7.19619e-05	0.00237733
SMC2	4415.06	-0.234524	0.0872113	-2.68914	0.00716356	0.0784824
KLF4	1094.54	-0.405137	0.0953827	-4.24749	2.16177e-05	0.000878618
SLC31A2	35.8325	-0.761163	0.375532	-2.02689	0.0426734	0.244828
ATP6V1G1	1229.04	0.214254	0.0994682	2.15399	0.0312407	0.202366
ANP32B	6220.14	-0.224458	0.0846923	-2.65027	0.00804266	0.0848662
DSCC1	119.283	-0.419195	0.209788	-1.99819	0.0456963	0.254637
RNF38	1432.88	-0.267014	0.0931337	-2.86699	0.0041439	0.0531774
DNAJB5	386.446	-0.331829	0.147663	-2.2472	0.024627	0.173955
TMEM8B	531.987	0.314122	0.109875	2.85889	0.00425121	0.0540983
ARHGEF39	450.428	-0.291014	0.13194	-2.20566	0.0274079	0.186602
RPS6	21519.3	-0.162949	0.0788544	-2.06646	0.0387852	0.231991
THAP12	3096.9	-0.217807	0.0839313	-2.59506	0.00945735	0.0941642
ANKRD42	2825.06	0.434929	0.0782714	5.55667	2.74967e-08	3.13511e-06
SYTL2	623.267	-0.293796	0.113951	-2.57826	0.00992986	0.0964101
PRCP	9318.07	-0.167727	0.0823779	-2.03607	0.0417432	0.241934
MRPL15	1448.07	-0.22283	0.0904973	-2.46228	0.0138056	0.119217
GGH	1283.59	-0.455618	0.101449	-4.49111	7.08523e-06	0.000339354
SORL1	1229.59	-0.418704	0.102835	-4.07161	4.66896e-05	0.00171322
PPP2R1B	4221.22	0.170131	0.0779738	2.1819	0.0291166	0.194071
ADAMTS14	536.274	1.33654	0.129477	10.3226	5.56808e-25	1.19565e-21
IFITM3	5.94999	2.27618	1.15648	1.96819	0.0490458	NA
VWDE	642.262	-0.255516	0.112748	-2.26626	0.0234355	0.16812
EGFR	10227.9	-0.389702	0.0724232	-5.3809	7.4114e-08	7.51878e-06
CDCA5	1496.41	-0.31498	0.0881711	-3.57238	0.000353756	0.00842477
TRIM4	887.28	0.230554	0.105247	2.19061	0.0284802	0.191613
CASK	1264.81	0.265102	0.0993613	2.66806	0.00762897	0.0817055
KDM6A	916.693	-0.217875	0.0996013	-2.18747	0.0287079	0.192442
NDUFB11	1230.71	-0.27023	0.100085	-2.7	0.00693391	0.0767495
SNX12	2086.75	-0.339423	0.0831497	-4.08208	4.46348e-05	0.00165252
GCNA	79.0211	0.518778	0.256694	2.021	0.0432799	0.247435
FRMPD3	51.8169	-0.896104	0.336186	-2.6655	0.00768732	0.0821256
ZNF185	6140.38	-0.230782	0.0749291	-3.08	0.00207	0.0318636
CETN2	1233.76	0.61744	0.101057	6.10982	9.97462e-10	1.73666e-07
RPL10	41943.5	-0.177788	0.0781098	-2.27613	0.0228384	0.165665
BIN3	377.206	0.269601	0.121778	2.21386	0.0268382	0.184025
PLPBP	966.928	-0.236019	0.095009	-2.48418	0.0129851	0.113964
ST18	7.02801	-2.43186	1.15621	-2.1033	0.0354392	NA
TACC1	7842.65	0.186429	0.0772108	2.41455	0.0157548	0.130285
TRIM55	15.813	1.13796	0.558332	2.03814	0.0415362	NA
LRP12	1190.98	0.280612	0.100405	2.7948	0.00519313	0.0627657
ARHGAP39	930.403	0.331198	0.102549	3.22966	0.00123937	0.0217347
UHRF2	1919.58	-0.348398	0.0857804	-4.06151	4.87572e-05	0.00177454
CEP78	1508.02	-0.225182	0.0974907	-2.30978	0.0209001	0.156804
ZNF462	1055.5	0.199255	0.0950942	2.09534	0.0361405	0.221309
UGCG	4082.81	0.286378	0.08756	3.27065	0.001073	0.0194731
SNX30	1998.65	-0.245545	0.0932917	-2.63201	0.00848802	0.0870006
STOM	914.463	-0.311384	0.104633	-2.97596	0.00292077	0.0404202
GSN	5711.12	-0.165636	0.0816007	-2.02983	0.0423735	0.243944
ALAD	1619.24	-0.203673	0.091565	-2.22435	0.0261247	0.179972
SURF4	7909.87	-0.317852	0.0779132	-4.07956	4.51207e-05	0.00166572
SEC16A	5707.64	0.159706	0.0731536	2.18316	0.029024	0.193754
NOTCH1	1717.98	-0.358913	0.0885811	-4.0518	5.08254e-05	0.00182873
NACC2	3127.39	0.288628	0.0823802	3.50361	0.000458998	0.0103027
FAM171A1	2700.71	0.215542	0.0841386	2.56175	0.0104147	0.0994684
RSU1	2109.72	0.211357	0.083503	2.53113	0.0113697	0.105898
ADM	1054.88	0.35978	0.118811	3.02818	0.00246031	0.0358582
ZNF215	798.004	-0.224525	0.100448	-2.23523	0.025402	0.176625
PTPRJ	7131.42	0.259203	0.0779879	3.32363	0.000888551	0.017235
CSTPP1	1249.85	0.172615	0.08758	1.97094	0.0487306	0.265288
ENDOD1	1150.33	-0.250543	0.101566	-2.46681	0.0136324	0.118356
CAPN5	2582.73	-0.2445	0.07716	-3.16874	0.001531	0.0256842
PAK1	2867.22	-0.33878	0.0853278	-3.97034	7.17708e-05	0.00237711
RPS3	17882	-0.217539	0.0770649	-2.82281	0.00476053	0.0590893
TTC12	1503.12	0.203334	0.082888	2.45312	0.0141623	0.12116
MTA2	4230.45	-0.308307	0.0830403	-3.71274	0.000205031	0.00540209
CHEK1	1726.1	-0.253012	0.0918647	-2.75418	0.00588389	0.0684189
ESAM	1278.07	-0.342568	0.0903806	-3.79028	0.000150477	0.00422384
MPZL2	157.445	-0.5697	0.185667	-3.0684	0.00215211	0.0325443
TM7SF2	310.974	0.297944	0.138306	2.15425	0.0312209	0.202339
PRSS23	22900.5	-0.217835	0.0777124	-2.80309	0.00506162	0.0615806
PIH1D2	272.108	0.500547	0.163026	3.07034	0.00213812	0.0324002
PIP4K2A	2918.46	-0.185044	0.0900036	-2.05596	0.0397866	0.235467
TMEM86A	26.9817	-0.826501	0.418993	-1.97259	0.0485425	NA
KCTD14	376.717	0.386859	0.13641	2.83601	0.00456816	0.057142
FRMD4A	1344.79	-0.34375	0.0870399	-3.94934	7.83677e-05	0.00257574
VPS26B	1705.56	0.185507	0.0853382	2.17379	0.0297209	0.196057
NCAPD3	2337.18	-0.199101	0.0786533	-2.53138	0.0113614	0.105898
AKR1C2	247.176	0.363165	0.175641	2.06766	0.0386722	0.231756
TMEM123	8026.82	-0.212726	0.0841938	-2.52662	0.0115166	0.106548
HHEX	361.245	0.279299	0.121707	2.29485	0.0217416	0.160527
UBASH3B	657.827	0.344653	0.107312	3.21168	0.00131963	0.0227605
NRGN	414.012	-0.351324	0.139156	-2.52468	0.0115804	0.106725
FAM167A	139.266	-0.644554	0.207625	-3.10442	0.00190653	0.0301025
CNTNAP3B	705.192	0.459195	0.105422	4.35577	1.32597e-05	0.000597336
PIP4P2	484.538	-0.355547	0.124151	-2.86382	0.00418564	0.0535529
TTC39B	573.901	-0.220804	0.110445	-1.99921	0.0455854	0.254637
MARVELD1	1492.93	-0.348235	0.0936475	-3.71857	0.000200354	0.00530054
GNAQ	1697.24	-0.343821	0.0982514	-3.4994	0.000466306	0.0104485
RPL30	3630.76	-0.17126	0.0840651	-2.03723	0.0416269	0.241649
PHF6	1800.86	-0.21216	0.0794331	-2.67093	0.00756422	0.0813178
RAB11FIP1	798.45	0.368499	0.106823	3.44961	0.000561392	0.012031
ATAD2	5905.7	-0.176844	0.0804054	-2.19941	0.027849	0.18835
NRG1	3013.93	0.164634	0.0834052	1.97391	0.048392	0.2643
TSC22D3	442.177	0.333482	0.12664	2.63331	0.00845575	0.086867
TMEM164	1327.35	-0.26786	0.095094	-2.81679	0.00485062	0.0599189
CREB3L1	3620.6	-0.319458	0.0861651	-3.70752	0.000209301	0.00549214
GDPD5	301.444	-0.38108	0.14725	-2.58797	0.00965423	0.0951581
EMSY	2536.93	-0.221844	0.0850876	-2.60725	0.00912739	0.0917438
STC1	2102.64	-0.311816	0.0922704	-3.37937	0.000726528	0.0145937
G6PD	9017.26	0.42655	0.0813227	5.24515	1.56154e-07	1.4474e-05
VAV2	1319.89	-0.405972	0.0960295	-4.22758	2.36217e-05	0.000942505
SLC2A6	793.198	0.332661	0.112166	2.96578	0.00301916	0.0415142
PIERCE1	92.0545	0.739968	0.245806	3.01037	0.00260927	0.0370697
MED27	928.432	0.213378	0.103952	2.05266	0.0401054	0.23595
MPZL3	242.807	0.352975	0.166524	2.11966	0.0340344	0.212864
LY6E	4410.95	-0.259289	0.0849832	-3.05106	0.00228036	0.034056
RECQL4	1762.46	-0.257553	0.102154	-2.52121	0.0116953	0.107553
ORAI2	1877.1	0.205152	0.0849591	2.41472	0.0157474	0.130285
SH2B2	271.979	0.349124	0.152991	2.28198	0.0224904	0.16408
LRWD1	689.348	0.232013	0.1129	2.05502	0.0398771	0.235677
NAPEPLD	771.66	-0.461166	0.107972	-4.27115	1.94471e-05	0.000810853
SHANK2	651.47	0.572528	0.121255	4.72168	2.33904e-06	0.000138239
LRP5	9930.23	0.203907	0.0769868	2.64859	0.00808281	0.0850436
KIAA0895	553.334	0.262224	0.113567	2.30897	0.0209452	0.156897
ZNF704	144.578	0.570516	0.216065	2.64049	0.0082787	0.0860821
SHH	404.971	-0.685208	0.136493	-5.02009	5.16485e-07	4.00867e-05
MED30	266.199	-0.386026	0.150433	-2.56609	0.0102851	0.0989192
TMEM74	48.6994	-0.676469	0.324539	-2.0844	0.0371236	0.225348
VIRMA	2195.72	0.182993	0.0864847	2.1159	0.0343534	0.214027
GEM	611.36	-0.505206	0.12501	-4.04131	5.31541e-05	0.00188142
PDP1	1787.93	0.593278	0.100154	5.92366	3.14853e-09	4.45777e-07
TMEM67	614.699	0.410083	0.110245	3.71974	0.000199426	0.00528685
FAM219A	1194.66	0.318577	0.0940654	3.38676	0.000707222	0.0143947
ABCA1	3141.99	0.533286	0.0877067	6.08033	1.19937e-09	1.98112e-07
NFIL3	374.431	-0.383159	0.132748	-2.88637	0.00389717	0.0509241
TMEM71	794.609	-0.334015	0.106327	-3.1414	0.00168145	0.027562
GAPVD1	2735.79	0.177459	0.0857783	2.06881	0.0385641	0.231466
ZNF367	1198.62	-0.659445	0.0879839	-7.49506	6.62678e-14	2.94412e-11
AQP3	179.287	-0.911928	0.200419	-4.5501	5.36194e-06	0.000275232
MELK	3353.61	-0.162854	0.0800942	-2.03328	0.0420242	0.242581
MARCHF8	1086.72	-0.452534	0.0999035	-4.52971	5.90647e-06	0.000296105
FOLR2	159.934	0.601598	0.18499	3.25205	0.00114575	0.0203053
MAGEC3	44.9832	0.723608	0.333819	2.16767	0.0301841	0.198212
SNAPC4	1324.32	0.310255	0.0938492	3.30589	0.000946754	0.0178954
AK8	21.9206	2.0055	0.57956	3.46039	0.000539389	NA
SPACA9	232.493	0.350613	0.165735	2.1155	0.034387	0.214133
GFI1B	3.05212	-4.7748	1.70981	-2.79259	0.00522878	NA
DIPK1B	205.735	-0.597824	0.169413	-3.52879	0.000417469	0.00962195
NSMF	2671.1	0.179538	0.0819874	2.18983	0.0285368	0.191794
UBTD1	1468.18	-0.214647	0.0957144	-2.24258	0.0249242	0.174999
ARHGAP42	747.34	-0.286266	0.116281	-2.46185	0.0138224	0.119282
DPCD	468.462	0.546383	0.119183	4.5844	4.55289e-06	0.000239426
SMPD1	850.551	-0.620627	0.108021	-5.74545	9.16775e-09	1.1931e-06
APBB1	489.301	-0.34743	0.121533	-2.85873	0.00425346	0.0540983
C11orf65	41.2582	1.15569	0.407033	2.8393	0.00452124	0.056665
TRIM66	813.475	0.239762	0.120625	1.98767	0.0468485	0.258168
RNF169	91.0325	0.616458	0.242942	2.53747	0.0111658	0.104702
RPL27A	19543.5	-0.160802	0.0790502	-2.03417	0.0419342	0.242462
TMEM135	1238.74	0.33855	0.0995246	3.40167	0.00066975	0.0137624
FAM111A	2640.73	-0.303727	0.0814185	-3.73044	0.000191147	0.00510923
NAV2	6055.64	-0.340431	0.0735104	-4.63106	3.63802e-06	0.000201168
PIP5KL1	242.364	0.486105	0.166511	2.91935	0.00350761	0.0470354
GOLGA2	3729.93	0.192318	0.0734919	2.61685	0.00887446	0.0901013
RNF214	1070.66	0.218036	0.0968346	2.25164	0.0243453	0.172533
RRM1	6909.88	-0.256542	0.0848859	-3.0222	0.00250946	0.0363085
KIFC2	1034.29	0.246339	0.0962686	2.55887	0.0105013	0.100073
BEST1	2.46269	3.83264	1.80889	2.11879	0.0341085	NA
FTH1	14250.3	0.209661	0.0882438	2.37593	0.0175046	0.139909
BSCL2	2.63186	4.53164	1.84658	2.45407	0.0141249	NA
SLC3A2	3475.67	0.225061	0.0817446	2.75322	0.00590123	0.0684968
C2CD3	1322.77	0.189577	0.0889276	2.13181	0.0330225	0.209959
SCARA3	1765.97	-0.488689	0.0852349	-5.73344	9.84154e-09	1.26798e-06
PBK	855.404	-0.265903	0.113095	-2.35114	0.0187158	0.145965
PAFAH1B2	5443.03	-0.247259	0.0840002	-2.94356	0.00324462	0.0441899
REEP4	1032.49	-0.22086	0.10652	-2.07342	0.0381336	0.229307
AR	480.835	0.311936	0.127027	2.45568	0.0140619	0.120461
ODAD2	475.785	0.307957	0.125857	2.44689	0.0144094	0.122704
PLEKHA2	1483.29	0.202697	0.0935692	2.16628	0.0302901	0.198705
METTL15	1047.29	0.258073	0.0974308	2.64878	0.00807825	0.0850436
CDK1	4663.6	-0.415553	0.0895404	-4.64095	3.46805e-06	0.0001947
DPY19L2P2	794.374	-0.264762	0.10239	-2.58583	0.00971445	0.0953971
CAVIN4	83.1572	-0.63103	0.25766	-2.44908	0.014322	0.122283
SDR16C5	105.366	-0.427157	0.213321	-2.00241	0.0452405	0.254199
KBTBD2	2316.28	-0.178617	0.08952	-1.99528	0.0460125	0.255638
MSANTD4	2638.96	0.154359	0.07289	2.1177	0.0342008	0.213421
DCDC1	40.6223	1.33265	0.408885	3.25923	0.00111715	0.019963
PKIA	835.474	-0.709349	0.109192	-6.49634	8.22949e-11	1.7971e-08
TSNARE1	1150.34	-0.22967	0.0962519	-2.38614	0.0170264	0.137383
CDC42BPG	39.449	-1.46355	0.417161	-3.50837	0.000450869	0.0101556
ESCO2	860.684	-0.272685	0.116512	-2.34041	0.0192628	0.148523
SNTB1	729.165	0.592527	0.111059	5.33527	9.5404e-08	9.38309e-06
RNASEH2C	878.704	-0.325255	0.113101	-2.8758	0.00403005	0.0520794
ANKRD13D	1267.62	0.189497	0.0878877	2.15613	0.0310734	0.201788
PHF8	1331.05	0.223088	0.0930174	2.39834	0.0164694	0.133944
MAP3K11	1361.81	-0.433742	0.0964803	-4.49565	6.93564e-06	0.000334677
PC	2974.08	-0.276932	0.0764407	-3.62283	0.000291399	0.00724784
ENSG00000173727	426.397	-0.316066	0.12214	-2.58775	0.00966058	0.0951581
B4GAT1	744.825	0.257451	0.11771	2.18716	0.028731	0.192496
FZD4	222.082	-0.318362	0.160037	-1.9893	0.0466679	0.257613
ARHGAP1	2705.42	-0.356278	0.0769617	-4.62928	3.66933e-06	0.000201173
CHST1	29.5388	-1.12506	0.427706	-2.63045	0.00852726	NA
CCNE2	328.178	-0.486057	0.143656	-3.38347	0.000715765	0.0144795
DRAP1	2157.25	-0.188333	0.0957559	-1.9668	0.0492062	0.266895
C11orf68	1170.58	-0.344029	0.102275	-3.36378	0.000768819	0.0153098
P2RY2	327.996	-0.429126	0.153734	-2.79135	0.00524881	0.0633199
FOSL1	5751.39	-1.04238	0.0764328	-13.6379	2.38326e-42	1.5353e-38
ERCC6L2-AS1	46.5785	-0.681009	0.34553	-1.97091	0.0487343	0.265288
ACBD7	556.388	-0.22396	0.110498	-2.02683	0.0426796	0.244828
BDNF	6.40056	1.96417	0.983694	1.99673	0.0458548	NA
TALDO1	4208.19	0.171147	0.0815801	2.0979	0.0359141	0.220638
MAN1B1	2365.27	0.20135	0.0837296	2.40476	0.016183	0.132214
SAMD12	162.963	-0.366266	0.181041	-2.02311	0.0430617	0.246471
DDX10	850.283	-0.236553	0.107226	-2.20612	0.0273758	0.186602
OPLAH	203.814	0.446044	0.175426	2.54264	0.0110019	0.103769
SPTY2D1	723.111	0.267724	0.10807	2.47732	0.0132374	0.115554
DNHD1	2072.38	0.237887	0.106011	2.24399	0.0248331	0.174741
MROH1	2364.43	0.210717	0.0814104	2.58833	0.00964416	0.0951487
FANCB	579.692	-0.241774	0.111093	-2.17632	0.0295311	0.195393
PHLDA2	4677.17	0.235054	0.087871	2.67499	0.00747317	0.0805726
ENSG00000182021	3.55103	3.68352	1.64171	2.24371	0.0248513	NA
B4GALNT4	396.507	0.27227	0.132714	2.05156	0.0402127	0.236157
AP1S2	2272.41	-0.283855	0.0889798	-3.1901	0.00142223	0.0243412
C8orf33	1343.62	0.183616	0.0709406	2.58831	0.00964484	0.0951487
PLCXD1	154.577	0.458763	0.212331	2.1606	0.0307263	0.200445
PAPPA	3246.34	0.25773	0.0786865	3.2754	0.00105511	0.0192824
CCDC87	9.38533	2.84938	1.03571	2.75114	0.00593888	NA
AP2A2	4587.74	0.276641	0.0726001	3.81048	0.000138696	0.00397103
CALHM3	109.288	-1.00659	0.259985	-3.87174	0.000108063	0.00327596
BCOR	1279.79	0.242013	0.0954861	2.53453	0.0112597	0.105252
ZNF703	837.789	0.571879	0.0960412	5.95452	2.60833e-09	3.82463e-07
FAM120C	662.464	-0.233325	0.117237	-1.99021	0.0465682	0.257332
KCNQ3	532.864	-0.491008	0.130889	-3.75132	0.000175908	0.00477135
GPR173	907.942	0.320027	0.102591	3.11944	0.00181197	0.0290366
OAF	7428.54	-0.347274	0.0713505	-4.86715	1.13218e-06	7.5191e-05
MAML2	1562.92	0.345183	0.0897776	3.84487	0.000120619	0.00355618
SPDYE12	25.4786	1.014	0.473623	2.14095	0.032278	NA
AMER1	399.573	-0.60545	0.135917	-4.45456	8.40668e-06	0.000399674
DGAT1	767.123	-0.427761	0.107658	-3.97334	7.08729e-05	0.0023595
F8	460.341	-0.326361	0.129123	-2.52753	0.0114868	0.106396
HSF1	3235.5	0.158858	0.0743664	2.13615	0.0326669	0.208563
SIGIRR	793.507	-0.461257	0.116119	-3.9723	7.11833e-05	0.00236372
IFITM2	316.191	0.329112	0.153791	2.14	0.032355	0.207394
KPNA7	21.2394	-1.98367	0.517713	-3.83159	0.000127315	NA
LMNTD2	357.11	0.32792	0.153382	2.13793	0.0325223	0.208053
BCAP31	6393.88	0.680791	0.0822817	8.2739	1.29648e-16	7.95419e-14
ANKRD46	359.212	0.38731	0.136924	2.82864	0.00467456	0.0581904
SAPCD2	1214.79	-0.364637	0.104949	-3.47442	0.000511967	0.0112207
SPATC1	47.5225	0.875529	0.353893	2.47399	0.0133614	0.116237
ZNF395	1749.34	-0.391212	0.0890329	-4.39401	1.11276e-05	0.000509939
TMEM216	510.55	-0.237771	0.118965	-1.99866	0.0456454	0.254637
TEAD1	13301.4	0.219219	0.0738567	2.96817	0.00299577	0.0412367
AKR1C1	635.856	0.324844	0.118793	2.73454	0.00624675	0.0712706
DYNC2H1	1636.41	0.288457	0.0838002	3.4422	0.000577008	0.0122676
KCNJ11	104.353	0.557775	0.233551	2.38824	0.0169295	0.136994
TCEA1	3863.87	-0.20691	0.0793613	-2.60719	0.00912881	0.0917438
SEMA4D	966.484	-0.42642	0.098055	-4.34879	1.36893e-05	0.00061454
ZFTRAF1	1990.32	0.248342	0.0867978	2.86116	0.00422093	0.0538418
COL4A5	1470.28	0.186674	0.0885671	2.10771	0.0350559	0.216831
TUBB4B	15448.6	-0.156696	0.0776905	-2.01693	0.0437033	0.248909
H2AX	6050.28	-0.35493	0.0834217	-4.25465	2.09376e-05	0.00085638
ZDHHC9	1043.07	0.224869	0.0959408	2.34383	0.0190871	0.14761
C9orf152	28.6067	-1.41586	0.430513	-3.28877	0.00100625	NA
FAM111B	1584.36	-0.392889	0.0988666	-3.97393	7.06953e-05	0.0023595
MAOA	772.178	-0.232836	0.108763	-2.14077	0.0322922	0.207127
PPIA	32649.8	-0.193794	0.0785275	-2.46785	0.0135927	0.11809
WDR45	241.743	0.330197	0.162887	2.02715	0.0426469	0.244828
ENTPD4	3170.87	0.211627	0.0911747	2.32112	0.0202806	0.153523
SVIL	6338.01	-0.16749	0.0748142	-2.23874	0.0251726	0.17588
SPTAN1	12761.1	0.275166	0.0714431	3.85154	0.000117378	0.00348456
FAM118B	434.807	0.254251	0.120282	2.11379	0.0345329	0.214731
RPL12	20079.8	-0.229924	0.0753639	-3.05085	0.00228196	0.034056
LPAR1	3622.89	0.366827	0.0790035	4.64318	3.43091e-06	0.0001947
HMGN5	502.404	-0.449924	0.119326	-3.77054	0.000162891	0.00450363
SVIP	1447.17	-0.415454	0.0923625	-4.49808	6.85689e-06	0.000332121
ZNF251	831.626	0.282432	0.109803	2.57216	0.0101065	0.0976839
AKR1C4	71.0704	0.73958	0.279727	2.64394	0.00819475	0.0856294
RUSC2	2227.49	0.169648	0.0795868	2.13161	0.0330393	0.209959
L1CAM	8680.87	0.177417	0.0716412	2.47646	0.0132692	0.115748
RPL39	4255.43	-0.191437	0.0823164	-2.32563	0.0200385	0.152484
DMD	18.9777	0.98415	0.500288	1.96717	0.0491642	NA
GDI1	5594.32	0.219484	0.0750892	2.92298	0.00346701	0.0466273
RTL8A	766.282	-0.285368	0.104164	-2.73961	0.00615121	0.0706347
LINC00963	547.389	0.353298	0.127916	2.76195	0.00574564	0.067236
NHSL2	163.248	-0.665053	0.176459	-3.76889	0.000163977	0.00451427
LAYN	3897.39	0.272183	0.0795574	3.42121	0.00062342	0.0130467
ENSG00000204876	1312.77	-0.421047	0.0879761	-4.78592	1.70204e-06	0.000106452
LGR4	2833.13	-0.39941	0.0867977	-4.60162	4.19224e-06	0.000224119
IPO7	16894.9	-0.165309	0.0834866	-1.98007	0.047696	0.261944
C9orf92	217.042	-0.48951	0.161444	-3.03207	0.00242883	0.0356008
RP9P	342.121	0.315508	0.141853	2.22419	0.0261353	0.179972
RTL8B	486.606	-0.910363	0.133753	-6.8063	1.00144e-11	3.00058e-09
MUC5AC	2860.08	-0.686398	0.24396	-2.81357	0.00489949	0.0604067
AKR1C7P	227.496	0.443633	0.168502	2.63281	0.00846825	0.086867
RPS2P55	2.30317	3.77553	1.73444	2.1768	0.0294957	NA
FANCG	1360.83	-0.333921	0.0910195	-3.66868	0.000243809	0.00624501
FADS3	818.93	0.476295	0.105479	4.51556	6.31486e-06	0.000310754
MIR503HG	323.538	0.488532	0.171317	2.85162	0.00434974	0.0550739
CD99P1	87.3281	-0.482277	0.241426	-1.99761	0.0457584	0.254637
LINC02561	137.366	0.498372	0.191661	2.60028	0.00931478	0.0932491
PORCN-DT	16.5833	-1.74424	0.69923	-2.49452	0.0126128	NA
LMX1B-DT	3.48735	-3.0117	1.4741	-2.04308	0.0410447	NA
ENSG00000224848	91.8234	0.631396	0.227952	2.76986	0.00560798	0.0661659
LINC00863	306.846	-0.310468	0.138231	-2.246	0.0247041	0.174073
SFTA1P	264.477	0.5491	0.153091	3.58677	0.000334804	0.00804779
FAM225B	157.873	-0.704925	0.192229	-3.66712	0.000245302	0.00625836
LINC01537	12.4261	-1.36762	0.685452	-1.9952	0.0460206	NA
ENSG00000227486	33.7359	0.856949	0.383579	2.23409	0.0254772	0.176625
NACA4P	2.14613	-4.32096	1.84307	-2.34444	0.0190557	NA
ENSG00000228739	16.7431	-1.35969	0.567376	-2.39646	0.0165542	NA
VIM-AS1	302.08	-0.583413	0.158742	-3.67524	0.000237624	0.00616006
FTX	2558.75	0.256149	0.0872047	2.93733	0.00331053	0.0449451
ENSG00000230715	227.766	0.374589	0.163996	2.28413	0.0223636	0.163522
ENSG00000230834	75.2821	-1.04956	0.293366	-3.57765	0.000346699	0.00828733
ZNF674-AS1	101.64	-0.483926	0.238574	-2.02841	0.0425186	0.244339
MANCR	3315.94	-0.470073	0.08646	-5.43688	5.42222e-08	5.74458e-06
FAM225A	149.933	-0.404058	0.186901	-2.16188	0.0306275	0.200104
AJM1	489.829	0.274463	0.114258	2.40212	0.0163003	0.133004
B4GALT1-AS1	10.8121	-2.05992	0.885167	-2.32715	0.019957	NA
ENSG00000234405	81.8823	0.509227	0.245465	2.07454	0.0380291	0.228932
SLC25A25-AS1	329.19	0.380095	0.157685	2.41047	0.0159322	0.131125
ENSG00000235007	106.477	0.551238	0.236437	2.33144	0.0197304	0.150954
BRD3OS	992.271	0.204718	0.101043	2.02604	0.0427607	0.245075
SMIM27	17.3629	-1.27412	0.559013	-2.27923	0.0226535	NA
CASP4LP	132.737	0.589381	0.19925	2.95799	0.00309649	0.0424417
CDK2AP2P2	3.21974	-4.56156	1.77756	-2.5662	0.0102821	NA
LINC00857	485.814	-0.291876	0.115022	-2.53758	0.0111623	0.104702
LINC02984	790.751	-0.378662	0.112351	-3.37035	0.000750728	0.0149959
ENSG00000238178	36.4448	-0.819311	0.363036	-2.25683	0.0240185	0.171158
ENSG00000241255	17.5279	-1.46779	0.57337	-2.55994	0.0104691	NA
RPLP0P2	84.8047	-0.629303	0.247322	-2.54447	0.0109444	0.103454
NEAT1	8796.4	-0.219871	0.0955775	-2.30045	0.0214229	0.158708
BDNF-AS	82.8055	0.743453	0.284316	2.61489	0.00892574	0.0904099
KCTD21-AS1	178.21	0.448447	0.178342	2.51453	0.0119192	0.108787
MIR210HG	457.279	-0.287108	0.121759	-2.358	0.0183737	0.143995
USP51	26.5685	-1.03265	0.42296	-2.44148	0.0146272	NA
PVT1	1393.6	0.203543	0.0865459	2.35185	0.0186802	0.145786
LINC00589	346.343	0.353364	0.137706	2.56608	0.0102856	0.0989192
SYT9-AS1	2.00686	-3.92081	1.85174	-2.11737	0.0342287	NA
LINC01605	416.634	-0.387353	0.117988	-3.28299	0.00102712	0.018851
ENSG00000253500	26.7359	-0.909016	0.439819	-2.06679	0.0387535	NA
ENSG00000253608	7.91683	1.77729	0.89221	1.99201	0.0463699	NA
GASAL1	161.652	0.45924	0.181683	2.5277	0.0114812	0.106396
LNCOC1	60.3735	-0.730127	0.293374	-2.48872	0.0128203	0.113026
ENSG00000253746	140.116	-0.632166	0.196027	-3.22488	0.00126024	0.0220013
LYN	842.746	0.268383	0.107296	2.50134	0.0123724	0.110776
ENSG00000254605	1292.38	-0.246134	0.0938445	-2.62279	0.00872142	0.0889682
ENSG00000254632	151.284	0.546051	0.206176	2.64846	0.00808587	0.0850436
ENSG00000254783	17.9386	-1.48201	0.549187	-2.69855	0.00696414	NA
ENSG00000254907	107.298	-0.554817	0.235049	-2.36043	0.0182539	0.14339
ENSG00000255094	25.7862	-0.875629	0.434381	-2.01581	0.0438202	NA
ENSG00000255191	6204.48	-0.166034	0.0729157	-2.27707	0.0227819	0.165458
CCDC90B-AS1	31.6974	1.0655	0.423341	2.51688	0.01184	NA
MIR100HG	26266.4	-0.286071	0.082905	-3.45059	0.000559357	0.0120236
OR8G5	25.657	1.01013	0.500077	2.01995	0.0433887	NA
CSRP3-AS1	37.4535	-0.918553	0.373763	-2.45758	0.0139876	0.120064
SNHG1	2514.17	-0.22586	0.0812419	-2.7801	0.00543427	0.0647688
CUX1	5193.31	-0.278688	0.0810431	-3.43876	0.000584379	0.0124038
LINC02986	1.74183	4.53459	2.07756	2.18265	0.0290615	NA
ENSG00000260679	33.1546	-1.13984	0.394359	-2.89037	0.00384788	0.0504335
BOP1	2720.91	0.214528	0.0893555	2.40084	0.0163575	0.133386
ENSG00000262075	12.7119	-1.36505	0.632546	-2.15803	0.0309257	NA
GTF2I	1312.28	0.170039	0.083982	2.02471	0.0428971	0.245638
MIR3149	5.13898	3.06594	1.36418	2.24747	0.0246103	NA
MAN1B1-DT	72.1138	-0.656412	0.257056	-2.55357	0.0106624	0.101308
ENSG00000273270	139.25	-0.479695	0.228638	-2.09805	0.0359004	0.220638
CASTOR2	78.5473	0.769248	0.245582	3.13235	0.00173414	0.0280335
PRAG1	3427.43	0.261724	0.0680954	3.84349	0.000121298	0.00356804
TRBV10-3	25.3807	-1.31382	0.466417	-2.81683	0.00484995	NA
PRSS2	98.8283	-1.14933	0.236514	-4.85948	1.17692e-06	7.73643e-05
FRG1HP	826.805	0.255255	0.103085	2.47616	0.0132806	0.115769
TRBV13	63.3891	-0.597914	0.285582	-2.09367	0.0362896	0.221906
STAG3L2	750.368	0.290006	0.11569	2.50674	0.0121849	0.109937
SPANXA2-OT1	80.3117	0.687009	0.265064	2.59186	0.00954575	0.0946057
PTPN20CP	18.8747	1.94168	0.667022	2.91097	0.00360306	NA
ENSG00000279894	7.25625	1.87254	0.941137	1.98965	0.0466292	NA
ENSG00000283162	110.778	0.475979	0.220496	2.15867	0.0308757	0.201012
CNTNAP3C	119.782	0.495968	0.231833	2.13933	0.0324087	0.207564
ENSG00000284969	252.714	-0.352688	0.170152	-2.07279	0.0381922	0.229509
ENSG00000284987	8.24203	2.93507	1.00053	2.93351	0.00335158	NA
ENSG00000285108	54.0117	1.29575	0.333157	3.88931	0.00010053	0.00313614
ENSG00000285545	3.75051	-2.4831	1.24733	-1.99073	0.0465104	NA
ENSG00000285744	320.517	0.294905	0.138356	2.13149	0.0330484	0.209959
ENSG00000286034	746.054	0.765624	0.110789	6.91067	4.82365e-12	1.5158e-09
ENSG00000286830	29.2958	1.13992	0.424645	2.6844	0.00726612	NA
ENSG00000287175	2.30553	4.04329	1.82345	2.21739	0.0265965	NA
ENSG00000287278	3.46979	-3.90132	1.68483	-2.31556	0.0205823	NA
ENSG00000287484	17.5288	-1.35675	0.538359	-2.52016	0.0117301	NA
PRSS22	44.6394	-0.965499	0.359803	-2.68341	0.00728763	0.0793693
TNFRSF12A	1553.24	-0.609285	0.100563	-6.05873	1.372e-09	2.2096e-07
BAIAP3	480.101	0.354277	0.135175	2.62087	0.00877046	0.0892564
CRY1	988.359	0.21031	0.0954915	2.2024	0.0276372	0.187805
POMT2	1404.95	0.206085	0.086743	2.37581	0.0175104	0.139909
CD9	6673.12	-0.164175	0.0833407	-1.96993	0.0488468	0.265545
NCAPD2	13764.8	-0.279358	0.069973	-3.99238	6.54148e-05	0.00223556
TSPAN9	2944.45	0.219614	0.0812051	2.70443	0.00684211	0.0762212
GPRC5A	9439.78	0.26591	0.0743474	3.57659	0.000348104	0.0083055
ZMYND11	3169.41	-0.199027	0.0876228	-2.27141	0.0231221	0.166614
SAMD4A	4154.21	0.241406	0.0758363	3.18325	0.00145632	0.0247461
ZNF839	1863.04	0.186394	0.0928723	2.007	0.0447501	0.252767
STRAP	4156.42	-0.185339	0.0812739	-2.28042	0.0225826	0.16466
MIPEP	461.527	0.268629	0.129075	2.08119	0.0374166	0.226646
ARID4A	998.916	-0.211804	0.103199	-2.05238	0.0401328	0.23595
IFT88	839.11	0.388017	0.100985	3.84231	0.000121884	0.00357711
FUT8	6247.52	-0.514718	0.0769301	-6.69072	2.22075e-11	5.99587e-09
VCL	15314.4	-0.346774	0.0730041	-4.75007	2.03351e-06	0.000123584
CLEC16A	1259	0.190727	0.0863232	2.20945	0.0271432	0.185918
RIPOR1	2459.47	0.182031	0.0788142	2.30963	0.0209089	0.156804
TDP1	1555.61	-0.224107	0.0904641	-2.4773	0.013238	0.115554
AIFM2	1470.4	0.176301	0.0883473	1.99554	0.0459836	0.255588
SPATA7	476.773	0.261869	0.119031	2.20001	0.0278063	0.18835
ADRB1	42.6737	0.795621	0.3774	2.10816	0.0350167	0.216693
KATNIP	1083.92	0.297778	0.0951565	3.12936	0.0017519	0.0282144
ANO2	12.3467	1.96259	0.88424	2.21952	0.0264512	NA
C12orf4	1295.84	0.199172	0.0970855	2.05152	0.0402168	0.236157
SLC4A8	412.818	-0.581784	0.127461	-4.56439	5.00938e-06	0.000260245
RAD51	544.832	-0.385742	0.11657	-3.30911	0.000935939	0.0177856
FOXN3	1144.26	-0.346226	0.0935098	-3.70257	0.00021343	0.00557873
TMCC3	841.375	-0.46567	0.107221	-4.34308	1.40497e-05	0.000628528
UNKL	688.386	0.231235	0.1083	2.13513	0.0327507	0.20883
SLC2A3	3262.4	0.26247	0.0921014	2.84979	0.00437477	0.0552594
SFSWAP	2205.86	0.185124	0.0866794	2.13573	0.0327015	0.208681
SLC9A3R2	3013.22	-0.278494	0.0831317	-3.35004	0.000808011	0.0158695
MCM10	1490.46	-0.364928	0.0886351	-4.11719	3.8352e-05	0.00146191
COL17A1	691.16	-0.950962	0.109125	-8.71443	2.92238e-18	2.35325e-15
FAM107B	6271.98	0.724849	0.0870408	8.32769	8.24333e-17	5.58985e-14
SMARCD1	3095.66	-0.220126	0.087126	-2.52652	0.0115198	0.106548
TNFRSF1A	7124.82	-0.329901	0.0845816	-3.90039	9.60363e-05	0.00304643
PKM	85198.8	-0.156153	0.0733665	-2.12839	0.0333045	0.210341
NAV3	1628.9	-0.425438	0.0942191	-4.51542	6.31928e-06	0.000310754
INPP5A	2608.07	-0.465779	0.0869053	-5.35962	8.33981e-08	8.31975e-06
MAPK6	1174.57	-0.191352	0.0889933	-2.15018	0.0315409	0.203695
LRP6	206.256	0.433922	0.16208	2.67721	0.00742377	0.0801743
RDH11	1084.54	-0.448502	0.0917136	-4.89025	1.00709e-06	6.91514e-05
ACTN1	17936.8	0.250188	0.0697371	3.58758	0.00033376	0.00804779
CHFR	1746.94	0.235161	0.0866381	2.71429	0.0066417	0.0745987
FERMT2	354.968	-0.464469	0.150945	-3.07708	0.00209042	0.0320249
NTN4	601.254	0.744941	0.114195	6.52341	6.87287e-11	1.55351e-08
NUAK1	1391.55	0.430414	0.102121	4.21474	2.50064e-05	0.000991333
UNG	1601.05	-0.382227	0.0959043	-3.9855	6.73379e-05	0.00227712
TM9SF3	7394.7	-0.217752	0.08389	-2.59569	0.00944023	0.0941392
NEBL	418.713	0.414377	0.123856	3.34564	0.000820924	0.0160741
TULP3	2279.35	0.289442	0.0920769	3.14349	0.00166948	0.0274357
SAR1A	4889.34	-0.178276	0.0835074	-2.13485	0.0327735	0.20883
SENP1	1426.1	-0.176644	0.0865489	-2.04097	0.0412538	0.240504
KIF22	2119.77	-0.179793	0.0852812	-2.10824	0.0350103	0.216693
RAB21	2334.95	-0.314552	0.0806781	-3.89885	9.66499e-05	0.00305205
MOK	2213.84	0.65227	0.0808189	8.07076	6.98599e-16	3.75031e-13
LPCAT2	1296.6	0.202509	0.0996135	2.03294	0.0420582	0.242668
GNAO1	344.455	-0.428767	0.151327	-2.83338	0.00460586	0.0574462
GCN1	9702.1	0.17495	0.0723305	2.41876	0.0155736	0.129536
RPLP0	60967	-0.186355	0.0785632	-2.37204	0.0176902	0.140795
PXN	6138.44	-0.152691	0.0706587	-2.16096	0.0306983	0.200363
ERP29	2157.11	-0.171855	0.0838998	-2.04833	0.0405274	0.237451
FUS	6941.93	-0.174738	0.0785179	-2.22546	0.0260503	0.179675
CDIP1	361.661	-0.341958	0.132099	-2.58865	0.00963541	0.0951487
GOLGA3	5849.74	0.215115	0.0709773	3.03076	0.00243937	0.035641
AARS1	9225.17	0.193221	0.07741	2.49607	0.0125578	0.112201
ORC6	732.096	-0.421002	0.108526	-3.87928	0.000104768	0.00322925
G2E3	2191.6	-0.247776	0.0859283	-2.88352	0.00393263	0.0512315
SUPT16H	8707.03	-0.208537	0.0829441	-2.51418	0.0119308	0.108787
TYRO3	725.828	-0.229039	0.105202	-2.17714	0.0294705	0.195117
WDR76	1107.17	-0.311012	0.0997571	-3.11769	0.00182274	0.0291729
SORBS1	42.8972	-0.739966	0.345363	-2.14258	0.032147	0.206677
SIRT1	931.983	-0.218024	0.0991245	-2.19949	0.027843	0.18835
HNRNPH3	2921.91	-0.169492	0.0819812	-2.06745	0.0386919	0.231756
CEP170B	2191.61	0.274143	0.0888076	3.08693	0.00202237	0.0312425
KHNYN	2805.73	-0.216355	0.0775671	-2.78927	0.00528278	0.0635511
PRMT5	942.649	0.296161	0.0944512	3.1356	0.00171503	0.0277947
AP4S1	583.873	-0.316687	0.112106	-2.82488	0.00472986	0.0588219
POLE2	1674.45	-0.26392	0.0851987	-3.0977	0.00195028	0.030457
CDKN3	2707.37	-0.433166	0.0907154	-4.775	1.79704e-06	0.000111851
PLEK2	1586.47	-0.482925	0.0863821	-5.59057	2.26328e-08	2.60358e-06
TMED8	1688.86	-0.301835	0.0916412	-3.29366	0.000988905	0.018346
SAMD15	76.2844	0.703887	0.262862	2.67778	0.00741114	0.080107
SIX4	2675.13	-0.18513	0.0912792	-2.02817	0.0425428	0.24437
DICER1	4091.61	-0.218844	0.0793834	-2.7568	0.00583701	0.0679964
ZFYVE21	914.969	0.275144	0.0961003	2.86309	0.00419526	0.0536228
VRK1	1575.29	-0.227436	0.0909685	-2.50016	0.0124138	0.111069
RPS6KA5	467.988	-0.35534	0.121278	-2.92997	0.00338991	0.0458296
ARHGAP5	6433.23	-0.187193	0.0906818	-2.06428	0.0389907	0.23225
RABGGTA	723.118	0.243604	0.103775	2.34743	0.0189036	0.146896
NALCN	458.401	0.249417	0.12528	1.99088	0.0464946	0.257212
KLF5	544.044	0.276299	0.12094	2.28459	0.0223367	0.163422
STK24	2364.52	0.171699	0.0871181	1.97088	0.0487377	0.265288
KPNA3	2277.89	0.185742	0.0896708	2.07137	0.038324	0.230194
RGCC	541.415	0.496178	0.116914	4.24394	2.19626e-05	0.000889831
KATNAL1	1193.73	0.256135	0.0954485	2.68349	0.00728575	0.0793693
MGRN1	1682.67	0.327195	0.0841565	3.88793	0.000101101	0.00314635
LYRM1	610.663	0.40734	0.114233	3.56587	0.000362652	0.00858899
TSNAXIP1	84.147	0.536967	0.241822	2.22051	0.0263845	0.181397
CCDC113	74.6273	0.961565	0.276455	3.4782	0.0005048	0.0111702
SMPD3	64.8331	-0.688227	0.302891	-2.2722	0.0230747	0.166365
MON1B	1059.06	0.236872	0.0984932	2.40496	0.0161744	0.132214
HCFC1R1	834.291	-0.411696	0.106415	-3.86877	0.000109387	0.00330832
CIAO3	95.2397	0.589354	0.238978	2.46615	0.0136575	0.118494
CLCN7	1614.55	0.365048	0.0951163	3.83791	0.000124084	0.00361697
HAGHL	304.195	0.321101	0.155263	2.06812	0.0386291	0.231703
SLC7A5	6203.1	0.385112	0.0826448	4.65984	3.16454e-06	0.000181209
RHBDL1	287.432	0.379436	0.155195	2.4449	0.0144893	0.123095
CLUAP1	190.499	0.481906	0.178748	2.69601	0.00701757	0.0774759
PYCARD	118.661	0.479775	0.217243	2.20847	0.0272112	0.186088
RNF40	2181.61	0.183516	0.0850463	2.15784	0.0309405	0.201332
AAGAB	991.877	-0.278592	0.105592	-2.63839	0.00832996	0.0862887
CTSH	158.566	-0.365975	0.175101	-2.09008	0.0366104	0.223126
CD276	1839.22	-0.181306	0.0865121	-2.09573	0.0361062	0.221309
FAH	1533.89	-0.186086	0.0904826	-2.05659	0.0397258	0.235323
CEP152	1404.17	-0.238832	0.0870599	-2.74331	0.00608241	0.0701573
TGM5	115.429	0.504601	0.206449	2.44419	0.0145179	0.12322
VPS18	915.636	0.256585	0.108274	2.36977	0.0177993	0.141297
DNMBP	13797	-0.275985	0.0708144	-3.8973	9.72692e-05	0.0030641
ERLIN1	2403.03	-0.601818	0.0837553	-7.18543	6.69937e-13	2.69733e-10
NSMCE4A	1346.68	-0.273512	0.0909647	-3.00679	0.00264025	0.0373402
PPP3CB	2530.64	0.174423	0.078193	2.23067	0.0257028	0.177563
LIPA	2094.61	0.288757	0.093043	3.10347	0.00191263	0.0301297
LZTS2	3311.61	-0.164378	0.0781039	-2.10461	0.0353253	0.217975
SFXN3	4145.87	-0.261333	0.0720113	-3.62906	0.000284451	0.00710069
GTPBP4	3405.94	0.196692	0.0800261	2.45785	0.0139772	0.120055
SH3PXD2A	11471.5	-0.305302	0.0776334	-3.93261	8.40302e-05	0.00273107
CUL2	2818.71	0.188297	0.091202	2.06462	0.0389594	0.23225
CCNY	2746.85	0.198046	0.0947424	2.09037	0.0365848	0.223126
DNAJC12	42.5014	1.08467	0.344394	3.14951	0.00163547	0.0269454
PPIF	2677.5	0.277337	0.090162	3.07598	0.00209812	0.0320804
PBLD	125.632	0.601393	0.199856	3.00914	0.00261991	0.037175
CAPRIN2	4288.64	-0.19283	0.0900291	-2.14186	0.0322049	0.206924
CSRNP2	1247.32	0.215671	0.0884254	2.43902	0.0147273	0.124745
TNS2	4134.32	-0.304337	0.0759063	-4.00938	6.08787e-05	0.00212564
GLI1	53.4569	-0.892491	0.337902	-2.64127	0.0082595	0.0859737
PPM1H	619.742	0.552926	0.121942	4.53434	5.77834e-06	0.000291954
ELK3	4614.36	-0.460493	0.088012	-5.23216	1.67541e-07	1.53092e-05
WNT5B	637.324	0.270618	0.107698	2.51276	0.0119792	0.10892
FOXM1	2409.59	-0.354482	0.0850286	-4.16897	3.05978e-05	0.00119825
RAD51AP1	1528.78	-0.274406	0.0899716	-3.04992	0.00228902	0.034056
DUSP16	910.675	0.281157	0.0945471	2.97373	0.00294207	0.0406713
ARHGDIB	4527.15	-0.786156	0.0855213	-9.19252	3.83751e-20	4.12021e-17
VDR	790.869	0.343334	0.115275	2.9784	0.00289759	0.0402598
RFC5	903.455	-0.310482	0.0988077	-3.14228	0.00167637	0.0275138
TIMELESS	3097.88	-0.297882	0.0777597	-3.8308	0.000127725	0.00370634
GAPDH	110442	-0.209962	0.0817883	-2.56714	0.0102542	0.0989007
CDCA3	1689.26	-0.24699	0.0936757	-2.63665	0.0083729	0.0864583
TPI1	28222.4	-0.447076	0.0786153	-5.68688	1.29378e-08	1.61836e-06
ENSG00000111788	500.945	-0.297224	0.121903	-2.43821	0.0147602	0.124784
DNAI7	30.0271	1.14609	0.433045	2.64658	0.00813112	NA
BBOF1	248.112	0.584638	0.150809	3.87666	0.000105899	0.00324018
IFT43	613.776	0.249519	0.114435	2.18045	0.0292242	0.194333
NPC2	3990.52	-0.229644	0.0847194	-2.71064	0.0067154	0.074975
DNAL1	770.533	0.362879	0.109925	3.30115	0.000962887	0.0180652
MXI1	1220.09	-0.252173	0.100792	-2.5019	0.0123529	0.110678
HELLS	1495.41	-0.250776	0.0907598	-2.76307	0.00572604	0.0670676
TMPO	5822.6	-0.244286	0.076842	-3.17906	0.00147752	0.0250149
SOCS2	212.489	-0.436448	0.156764	-2.78411	0.00536755	0.0643307
ZMYM2	2874.71	0.184771	0.0872282	2.11825	0.0341539	0.2133
TBC1D15	1716.81	-0.161083	0.0821127	-1.96173	0.0497941	0.26843
SHLD2	2044.22	-0.201102	0.0903963	-2.22467	0.0261034	0.179944
RBM19	908.271	0.280268	0.101747	2.75455	0.00587725	0.0684034
CIT	6569.91	-0.249019	0.0795904	-3.12876	0.00175546	0.0282364
IFT81	959.146	0.175628	0.0893015	1.96669	0.0492194	0.266895
SSPN	19.4268	-1.22993	0.496353	-2.47794	0.0132142	NA
CCDC70	133.749	-0.545628	0.208767	-2.61357	0.00896015	0.0905432
ATF1	1086.58	-0.19219	0.0956594	-2.00911	0.0445253	0.251964
PIWIL1	12.9458	-1.66228	0.664112	-2.503	0.0123144	NA
ABCC4	1724.17	0.406473	0.094098	4.31967	1.5626e-05	0.000675588
BMP4	2657.81	0.546639	0.0947772	5.76762	8.04003e-09	1.06792e-06
KLC1	1926.02	0.210886	0.0819471	2.57343	0.0100695	0.097399
XRCC3	67.8066	-0.695295	0.267461	-2.59961	0.009333	0.093359
MCF2L	247.82	-0.355331	0.150041	-2.36823	0.0178736	0.141713
SIX1	1805.03	-0.18742	0.0834373	-2.24624	0.0246887	0.174073
RHOJ	235.394	0.421352	0.163638	2.5749	0.010027	0.0970605
SGPP1	946.671	-0.586926	0.0993535	-5.90745	3.4745e-09	4.86582e-07
PKMYT1	1012.48	-0.220298	0.110051	-2.00179	0.0453076	0.254243
CHTF18	1317.96	-0.306394	0.0978689	-3.13066	0.00174416	0.0281249
TNFRSF19	85.274	-0.633543	0.253984	-2.49442	0.0126162	0.112246
RNF6	1382.49	0.226183	0.097272	2.32527	0.0200577	0.152484
DLL4	40.9426	1.7183	0.396454	4.33416	1.46316e-05	0.000647812
IVD	2141.54	0.193341	0.0832148	2.3234	0.0201579	0.153043
DUT	2477.93	-0.287511	0.0846423	-3.39678	0.00068184	0.0139442
ARPP19	4048.07	-0.592141	0.0848213	-6.98105	2.92992e-12	1.04858e-09
RAB2B	1075.95	0.209013	0.0981611	2.12929	0.0332304	0.210341
HEATR5A	478.97	0.30636	0.126035	2.43076	0.0150674	0.126633
EGLN3	183.953	-0.518631	0.171906	-3.01695	0.00255332	0.0365657
MIS18BP1	3747.81	-0.21952	0.0871917	-2.51767	0.0118134	0.108176
CBFA2T3	48.6411	-0.765511	0.367753	-2.08159	0.03738	0.226531
TUBGCP2	10477.6	-0.392354	0.0723448	-5.42338	5.84817e-08	6.07644e-06
GINS2	606.632	-0.356676	0.11497	-3.10235	0.00191993	0.0301297
THOC6	690.39	-0.316446	0.112632	-2.80954	0.00496119	0.0608182
GCH1	423.738	-0.304724	0.129485	-2.35335	0.0186049	0.145541
PTPRE	3956.94	0.228668	0.0820181	2.78802	0.00530317	0.063737
USPL1	1235.85	0.264095	0.0910255	2.90133	0.00371585	0.0492034
DCLK1	1925.23	0.326944	0.0843479	3.87614	0.000106128	0.00324018
TPT1	19169	-0.187595	0.0826704	-2.26919	0.0232568	0.167304
RFC3	1533.06	-0.223095	0.0955266	-2.33543	0.0195211	0.150066
LRRIQ1	86.5399	1.40064	0.260883	5.36885	7.92402e-08	7.97602e-06
C12orf29	434.546	-0.287571	0.123208	-2.33402	0.0195948	0.150363
TMEM106C	2393.24	-0.241612	0.085983	-2.81	0.00495415	0.0607897
RPS15A	2938.65	-0.214519	0.0854984	-2.50904	0.0121058	0.109686
EMP1	23028.1	-0.179027	0.0812983	-2.20211	0.0276579	0.187846
SPX	42.6342	0.915767	0.38815	2.35931	0.0183088	0.143603
OASL	1558.66	-0.296478	0.0967058	-3.06577	0.0021711	0.0327931
CD63	8791.61	-0.195205	0.0874908	-2.23115	0.025671	0.177438
CDK4	2465.94	-0.767258	0.0894441	-8.57807	9.64752e-18	7.31168e-15
TROAP	1869.98	-0.267088	0.092348	-2.89219	0.00382569	0.0502279
ESPL1	3019.66	-0.219132	0.0781547	-2.80382	0.00505011	0.0615569
CPM	451.202	-0.639358	0.131321	-4.86866	1.12358e-06	7.50063e-05
USP44	176.494	0.605315	0.188025	3.21933	0.00128488	0.0222663
CKAP2	4761.36	-0.24285	0.0855934	-2.83725	0.00455034	0.0569743
TBC1D4	1975.24	0.410178	0.0903928	4.53773	5.68627e-06	0.000288433
LRCH1	1053.39	-0.224097	0.0926862	-2.41781	0.0156143	0.12979
NUDT15	932.684	-0.259066	0.115461	-2.24376	0.024848	0.17475
ADAMTS7	203.909	-0.507953	0.166455	-3.0516	0.00227628	0.034056
ABHD17C	844.011	-0.473164	0.110075	-4.29857	1.71907e-05	0.000740753
THBS1	6637.97	0.879066	0.070898	12.399	2.64533e-35	8.52061e-32
KNL1	2384.28	-0.288574	0.0997683	-2.89244	0.00382258	0.0502279
RPLP1	24353.4	-0.223409	0.0768992	-2.90522	0.00366991	0.0486952
UACA	4880.3	-0.185459	0.0853881	-2.17195	0.0298595	0.196682
SMAD6	856.623	0.247921	0.110322	2.24725	0.024624	0.173955
LOXL4	276.463	-0.463504	0.165286	-2.80425	0.00504341	0.0615334
CH25H	13.0359	-2.06613	0.679372	-3.04123	0.00235612	NA
KIF11	5419.63	-0.215774	0.0840537	-2.56709	0.0102555	0.0989007
TACC2	3819.49	-0.227089	0.0773964	-2.9341	0.00334514	0.0453194
DUSP5	5684.82	0.18029	0.086675	2.08007	0.0375188	0.226945
CEP55	3980.38	-0.372641	0.086819	-4.29216	1.76945e-05	0.000757397
KIF20B	4492.07	-0.254509	0.0864992	-2.94232	0.00325759	0.0442729
DNA2	982.105	-0.2978	0.0955727	-3.11595	0.00183351	0.0292363
GLCE	1659.53	-0.224659	0.0965703	-2.32638	0.0199984	0.152484
APH1B	912.26	-0.275502	0.0998773	-2.7584	0.00580852	0.0677257
SEMA7A	399.918	-0.552103	0.13163	-4.19437	2.73634e-05	0.00107813
B4GALNT3	274.578	-0.57178	0.153295	-3.72992	0.000191537	0.00510923
ETV6	4583.7	0.163409	0.0781586	2.09074	0.0365516	0.223084
AEBP2	1575.04	-0.188414	0.0905573	-2.08061	0.0374698	0.226861
RBP5	604.024	0.331153	0.127756	2.59207	0.00954003	0.0946057
AMIGO2	2893.27	0.353705	0.0882839	4.00645	6.16385e-05	0.00214424
DUSP6	11272	0.190054	0.0805231	2.36024	0.0182632	0.14339
GAS2L3	1612.19	-0.277462	0.103364	-2.68433	0.00726758	0.0793521
TDG	849.894	0.315638	0.101583	3.10719	0.00188873	0.0298581
GLTP	1294.58	-0.291626	0.102602	-2.8423	0.00447892	0.056244
SUOX	838.321	0.231257	0.103533	2.23366	0.0255054	0.176625
BRCA2	1510.12	-0.234526	0.0913448	-2.56748	0.0102442	0.0989007
CERS5	95.0856	-0.549487	0.232103	-2.36743	0.0179122	0.141875
GALNT6	1192.44	-0.456504	0.0959983	-4.75533	1.98119e-06	0.000120974
CSAD	1006.63	0.25165	0.10323	2.43777	0.0147782	0.124854
TMBIM6	23535.5	-0.186879	0.0815517	-2.29154	0.0219324	0.161196
ANKRD52	6786.84	-0.257218	0.0771933	-3.33213	0.000861833	0.0167986
WDFY2	1760.1	0.207571	0.088877	2.33549	0.0195177	0.150066
VPS37B	851.917	-0.342437	0.102719	-3.33371	0.000856965	0.016729
DENR	4722.49	0.17699	0.0812012	2.17965	0.0292835	0.194479
MBNL2	2851.47	0.351258	0.0857028	4.09856	4.15725e-05	0.00155669
CDH24	1964.7	-0.200406	0.0949817	-2.10994	0.0348632	0.216367
FRMD6	10425.9	0.173856	0.0799921	2.17341	0.0297495	0.196057
NAA30	1275.88	-0.292954	0.0925149	-3.16657	0.00154251	0.0258435
JDP2	331.555	0.453338	0.154409	2.93595	0.00332533	0.0450984
CLBA1	588.279	0.313995	0.124986	2.51224	0.0119968	0.109004
WARS1	1674.05	0.418184	0.0848854	4.92645	8.37364e-07	5.96055e-05
DUOX2	9.72427	-1.89314	0.817581	-2.31553	0.0205839	NA
DISP2	412.388	-0.407774	0.1337	-3.04991	0.00228908	0.034056
ANP32A	3254.46	-0.163755	0.0711113	-2.3028	0.02129	0.158464
HMG20A	990.781	-0.264235	0.0999319	-2.64415	0.00818971	0.0856294
TLNRD1	587.984	0.259868	0.125119	2.07696	0.0378052	0.228141
TPM1	1251.95	0.214514	0.0914647	2.34532	0.0190109	0.147393
IGF1R	1118.49	0.287758	0.0888255	3.23959	0.001197	0.0211186
FANCI	2078.69	-0.269122	0.0903813	-2.97763	0.00290487	0.0402598
NTRK3	3.39182	3.36673	1.61307	2.08715	0.0368743	NA
CRTC3	225.553	-0.442291	0.167842	-2.63515	0.00840989	0.0865623
SEC11A	2109.25	-0.278352	0.0956131	-2.91123	0.00360007	0.047844
RUSF1	978.53	-0.447887	0.107454	-4.16818	3.07044e-05	0.00119877
PARN	1119.29	-0.252106	0.104033	-2.42334	0.0153787	0.128328
NOL3	1370.56	0.269695	0.103306	2.61064	0.00903727	0.0911517
MAP1LC3B	2088.6	0.18532	0.0922708	2.00844	0.0445967	0.252232
MEAK7	2170.02	-0.171914	0.0803067	-2.14071	0.0322973	0.207127
OSGIN1	346.322	0.38489	0.132072	2.91424	0.0035656	0.0476054
RHOT2	2250.29	0.237022	0.0817566	2.89911	0.0037422	0.0494508
RANBP10	860.033	-0.196816	0.0984053	-2.00006	0.0454942	0.254625
FAM13C	57.2715	0.755149	0.295333	2.55694	0.0105597	0.100481
ANKRD1	5568.94	1.09449	0.0858628	12.7469	3.24339e-37	1.39293e-33
ADD3	3568.73	-0.17029	0.0760609	-2.23886	0.0251648	0.17588
PLEKHS1	19.5583	1.21572	0.472201	2.57459	0.0100359	NA
LRRC27	615.17	0.3836	0.106763	3.59301	0.000326883	0.00791647
TAF5	430.773	-0.52775	0.123154	-4.28528	1.82508e-05	0.000778621
ITPRIP	1120.41	-0.217503	0.0960498	-2.26449	0.0235442	0.168711
PDCD11	2979.42	0.165151	0.0773562	2.13495	0.0327654	0.20883
HIRIP3	658.37	-0.429778	0.119364	-3.60056	0.000317539	0.00775415
HMGA2	9903.37	-0.405753	0.0839961	-4.83062	1.3611e-06	8.73574e-05
CTF1	211.041	0.409235	0.173237	2.36229	0.0181623	0.142913
LATS2	1464.26	0.304426	0.09069	3.35677	0.000788581	0.0156069
PDCD4	2979.7	-0.321785	0.0836884	-3.84504	0.000120534	0.00355618
ABCB9	1261.81	-0.299842	0.0911872	-3.28821	0.00100827	0.0185845
SLC2A13	352.14	-0.445891	0.145803	-3.05818	0.00222689	0.033557
FAM177A1	1321.74	0.252055	0.094375	2.67078	0.00756753	0.0813178
FHIP2A	1909.19	0.224101	0.08106	2.76463	0.00569868	0.0668687
BICD1	1666.63	0.210028	0.0854373	2.45827	0.0139607	0.119993
BAG3	8378.34	0.163666	0.0710638	2.30308	0.0212742	0.158438
USP12	1798.74	-0.205211	0.0890165	-2.30532	0.0211488	0.157881
RASSF3	2152.67	-0.379695	0.0895136	-4.24176	2.21777e-05	0.000895729
ZDHHC7	2635.99	0.197283	0.0789238	2.49966	0.0124312	0.111147
HEATR3	617.205	0.233649	0.0966962	2.41632	0.0156782	0.130227
CFAP70	261.084	0.541672	0.152179	3.55944	0.000371645	0.0087537
ADK	2451.35	-0.270872	0.08967	-3.02076	0.00252142	0.0363565
SFR1	575.832	-0.413073	0.124376	-3.32117	0.000896405	0.0172894
SFXN2	401.83	-0.286381	0.142308	-2.0124	0.0441776	0.250411
HK1	7267.7	-0.231615	0.0761475	-3.04166	0.00235276	0.0347626
FBRS	2865.54	0.305388	0.0786007	3.88531	0.000102199	0.00317285
BUB1B	1737.42	-0.332666	0.0977353	-3.40375	0.000664677	0.013708
ST3GAL2	444.087	0.283761	0.120368	2.35745	0.0184008	0.144119
DHRS1	194.724	-0.355816	0.156452	-2.27428	0.0229494	0.165926
CCNB2	1971.12	-0.259962	0.0856214	-3.03618	0.00239594	0.0352792
C12orf43	680.753	0.325457	0.117035	2.78086	0.00542151	0.0647366
CFAP251	941.438	0.567849	0.114732	4.94937	7.44541e-07	5.38914e-05
LRRC43	5.92249	-1.95178	0.985816	-1.97986	0.0477194	NA
PTMS	4418.93	-0.344913	0.0742256	-4.64682	3.37095e-06	0.000192174
ZDHHC1	508.937	0.311939	0.11361	2.74571	0.00603804	0.0698331
AQP5	2.72598	-4.45038	1.84725	-2.40919	0.0159879	NA
RACGAP1	5923.28	-0.216689	0.0774463	-2.79792	0.00514325	0.0623234
LARP4	4776.4	0.164421	0.0832461	1.97512	0.048255	0.263935
TAMALIN	11.0671	1.98586	0.846962	2.34468	0.0190432	NA
WDR90	1482.34	0.254407	0.0885634	2.87259	0.00407118	0.0524531
BICDL2	4.55828	4.09154	1.41662	2.88824	0.00387403	NA
ZCCHC24	798.512	0.240159	0.102826	2.3356	0.0195121	0.150066
GJB2	775.473	-0.277443	0.107269	-2.58642	0.00969787	0.0953069
RPL36AL	4185.84	-0.203745	0.0871056	-2.33906	0.0193325	0.148972
DNAAF2	785.684	0.24031	0.110302	2.17866	0.0293569	0.194765
TTC8	1056.48	0.337838	0.103915	3.25111	0.00114954	0.0203443
STOX1	131.852	-0.528987	0.199876	-2.64657	0.00813123	0.0851957
PIP4P1	1010.13	0.27566	0.106409	2.59058	0.00958148	0.0948868
ZNF219	1078.93	-0.205586	0.0986963	-2.08302	0.0372495	0.225846
CPSF2	3916.88	0.202476	0.0811675	2.49455	0.0126118	0.112246
MOAP1	784.67	-0.500916	0.121949	-4.10759	3.99805e-05	0.00151058
CACNB2	16.1393	-1.37454	0.568538	-2.41768	0.01562	NA
HTRA1	2960.13	-0.464516	0.0798948	-5.8141	6.09607e-09	8.26755e-07
RAB8B	2062.44	-0.352503	0.0925684	-3.80803	0.000140079	0.00399288
IKBIP	2139.9	-0.218483	0.0912645	-2.39395	0.0166679	0.135318
ZFYVE19	911.753	0.257719	0.10483	2.45845	0.013954	0.119993
FBN1	5231.76	0.24582	0.0840422	2.92496	0.00344503	0.0463801
PRTG	524.694	0.238185	0.114822	2.07439	0.0380429	0.228932
BEAN1	19.7462	-1.42568	0.525545	-2.71276	0.00667247	NA
IQCD	357.545	0.345381	0.152076	2.27112	0.02314	0.166649
TVP23A	3.15025	-3.49244	1.68489	-2.0728	0.0381909	NA
B2M	15787.4	-0.216476	0.0852928	-2.53804	0.0111476	0.104702
MARF1	1028.98	0.268072	0.0996213	2.69091	0.00712583	0.0781465
KIF7	1152.68	0.260762	0.0904659	2.88243	0.00394619	0.0513044
DCTN5	2133.94	-0.258759	0.0893596	-2.89571	0.00378306	0.0498884
TERF2IP	976.889	0.23741	0.103856	2.28595	0.0222569	0.162931
PLK1	3292.87	-0.241257	0.0843302	-2.86086	0.00422493	0.0538418
NEMP1	3407.92	-0.156863	0.0792463	-1.97944	0.0477668	0.261971
SMAD3	8852.91	-0.20026	0.0743951	-2.69185	0.00710571	0.0780477
MAP1A	146.367	1.05397	0.200045	5.26867	1.37417e-07	1.28295e-05
RCCD1	1408.53	-0.189447	0.0928472	-2.04042	0.0413089	0.24059
MARS1	6793.76	0.206919	0.0770518	2.68545	0.00724313	0.0792194
C15orf39	1468.4	-0.213267	0.0836226	-2.55035	0.0107615	0.1021
CDT1	2895.98	-0.383199	0.0832497	-4.603	4.16439e-06	0.000223558
KMT2D	6918.62	0.147631	0.0731873	2.01716	0.0436783	0.248909
RHEBL1	113.731	-0.628154	0.219905	-2.85649	0.00428359	0.0543588
NCKAP5L	1486.45	0.30534	0.0786834	3.88062	0.000104192	0.0032192
IGFBP6	2364.23	-0.36284	0.0944684	-3.84086	0.000122605	0.00359009
SOAT2	7.25463	-2.40789	0.985212	-2.44403	0.0145241	NA
FAM234A	1013.35	-0.301226	0.101371	-2.97151	0.00296336	0.0408779
ZNF598	1642.71	0.183653	0.0894478	2.05318	0.0400549	0.23595
RAB26	94.1424	-0.760259	0.256781	-2.96073	0.00306908	0.0421109
NUDT16L1	364.878	0.384416	0.131382	2.92594	0.00343421	0.0462828
RFWD3	3184.13	-0.183431	0.0766785	-2.39221	0.0167474	0.135707
COG7	932.067	0.248539	0.0982786	2.52892	0.0114414	0.106128
TCTN2	555.49	0.685046	0.115427	5.93486	2.941e-09	4.2102e-07
MAP2K1	1549.2	-0.415506	0.0872085	-4.76452	1.89307e-06	0.000116144
AFAP1L2	1660.77	-0.251271	0.0873182	-2.87765	0.00400653	0.0518795
MT1E	4105.92	-0.330555	0.0852578	-3.87712	0.000105698	0.00324018
NRG4	7.76646	2.45816	1.0093	2.43551	0.014871	NA
ITGAM	4.77603	2.43322	1.19714	2.03253	0.0421004	NA
SP7	3.38018	3.39328	1.71623	1.97717	0.0480225	NA
STAT2	4317.93	0.266762	0.0809532	3.29526	0.000983305	0.0183342
RNF34	1417.07	-0.211888	0.0861241	-2.46026	0.0138837	0.11957
SHCBP1	1901.54	-0.402945	0.0818827	-4.921	8.61014e-07	6.09522e-05
ZDHHC16	2004.8	-0.471886	0.0868027	-5.43631	5.43961e-08	5.74458e-06
PGAM1	16698.4	-0.240241	0.0799813	-3.00372	0.00266704	0.0375416
PWWP2B	576.364	0.309923	0.111629	2.77635	0.00549724	0.0652778
NINJ2	113.095	-0.701796	0.211128	-3.32404	0.000887248	0.017235
ISG20	535.884	-0.564434	0.150282	-3.75583	0.000172768	0.004706
RND1	22.3205	0.977034	0.460408	2.1221	0.0338289	NA
RARG	1403.46	-0.278117	0.091173	-3.05044	0.00228509	0.034056
NBEA	967.397	0.233417	0.101272	2.30484	0.0211753	0.157881
ABCD2	9.79145	1.65975	0.759278	2.18596	0.0288189	NA
NUDT4	1375.03	0.681295	0.0986806	6.90404	5.05437e-12	1.55049e-09
ATP5MK	1816.14	0.18048	0.0907113	1.9896	0.0466345	0.257539
LIG4	700.857	0.343031	0.112372	3.05265	0.00226834	0.0340224
ZWILCH	754.035	-0.213906	0.105331	-2.0308	0.0422749	0.2437
IQCK	201.908	0.531728	0.17269	3.0791	0.00207629	0.0318716
CSRP2	306.594	-0.328874	0.145832	-2.25515	0.0241239	0.171719
CTDSP2	8033.92	-0.22006	0.0732326	-3.00495	0.00265628	0.0375258
CHRNA7	19.7742	-1.15087	0.562417	-2.04628	0.0407283	NA
BNIP3	10843	-0.412376	0.0808236	-5.10218	3.35767e-07	2.72077e-05
SYNE3	3467.18	-0.313934	0.0724707	-4.33187	1.47846e-05	0.000651857
WSB2	1954.89	-0.302483	0.0970449	-3.11694	0.00182742	0.0292114
PXMP2	30.6979	-0.970505	0.492914	-1.96891	0.0489632	NA
POLE	4799.29	-0.226919	0.0816158	-2.78033	0.00543041	0.0647688
PUS1	1124.39	0.233943	0.0911939	2.56534	0.0103076	0.0989586
CASC2	94.4944	0.585798	0.251144	2.33252	0.0196735	0.150787
DTX3	585.49	0.27345	0.120627	2.2669	0.0233961	0.167965
CPNE7	23.2757	0.986519	0.467048	2.11224	0.0346655	NA
PACS2	2586.96	0.164183	0.0806499	2.03575	0.0417751	0.24201
PCED1B	694.869	0.233842	0.106995	2.18554	0.0288492	0.192987
PSTK	590.472	-0.305421	0.116832	-2.61419	0.00894389	0.0905209
C12orf40	2.64124	3.63972	1.82031	1.9995	0.045554	NA
PIPSL	7.55028	-2.07174	0.906719	-2.28488	0.02232	NA
ZDHHC20	4445.66	-0.191635	0.0821701	-2.33218	0.0196914	0.150806
NQO1	10674.5	0.272157	0.0837834	3.24834	0.00116079	0.0205153
GPR135	661.752	0.298504	0.110057	2.71226	0.00668254	0.0746729
RNF41	1731.67	0.249772	0.0889841	2.80693	0.00500168	0.0611981
GINS3	240.167	-0.790138	0.153292	-5.15447	2.54346e-07	2.15031e-05
CHST15	6693.46	0.16494	0.081268	2.02959	0.0423985	0.243944
SHMT2	8691.78	-0.190581	0.0791469	-2.40794	0.0160429	0.131577
NXPH4	275.791	-0.372467	0.151093	-2.46515	0.0136957	0.118746
GLRX5	1161.5	-0.614188	0.101719	-6.03809	1.55952e-09	2.33704e-07
TMEM198B	898.667	0.260672	0.109554	2.37939	0.0173415	0.139063
CAMK1D	2195.93	0.227061	0.0738893	3.07299	0.00211923	0.0322363
GAS6	2586.46	0.397372	0.0903236	4.39942	1.08539e-05	0.000501227
BEGAIN	39.1159	-0.935193	0.369503	-2.53095	0.0113755	0.105898
GPC6	337.804	-0.297403	0.133993	-2.21954	0.02645	0.181653
KNTC1	4669.9	-0.247883	0.0802901	-3.08734	0.00201958	0.0312368
SLITRK6	623.417	0.448963	0.135259	3.31929	0.000902477	0.017353
LPAR5	9.26399	1.96234	0.927276	2.11624	0.034324	NA
[truncated: 691 more rows]

## Sheet: D
	baseMean	log2FoldChange	lfcSE	stat	pvalue	padj
CFH	1779.1	-0.273008	0.0867219	-3.14808	0.00164347	0.016714
SEMA3F	330.296	-0.496196	0.143688	-3.45329	0.000553798	0.00698201
ALS2	1475.85	0.229266	0.0889711	2.57686	0.00997016	0.063606
E2F2	337.563	-0.328507	0.140248	-2.34234	0.0191635	0.100027
SCMH1	679.01	-0.34292	0.104788	-3.27252	0.00106593	0.0118456
LYPLA2	1309.87	0.23353	0.0953048	2.45035	0.0142716	0.081603
CLK1	1951.65	-0.293458	0.0860434	-3.41059	0.000648232	0.00797557
MTMR11	1602.83	-0.23076	0.0936543	-2.46395	0.0137415	0.0793951
AGPS	3552.5	0.176198	0.0868754	2.02817	0.0425432	0.170917
TTC27	894.351	0.374539	0.104429	3.58655	0.000335085	0.00471652
RUNX3	103.755	1.09459	0.252361	4.33738	1.44191e-05	0.000360608
NDUFS1	4301.1	0.17653	0.0804756	2.19358	0.0282653	0.130223
DEPDC1	2043.41	-0.234862	0.100365	-2.34007	0.0192801	0.100408
KPNA6	882.547	0.253677	0.108247	2.3435	0.019104	0.0997712
IKZF2	217.203	-0.48553	0.163238	-2.97436	0.00293596	0.0259757
SLC4A7	2695.11	-0.297824	0.0806829	-3.69129	0.000223116	0.00343141
FAM136A	1596.03	0.266517	0.0940437	2.83397	0.00459736	0.0359544
ZZZ3	2040.78	-0.282204	0.0875824	-3.22216	0.00127229	0.013665
FBXO42	707.092	0.251789	0.106438	2.36559	0.0180016	0.096372
SLC66A1	363.33	0.447688	0.124278	3.60233	0.000315383	0.00451765
CAPG	5180.81	-0.317373	0.0827114	-3.83711	0.00012449	0.00212838
EPHA3	97.2546	-1.04363	0.241382	-4.32355	1.53536e-05	0.000379842
R3HDM1	2267.25	-0.335521	0.080116	-4.18794	2.81497e-05	0.00062666
COL9A2	148.038	-0.559412	0.213362	-2.6219	0.00874422	0.0579026
H6PD	8815.4	-0.658159	0.0782141	-8.41485	3.93409e-17	1.08859e-14
LTBP1	2774.65	-0.522276	0.0945188	-5.52562	3.28316e-08	1.68813e-06
SIKE1	2660.54	0.269853	0.08058	3.34889	0.000811363	0.00947324
MRTO4	1109.5	0.341254	0.0976811	3.49355	0.00047664	0.00615566
TRAPPC3	938.84	0.353102	0.105206	3.35628	0.000789987	0.00929634
KIF1B	2087.83	0.164905	0.0819598	2.01202	0.0442174	0.175494
EIF2AK2	3533.31	0.184141	0.0899274	2.04766	0.0405934	0.165447
PITHD1	965.654	-0.239743	0.0962936	-2.48971	0.0127847	0.0751749
LAMC2	4434.67	-0.242567	0.0913409	-2.65563	0.00791613	0.0537096
ATP2B4	3888.28	-0.233306	0.0846677	-2.75555	0.00585943	0.0428344
YIPF1	775.173	0.296481	0.110613	2.68035	0.00735449	0.0507232
NDC1	2157.21	-0.332599	0.0914827	-3.63565	0.000277281	0.0040605
DGKG	100.81	-0.712634	0.221646	-3.21519	0.00130357	0.0139142
PTPRU	2558.07	-0.687461	0.0898259	-7.65326	1.95952e-14	3.64894e-12
GPC1	1850.19	-0.563427	0.0899622	-6.26293	3.77811e-10	3.27436e-08
DDX20	1005.42	0.287462	0.0968582	2.96786	0.00299878	0.0263877
GNAI3	5542.12	0.216382	0.0854334	2.53275	0.011317	0.0694688
ANKRD44	1758.86	-0.611962	0.086242	-7.09587	1.28541e-12	1.78918e-10
PDIA5	706.746	-0.35361	0.106265	-3.32763	0.000875894	0.0100918
PACC1	313.059	0.521175	0.146449	3.55875	0.000372629	0.00507394
TIE1	443.886	-0.351629	0.119938	-2.93175	0.00337057	0.0287416
NGEF	910.038	-0.299819	0.0992399	-3.02116	0.0025181	0.0231021
LRRC40	346.172	-0.511122	0.13491	-3.78861	0.000151494	0.00249115
DNTTIP2	2576.89	0.388882	0.0898947	4.32598	1.51858e-05	0.000376367
RRP15	726.229	0.360847	0.10917	3.30537	0.000948503	0.0107752
POLR1A	2555.83	0.248025	0.0795438	3.1181	0.00182021	0.018097
PSME4	3938.41	0.191057	0.087489	2.18378	0.0289781	0.132444
KCNAB2	752.386	-0.215886	0.103765	-2.08053	0.0374772	0.156924
TGFBR3	673.165	0.268935	0.128869	2.08688	0.036899	0.155305
ATP1B3	2614.52	-0.382081	0.0799469	-4.77918	1.7601e-06	5.70686e-05
EIF2B3	853.845	0.275482	0.0983785	2.80022	0.0051067	0.0387715
CDC42	5778.49	0.216646	0.0818164	2.64795	0.00809817	0.054622
MAP4K4	19245.9	-0.308219	0.0811285	-3.79914	0.0001452	0.00241357
RPL31	16051.4	-0.184835	0.0832103	-2.2213	0.0263303	0.124003
TRIB2	4265.46	-0.239524	0.0838882	-2.85528	0.00429991	0.0342303
CYBRD1	5265.17	-0.463901	0.0847872	-5.47136	4.46594e-08	2.23784e-06
SPEG	1746.31	-0.508914	0.0994209	-5.11879	3.07507e-07	1.2247e-05
MCM2	2472.65	-0.325336	0.0795701	-4.08867	4.33861e-05	0.000893662
PPP2R3A	1107.47	-0.628145	0.0972103	-6.46171	1.03526e-10	1.00464e-08
DHRS9	3.41589	-3.19525	1.587	-2.01338	0.0440745	NA
PTGS2	147.904	0.603105	0.22355	2.69785	0.00697889	0.0488664
ENO1	108871	-0.192216	0.078621	-2.44484	0.0144915	0.082586
PLXNA2	2748.42	-0.288028	0.080109	-3.59545	0.000323826	0.00460508
GPR137B	486.332	0.445696	0.124003	3.59424	0.000325337	0.00462179
MAP2	376.071	-1.14632	0.148293	-7.73013	1.07435e-14	2.11494e-12
GNB1	10606.5	0.165798	0.0820013	2.02189	0.0431872	0.172649
NRDC	4050.01	0.16527	0.0827165	1.99803	0.0457139	0.179572
TP73	158.503	-0.484061	0.207863	-2.32876	0.0198719	0.10251
FKBP7	512.223	-0.25329	0.113011	-2.24128	0.0250081	0.11974
EPHA6	427.932	-0.364616	0.125457	-2.90631	0.00365723	0.0303843
CROCCP3	520.52	0.30615	0.118102	2.59226	0.00953475	0.0615982
MPP4	459.068	-0.302613	0.11948	-2.53276	0.0113169	0.0694688
CCNT2	1779.38	0.219126	0.0879919	2.4903	0.0127635	0.0751308
PLOD1	4156.96	-0.440376	0.079443	-5.5433	2.9683e-08	1.56717e-06
ZMPSTE24	1960.52	0.245303	0.0865686	2.83362	0.00460234	0.0359729
TXLNA	4047.3	0.247235	0.0794587	3.1115	0.00186141	0.0183741
RAB10	4274.98	-0.192263	0.0813431	-2.36361	0.0180981	0.0967028
MECOM	1834.04	-0.168705	0.0833037	-2.02518	0.0428492	0.171746
WDR47	1395.86	0.218915	0.0962356	2.27479	0.0229187	0.113349
SLC25A24	2968.19	0.221019	0.0836494	2.64221	0.00823678	0.0552594
RAD54L	369.455	-0.414839	0.141535	-2.93101	0.00337864	0.0287642
PTPN4	1020.19	-0.260399	0.106713	-2.44018	0.01468	0.0831815
DDX18	4443.55	0.446847	0.091106	4.90469	9.35731e-07	3.33289e-05
ASAP3	952.104	-0.296398	0.105425	-2.81145	0.00493185	0.0378612
SLC9A1	1165.78	-0.202737	0.094693	-2.14099	0.0322747	0.142684
P3H2	1406.05	-0.332806	0.0930182	-3.57786	0.000346425	0.00482449
ITGA6	5833.14	-0.677004	0.0849884	-7.96585	1.64098e-15	3.47887e-13
RAPGEF4	121.375	-0.429279	0.207897	-2.06486	0.038936	0.160833
AGO1	1595.89	0.178452	0.0759843	2.34854	0.0188474	0.0987895
TGFB2	1377.61	0.827377	0.103191	8.01789	1.07574e-15	2.39091e-13
GPATCH2	577.127	0.261942	0.109215	2.39841	0.0164662	0.0904363
SUCO	3102.55	-0.205165	0.0660741	-3.10508	0.0019023	0.0186973
ARL6	448.444	0.360854	0.136164	2.65015	0.00804558	0.0544004
NIT2	954.1	0.231287	0.101786	2.27227	0.02307	0.113514
FAM162A	1107.38	-0.240979	0.103187	-2.33535	0.0195249	0.1013
ARMC8	598.512	-0.294181	0.117826	-2.49673	0.0125343	0.0742894
SLC25A36	3077.18	-0.25824	0.0811858	-3.18085	0.00146842	0.0152831
GNAI2	8156.23	-0.345966	0.0766026	-4.51637	6.2908e-06	0.000176552
TUSC2	516.071	0.446951	0.123268	3.62585	0.000288017	0.00418217
IQCG	461.678	0.378451	0.128339	2.94884	0.00318968	0.0275919
NEK11	270.693	0.764532	0.155261	4.92418	8.47147e-07	3.05594e-05
MAPKAPK3	1485.94	-0.374711	0.0869086	-4.31155	1.62111e-05	0.000397489
COMMD2	1023.65	0.198031	0.0975333	2.0304	0.0423159	0.170202
ABCC5	1213.36	0.234071	0.0990201	2.36387	0.0180852	0.0967028
ARHGEF26	759.891	0.281463	0.0999934	2.81482	0.00488049	0.0375506
SPCS1	1240.59	0.233575	0.101295	2.30589	0.021117	0.10691
NEK4	1063.12	0.362176	0.0992384	3.64956	0.000262692	0.00390903
LMAN2L	772.108	-0.474803	0.111015	-4.27695	1.89474e-05	0.000452163
TTL	3761.07	-0.157755	0.080428	-1.96144	0.0498274	0.189937
IL1A	683.552	1.27786	0.154461	8.27306	1.30564e-16	3.33179e-14
PIKFYVE	4005.35	-0.212074	0.0839668	-2.52568	0.0115473	0.0704081
NCL	24593.5	0.156727	0.0788842	1.9868	0.0469447	0.182654
DNAJC27	223.28	0.376962	0.176332	2.1378	0.032533	0.14332
STAM2	1741.46	0.175138	0.0880731	1.98855	0.0467508	0.182257
TANC1	2623.12	0.226961	0.0824623	2.7523	0.00591774	0.0431235
EIF2B4	461.129	0.264986	0.121875	2.17424	0.029687	0.13448
NRBP1	3361.59	0.249323	0.0816404	3.05392	0.00225874	0.0212106
SPTBN1	13712	0.160431	0.0688793	2.32916	0.0198504	0.10251
AUP1	2004.37	0.18824	0.083288	2.26011	0.0238147	0.11596
RTN4	14377.6	-0.495481	0.0756585	-6.54891	5.79569e-11	6.17376e-09
GALNT3	1120.18	-0.413164	0.0966161	-4.27634	1.89987e-05	0.000452163
EFEMP1	645.966	0.34016	0.119811	2.83914	0.00452348	0.0354974
FANCL	1339.13	-0.180238	0.0902757	-1.99653	0.0458768	0.179811
FN1	37766.5	-0.479728	0.0856282	-5.60245	2.11344e-08	1.15568e-06
STAT1	3322.74	0.22668	0.0880941	2.57316	0.0100776	0.0640806
ELMOD3	1102.97	-0.202527	0.101397	-1.99737	0.0457848	0.179748
GGCX	2866.88	-0.140291	0.0660588	-2.12373	0.0336926	0.146647
COQ10B	923.864	0.4287	0.110738	3.87131	0.000108252	0.00189064
ST3GAL5	827.648	0.376124	0.111447	3.37491	0.000738399	0.00884026
PDCL3	553.409	0.384067	0.113621	3.38024	0.000724231	0.00873896
PLCD4	310.872	-0.397609	0.156886	-2.53438	0.0112645	0.0693459
MLPH	12325.1	-0.229612	0.0751906	-3.05373	0.00226018	0.0212106
STK16	1099.48	0.198299	0.0987449	2.00819	0.0446232	0.176799
HPCAL1	9068.57	-0.273463	0.0810232	-3.37511	0.000737849	0.00884026
ODC1	2691.85	0.287582	0.0931884	3.08603	0.0020285	0.0196436
PLEKHB2	7449.71	0.345013	0.0773743	4.45901	8.23373e-06	0.000223348
GORASP2	2666.56	-0.218348	0.076986	-2.83621	0.00456525	0.0357235
QPCT	662.201	0.258156	0.11987	2.15362	0.0312697	0.139494
SLC25A12	1579.67	0.195584	0.0870328	2.24725	0.0246244	0.118562
DARS1	6723.04	-0.203613	0.0847993	-2.40111	0.0163454	0.0900596
SRSF7	3132.81	0.167219	0.0821517	2.03549	0.0418011	0.168871
SDC1	1173.96	-0.500619	0.105197	-4.75886	1.94689e-06	6.28293e-05
KYNU	2784.07	0.446836	0.0936007	4.77385	1.80735e-06	5.8463e-05
RND3	2040.4	0.823318	0.0958571	8.58901	8.77192e-18	2.87803e-15
THADA	1243.53	0.217312	0.0972497	2.23458	0.025445	0.1212
TRAK2	1662.44	0.413382	0.0907304	4.55616	5.20973e-06	0.000149563
PCYOX1	2908.36	-0.233361	0.0908235	-2.56939	0.0101878	0.064476
EPAS1	2363.5	-0.178695	0.0837527	-2.1336	0.0328755	0.144367
CD207	4.25647	-2.75948	1.32495	-2.08271	0.0372775	NA
NFE2L2	3770.45	0.34769	0.0912185	3.81161	0.000138063	0.00232297
PLEKHA3	814.432	0.394197	0.108113	3.64616	0.000266188	0.00393993
PARD3B	772.266	0.466331	0.107119	4.3534	1.34041e-05	0.000336445
MARK1	255.727	-0.436796	0.147641	-2.9585	0.00309141	0.0270474
MORN1	624.237	0.698946	0.111476	6.2699	3.6129e-10	3.18969e-08
RALGPS2	2931.26	-0.582344	0.0780394	-7.46218	8.51006e-14	1.48441e-11
CEP104	1016.15	0.212373	0.0999105	2.12563	0.0335342	0.146142
QSOX1	13528.6	-0.187529	0.0775857	-2.41706	0.0156466	0.0871584
KCNC4	517.857	-0.281361	0.123986	-2.2693	0.0232502	0.114094
EDEM3	1906.58	-0.275751	0.0874687	-3.15256	0.00161843	0.0165155
WDR77	779.895	0.221946	0.111184	1.9962	0.045912	0.179837
HDAC1	4941.3	-0.631171	0.077552	-8.13868	3.99595e-16	9.49382e-14
CAPZA1	7132.96	0.218285	0.0862675	2.53033	0.0113956	0.0698229
SWT1	315.374	-0.325052	0.144518	-2.24922	0.0244987	0.117998
DNAJC6	729.641	0.223888	0.101735	2.2007	0.0277572	0.128526
LEPR	658.5	-0.3454	0.123213	-2.80328	0.00505864	0.038449
IVNS1ABP	3021.48	-0.284261	0.0797471	-3.56453	0.00036451	0.00497321
MIIP	442.281	0.368446	0.126131	2.92113	0.00348759	0.0293795
PLA2G4A	127.394	-0.496524	0.204777	-2.4247	0.0153209	0.0859967
PHTF1	2212.92	0.187163	0.0928376	2.01603	0.0437968	0.174377
CD58	3563.1	-0.277859	0.0734669	-3.78209	0.000155515	0.0025421
TTF2	1654.4	-0.272932	0.0846437	-3.22448	0.00126202	0.0136067
KIF21B	118.823	-0.689142	0.211201	-3.26297	0.00110251	0.0121638
TMEM9	1041.15	-0.302672	0.107562	-2.81394	0.00489383	0.0376113
OSCP1	188.034	1.13328	0.17919	6.32446	2.54125e-10	2.3191e-08
EXOC8	705.681	0.300095	0.107028	2.80389	0.00504898	0.0383968
AKT3	1967.09	0.352577	0.0966267	3.64886	0.000263403	0.00390903
ST6GALNAC5	119.842	1.10596	0.221037	5.00353	5.62893e-07	2.11931e-05
ADGRL2	2082.74	-0.248862	0.0920766	-2.70277	0.00687637	0.048282
PADI2	4.16681	-5.46488	1.82002	-3.00265	0.00267642	NA
RPF1	889.243	0.225915	0.112483	2.00844	0.0445962	0.176743
UAP1	2951.81	0.351426	0.0846954	4.14929	3.33501e-05	0.000721452
RGS4	528.888	-0.609367	0.107471	-5.67007	1.42739e-08	8.33452e-07
KLHL12	1376.55	-0.222426	0.0919584	-2.41877	0.0155733	0.0870235
ZNHIT6	1026.99	0.236713	0.08194	2.88886	0.00386644	0.0317518
RBBP5	879.567	-0.294725	0.0854927	-3.44737	0.000566076	0.00711078
GBP3	2011.84	0.233039	0.0863994	2.69723	0.00699194	0.0488833
GBP1	633.239	0.767976	0.11854	6.47861	9.25745e-11	9.04735e-09
CDK18	162.304	-0.708633	0.1914	-3.70237	0.000213594	0.00331886
ID3	318.691	-0.532621	0.160303	-3.32259	0.000891875	0.0102588
PRPF3	1906.69	0.240203	0.0839073	2.86272	0.00420027	0.0336902
APH1A	2008.87	-0.560387	0.0896481	-6.25097	4.07917e-10	3.51319e-08
SLC2A1	5247.64	0.311184	0.0796986	3.9045	9.44185e-05	0.00168753
EBNA1BP2	1783.71	0.472866	0.088353	5.35201	8.6983e-08	4.03578e-06
IPO13	894.766	0.403119	0.0947336	4.25529	2.0878e-05	0.000490118
ATP6V0B	1207.28	0.309424	0.0970117	3.18955	0.00142493	0.0149093
AKR1A1	1553.78	-0.230678	0.0872384	-2.64423	0.00818781	0.0550879
PRDX1	6479.77	0.163721	0.0824203	1.98642	0.0469869	0.182697
PIK3R3	336.158	0.323542	0.158613	2.03982	0.0413683	0.16791
BLZF1	973.597	0.350561	0.107482	3.26157	0.00110798	0.0122143
CNN3	9551.5	0.23109	0.0810906	2.84977	0.00437504	0.0346284
PRRC2C	8837.4	0.165892	0.081601	2.03297	0.0420559	0.169472
F3	3930.23	1.03183	0.0764393	13.4986	1.59289e-41	5.48749e-38
TNFSF4	46.9582	0.751804	0.344219	2.18409	0.0289557	0.132444
HSD11B1	3.06684	-5.78757	1.8239	-3.17318	0.0015078	NA
STMN1	9812.54	-0.203217	0.0835514	-2.43224	0.0150058	0.0844346
NEK2	1593.53	0.215328	0.0916524	2.34939	0.018804	0.0986507
NENF	767.076	-0.319231	0.11139	-2.86589	0.00415842	0.0334714
CENPF	10263.9	-0.230488	0.0834657	-2.76147	0.00575413	0.0422705
STX12	895.072	0.220935	0.108147	2.04292	0.0410607	0.166957
MTARC2	485.756	-0.275712	0.122825	-2.24476	0.0247838	0.119111
NRP2	909.076	-0.441683	0.100919	-4.3766	1.20542e-05	0.000307696
KLF7	974.487	-0.392689	0.101297	-3.87661	0.00010592	0.00185933
CA14	56.6657	-1.00921	0.293475	-3.43883	0.000584225	0.00731874
ANKRD13C	1339.46	0.351737	0.0926635	3.79585	0.000147137	0.00243988
SGIP1	40.9158	0.957826	0.351736	2.72314	0.00646653	0.0460511
WDR35	1878.93	0.345191	0.0895239	3.85585	0.000115327	0.00199649
DNAH7	340.734	1.27492	0.140745	9.05835	1.32438e-19	5.06945e-17
GTF3C3	1478.95	0.189717	0.0959294	1.97767	0.0479658	0.185148
CPSF3	1567.5	0.205537	0.0991711	2.07255	0.0382144	0.158852
SENP5	1432.47	0.212391	0.091401	2.32373	0.0201399	0.103579
C1orf198	1229.52	-0.306285	0.0924867	-3.31167	0.000927402	0.0105967
FAM98A	1683.81	0.303171	0.0994791	3.04758	0.0023069	0.0215405
LGALSL	228.06	-0.435702	0.168537	-2.58521	0.00973205	0.0624919
BCL11A	112.557	-0.45945	0.214858	-2.13839	0.032485	0.143154
EPCAM	194.016	-0.34989	0.174465	-2.0055	0.0449097	0.177526
UBIAD1	536.512	-0.279856	0.121276	-2.3076	0.0210214	0.106537
ECHDC2	211.187	-0.389778	0.184698	-2.11035	0.0348278	0.149489
NAA50	3885.05	-0.417202	0.0862097	-4.83938	1.30243e-06	4.4376e-05
TNFSF10	70.1068	-0.51746	0.258625	-2.00081	0.0454127	0.178738
FMOD	6.88457	-1.93116	0.917298	-2.10527	0.0352682	NA
ODF2L	2120.75	0.181494	0.0837424	2.16729	0.030213	0.135955
PTGFR	629.311	-0.331993	0.121372	-2.73534	0.00623159	0.0449353
CDKN2C	1407.15	-0.465664	0.0924964	-5.0344	4.79343e-07	1.81966e-05
HJURP	6443.79	-0.28234	0.0706941	-3.99383	6.50142e-05	0.00125828
LPGAT1	2108.94	-0.325631	0.089124	-3.65369	0.000258498	0.00387607
PFKFB2	432.648	0.468596	0.111101	4.21774	2.46764e-05	0.000562982
C4BPB	188.8	-0.508757	0.174274	-2.91929	0.00350827	0.0295321
CHPF	1926.57	-0.21686	0.0937361	-2.31352	0.0206941	0.105403
LRRFIP1	8253.37	-0.38229	0.0740249	-5.16434	2.41291e-07	9.92533e-06
IL1B	512.164	1.54595	0.147165	10.5049	8.2048e-26	7.06639e-23
POLR1B	1892.92	0.212516	0.0855779	2.4833	0.0130171	0.0761682
PSD4	102.627	-0.634449	0.247754	-2.5608	0.010443	0.06565
ZNF436	537.662	-0.343223	0.120611	-2.84569	0.0044315	0.0349949
PSMB2	3151.04	0.371808	0.0910496	4.08358	4.43472e-05	0.000910738
UBR4	11413.8	0.171138	0.0754197	2.26915	0.0232593	0.114094
HP1BP3	8750.92	-0.172945	0.0711639	-2.43024	0.0150889	0.0848327
SH3BP4	2880.59	0.56535	0.0820611	6.88938	5.60375e-12	7.21679e-10
CAP1	8489.6	-0.427244	0.0824052	-5.18467	2.16395e-07	8.98163e-06
TBC1D5	1020.72	-0.330882	0.0976942	-3.38692	0.000706826	0.008574
RFTN1	948.656	0.342706	0.107996	3.17331	0.00150711	0.0156268
NPHP4	913.046	0.302345	0.0980819	3.08258	0.00205218	0.0197362
NUP210	3503.29	-0.784602	0.0774833	-10.1261	4.23299e-24	2.65139e-21
HSD17B7	816.048	-0.279888	0.110675	-2.52891	0.0114417	0.0699808
PER2	247.097	-0.328507	0.163265	-2.01211	0.0442087	0.175494
RAMP1	1022.31	-0.630312	0.122916	-5.12798	2.92867e-07	1.18358e-05
DAP3	2392.69	0.22541	0.0830378	2.71454	0.00663675	0.0470445
NES	915.739	-0.625799	0.102657	-6.09602	1.08745e-09	8.46612e-08
BCAN	828.503	0.216189	0.097227	2.22355	0.0261789	0.123761
HMGB1P5	165.943	-0.698576	0.196629	-3.55276	0.00038121	0.00517292
CHRM3	1340.28	-0.235495	0.0943721	-2.49538	0.0125821	0.0744444
TMCC2	199.948	-0.532186	0.166391	-3.19841	0.00138187	0.0145978
GNAT2	398.297	0.303391	0.134058	2.26313	0.0236278	0.115307
TSPAN2	7.07825	2.63069	0.901143	2.91929	0.00350833	NA
NOTCH2	11542	-0.493381	0.0742562	-6.6443	3.04655e-11	3.44111e-09
LPIN1	3556.62	-0.353049	0.0788853	-4.47548	7.62402e-06	0.000209281
NAV1	406.314	-0.610035	0.142288	-4.28733	1.80836e-05	0.000434889
YARS1	3676.35	0.275642	0.0820025	3.36139	0.000775515	0.00915732
PHC2	1114.9	-0.378166	0.112222	-3.36979	0.000752245	0.0089904
GNL2	1681.15	0.357971	0.0900301	3.97612	7.00492e-05	0.0013351
BTF3L4	1801.87	0.37038	0.0909217	4.07361	4.62895e-05	0.0009422
SEMA4F	264.248	-0.415068	0.147108	-2.82151	0.00477979	0.0370048
RAB11FIP5	1417.2	0.184871	0.0943064	1.96032	0.0499582	0.190277
DYSF	703.258	0.452627	0.110674	4.08975	4.31837e-05	0.000890826
CCDC142	427.437	0.326761	0.133002	2.45681	0.0140175	0.0803835
EMX1	13.1793	-1.71888	0.690389	-2.48973	0.012784	NA
RNASEL	149.837	-0.573912	0.192228	-2.98557	0.00283049	0.025265
DHX9	6814.05	0.1829	0.0830051	2.20348	0.0275607	0.128038
LAMC1	10896.3	-0.254743	0.0796632	-3.19775	0.00138504	0.014614
SP110	288.937	0.630972	0.136014	4.63903	3.50042e-06	0.000103289
ITM2C	3199.69	-0.246787	0.0903676	-2.73092	0.00631572	0.0452577
DNAJB2	936.675	0.22489	0.100762	2.2319	0.0256219	0.121778
ARMC9	2067.67	0.661337	0.0809735	8.16732	3.15316e-16	7.75903e-14
MFSD9	542.999	0.318382	0.119192	2.67116	0.00755893	0.0517447
GCC2	3227.14	0.240586	0.0871775	2.75972	0.00578504	0.0423912
ANKRD36	1052.33	-0.238631	0.0969346	-2.46178	0.0138251	0.0797114
SKIL	1044.35	0.619453	0.100951	6.13615	8.45449e-10	6.73427e-08
HS6ST1	1263.13	-0.292677	0.0965537	-3.03124	0.00243554	0.0225853
BCAR3	11045.4	-0.202881	0.0704875	-2.87825	0.00399883	0.032548
TTLL7	1037.26	-0.234083	0.100284	-2.33419	0.019586	0.101537
FNBP1L	4077.66	-0.25972	0.0826562	-3.14218	0.00167697	0.0169792
KYAT3	819.339	-0.228104	0.0996741	-2.2885	0.0221084	0.110582
GTF2B	793.758	0.215632	0.10468	2.05991	0.0394076	0.1621
IFI44L	548.08	-0.64333	0.123728	-5.19956	1.99765e-07	8.36705e-06
GIPC2	26.3723	0.888004	0.422859	2.1	0.0357291	0.152026
IFI44	1694.2	-0.476873	0.0877039	-5.4373	5.40928e-08	2.60629e-06
SLC44A5	855.064	-0.423437	0.111754	-3.78902	0.000151242	0.00248998
RTCA	2020.82	0.177508	0.0899856	1.97263	0.0485378	0.186674
IFT172	1274.97	0.269613	0.091441	2.9485	0.00319323	0.0275971
SELENOI	1893.64	0.193226	0.0880313	2.19497	0.0281657	0.129937
PNPT1	1204.66	0.502157	0.0973798	5.15669	2.51355e-07	1.03085e-05
DYNC2LI1	427.706	0.607014	0.132626	4.57689	4.71933e-06	0.00013691
CYP1B1	869.458	0.534994	0.12112	4.41706	1.00051e-05	0.000265135
ACTR2	7320.91	0.177005	0.0789667	2.24152	0.0249925	0.119707
PREB	1122.08	-0.357527	0.101262	-3.5307	0.000414461	0.00548107
LRPPRC	6174.03	0.160681	0.0808672	1.98698	0.0469247	0.182654
ATIC	5764.32	0.189614	0.0853417	2.22182	0.0262958	0.123952
BARD1	1339.49	-0.195841	0.0954847	-2.05103	0.0402645	0.164545
SSB	2040.15	0.260617	0.0903581	2.88426	0.00392329	0.0320848
NAB1	1313.91	-0.209684	0.0925547	-2.26552	0.023481	0.114741
CDK15	262.888	0.901346	0.159078	5.66607	1.4611e-08	8.45964e-07
FASTKD1	921.973	-0.205899	0.101005	-2.03849	0.0415006	0.1682
ITPRID2	12936.2	0.179371	0.0797293	2.24975	0.0244648	0.117917
WDR12	1706.07	0.226225	0.0976417	2.31688	0.0205101	0.104964
PRDM16	33.9577	1.68708	0.442913	3.80906	0.000139495	0.00233638
PADI3	926.827	-0.576398	0.112408	-5.12773	2.93262e-07	1.18358e-05
PADI1	62.7345	0.581414	0.283465	2.05109	0.0402577	0.164545
ARHGEF19	268.807	0.297098	0.150318	1.97646	0.0481029	0.18544
EFHD2	4603.35	-0.297005	0.0837307	-3.54715	0.000389422	0.00527135
SH3BGRL3	3830.99	-0.319843	0.0806291	-3.96685	7.28292e-05	0.00138045
RPL11	9637.5	-0.194977	0.082166	-2.37296	0.017646	0.0951428
KIAA0319L	2624.33	-0.199324	0.0790527	-2.52141	0.0116886	0.0709701
SYTL1	95.2526	-0.625506	0.243998	-2.56357	0.0103603	0.0652787
NBPF3	956.234	-0.272203	0.0910472	-2.9897	0.00279256	0.0250205
HSPG2	7926.6	0.186599	0.0803237	2.32309	0.0201744	0.103655
CCN1	7190.51	0.203715	0.0797509	2.55439	0.0106375	0.0664784
PRKACB	1217.29	-0.269851	0.100887	-2.67478	0.00747772	0.0513418
RPS8	17189	-0.170893	0.0769106	-2.22197	0.0262855	0.123952
PTPRF	7631.79	0.142391	0.0716999	1.98593	0.047041	0.182805
IGSF3	1408.65	-0.515616	0.100257	-5.14296	2.70443e-07	1.10585e-05
ZNF697	1356.19	0.554641	0.0860804	6.44329	1.1691e-10	1.12659e-08
PSMA5	4023.83	0.278976	0.0804466	3.46784	0.000524654	0.00666335
ITGA10	1514.11	-1.19133	0.117642	-10.1267	4.2069e-24	2.65139e-21
ATP1B1	2954.51	0.389106	0.0923378	4.21394	2.50952e-05	0.000570647
NME7	1010.05	0.405256	0.0992762	4.08211	4.46289e-05	0.000913798
CREG1	1350.85	-0.391734	0.0997316	-3.92788	8.56973e-05	0.00155998
DCAF6	1835.79	0.159339	0.0746323	2.13499	0.0327619	0.14396
POU2F1	1495.31	-0.243192	0.0889956	-2.73264	0.00628297	0.0452058
MGST3	1142.24	-0.19516	0.0959672	-2.03361	0.0419913	0.169441
NUF2	1666.41	-0.187521	0.0883339	-2.12287	0.033765	0.146869
HDGF	6857.45	0.17096	0.0787799	2.1701	0.0299992	0.13536
HMCN1	409.196	-0.616509	0.131649	-4.68297	2.82743e-06	8.6775e-05
LYPLAL1	636.465	-0.200054	0.0992088	-2.0165	0.0437478	0.174233
TUFT1	409.33	-0.277006	0.131139	-2.1123	0.0346607	0.149071
SF3B4	2391.15	0.383735	0.0849243	4.51856	6.22628e-06	0.000175098
ECM1	1705.84	-0.285557	0.0942831	-3.02872	0.00245596	0.0227135
ZNF687	1208.47	-0.241255	0.0885487	-2.72455	0.00643895	0.0459021
MCL1	14025.2	-0.203947	0.0778699	-2.61907	0.00881695	0.0582443
RFX5	1712.32	0.18969	0.0934743	2.02933	0.0424251	0.170542
SELENBP1	811.9	-0.279635	0.111767	-2.50195	0.0123511	0.0736791
SEMA6C	157.107	-0.424552	0.199841	-2.12445	0.0336324	0.146477
ARNT	1452.31	0.198459	0.0998906	1.98676	0.0469491	0.182654
GOLPH3L	940.211	-0.371005	0.0966992	-3.83669	0.000124701	0.00212935
DTL	1431.4	-0.289788	0.0997867	-2.90407	0.00368344	0.0305491
DUSP10	306.403	0.670307	0.166374	4.02892	5.60329e-05	0.00111258
ADAM15	4794.11	-0.480445	0.0754939	-6.36402	1.96536e-10	1.84236e-08
UBAP2L	6106.45	0.168856	0.0638698	2.64376	0.00819915	0.0550898
HAX1	1437.28	0.258429	0.0916273	2.82043	0.00479588	0.037086
GALNT2	2222.38	-0.252159	0.0865135	-2.91468	0.00356054	0.029754
LYST	686.858	-0.272639	0.117865	-2.31315	0.0207146	0.105448
MAP3K21	461.677	-0.353826	0.131341	-2.69396	0.00706093	0.0492306
SDE2	950.68	0.33832	0.103831	3.25837	0.00112055	0.0123333
FBXO28	2335.38	0.173692	0.0811057	2.14156	0.0322292	0.142574
GUK1	1960.77	0.253651	0.0865453	2.93085	0.0033804	0.0287642
PPFIA4	980.793	-0.299923	0.103629	-2.89421	0.00380111	0.0313837
PLEKHA6	620.404	-0.609789	0.110606	-5.51319	3.52392e-08	1.80519e-06
PDIA6	4595.26	-0.178628	0.0847689	-2.10724	0.0350969	0.150197
RHOB	870.518	0.546751	0.103298	5.29292	1.20379e-07	5.36835e-06
NPHP1	315.641	0.582679	0.140202	4.15601	3.2386e-05	0.00070391
MALL	241.295	-0.707576	0.162366	-4.35792	1.31304e-05	0.000330779
TMEM177	278.497	0.3345	0.143724	2.32738	0.0199452	0.102784
RABL2A	371.513	0.405371	0.125317	3.23477	0.00121743	0.0132513
SLC20A1	53917.6	-0.380274	0.0775634	-4.90275	9.4504e-07	3.35635e-05
CDCA7	1686.52	-0.252682	0.0925747	-2.7295	0.00634314	0.0454306
METTL21A	561.435	0.261015	0.110843	2.35483	0.0185313	0.0980329
UNC80	14.1776	-1.60882	0.601518	-2.6746	0.00748174	NA
RAB5A	1468.55	0.188965	0.0861166	2.19429	0.0282145	0.130032
CTDSP1	3365.72	-0.516194	0.0834934	-6.18245	6.3116e-10	5.30328e-08
MARCHF4	1405.82	0.397096	0.0961571	4.12966	3.63303e-05	0.000774971
STK11IP	1043.5	0.393929	0.10447	3.77076	0.000162752	0.00264161
DYNC1LI1	1440.79	0.248624	0.0969347	2.56486	0.0103217	0.0650857
CTDSPL	1672.33	-0.355014	0.0768162	-4.62161	3.80775e-06	0.000111878
PTPRG	1179.25	-0.311545	0.10903	-2.85744	0.00427072	0.0340866
MYH15	473.613	-0.305303	0.123086	-2.48041	0.0131231	0.0765483
PHLDB2	3676.37	0.386189	0.0837705	4.61009	4.02503e-06	0.00011776
ATG3	1144.31	0.219626	0.103546	2.12103	0.0339189	0.147121
ANO7	195.898	-0.359852	0.164517	-2.18733	0.0287187	0.131739
PLCH2	945.989	-0.499175	0.112315	-4.44441	8.81318e-06	0.000237198
MAGI1	3296.16	-0.333425	0.0829981	-4.01726	5.88799e-05	0.00116075
PIGF	607.678	-0.319011	0.114573	-2.78435	0.0053635	0.0401679
CCDC74B	103.378	0.953603	0.227491	4.19183	2.76719e-05	0.00061702
MZT2B	1316.74	-0.315391	0.112905	-2.79341	0.00521548	0.0392729
PTPN14	3294.55	-0.392375	0.0765785	-5.12383	2.99397e-07	1.19933e-05
GEMIN6	251.758	-0.363384	0.144302	-2.51822	0.0117951	0.0713819
SPC25	692.102	-0.267575	0.107301	-2.49368	0.0126425	0.0745778
TCF7L1	222.892	-0.589737	0.165812	-3.55666	0.000375606	0.00510439
UHMK1	5693.41	0.26932	0.0882622	3.05136	0.00227809	0.0213406
CCDC50	3328.45	-0.292109	0.0853887	-3.42093	0.000624084	0.00771982
PLEKHH2	736.92	-0.238418	0.1147	-2.07861	0.0376528	0.15742
RASGRP3	57.9223	0.828979	0.300217	2.76127	0.00575775	0.0422705
MR1	421.685	-0.320302	0.140828	-2.27442	0.0229406	0.113386
AHCTF1	3446.01	0.178893	0.0854167	2.09436	0.0362278	0.153486
MERTK	2442.53	-0.207985	0.0826754	-2.51568	0.0118803	0.0718341
TMEM87B	3664.33	0.45291	0.0826923	5.47706	4.32457e-08	2.17491e-06
CCDC148	57.7341	1.04621	0.304884	3.43152	0.000600216	0.00747152
PLA2R1	329.426	-0.41284	0.141809	-2.91123	0.00360003	0.029993
RBMS1	2935.57	0.217588	0.0868723	2.50469	0.0122558	0.0732838
LINC00467	534.473	0.268861	0.125725	2.13849	0.0324773	0.143154
CMTM7	1816.9	-0.316581	0.0867831	-3.64795	0.000264339	0.00391676
UBP1	850.771	-0.196533	0.0983605	-1.99809	0.0457067	0.179572
RMND5A	1129.45	0.648214	0.106085	6.11034	9.94195e-10	7.78409e-08
RPIA	380.152	-0.411545	0.128157	-3.21124	0.00132161	0.0140849
GTF2E1	548.046	0.311639	0.123352	2.52642	0.011523	0.0703221
FBXO36	313.634	0.85332	0.135675	6.28942	3.18652e-10	2.85132e-08
MCOLN2	467.325	-0.390585	0.148801	-2.62488	0.00866784	0.0575628
DISP1	437.12	-0.379163	0.115944	-3.27021	0.00107468	0.0118948
TNIK	429.647	-0.38345	0.130174	-2.94568	0.00322247	0.0277375
OBSCN	2355.06	-0.192686	0.0857652	-2.24667	0.0246609	0.118696
ENAH	1623.86	0.256285	0.0890129	2.87919	0.00398703	0.0325096
CCSAP	425.408	-0.327999	0.125731	-2.60874	0.00908758	0.0597172
CFAP210	109.339	1.11657	0.226777	4.92363	8.49534e-07	3.05655e-05
DIPK1A	683.566	-0.387328	0.112857	-3.43202	0.000599094	0.00746431
DPH3	819.232	0.515226	0.109935	4.68664	2.77731e-06	8.56183e-05
OXNAD1	480.303	0.227539	0.114554	1.9863	0.047	0.182697
PROM2	184.374	-1.20768	0.19678	-6.13719	8.39919e-10	6.72912e-08
MOV10	2266.58	-0.335778	0.0891755	-3.76537	0.000166306	0.00268978
DBI	1746.42	-0.186048	0.0855843	-2.17386	0.0297157	0.134505
SLC16A1	24.801	0.953191	0.44929	2.12155	0.0338756	0.14709
NIFK	619.887	0.354614	0.115047	3.08234	0.00205382	0.0197362
FLACC1	27.0175	0.95602	0.415328	2.30184	0.021344	0.107657
C2CD6	40.662	0.784987	0.383397	2.04745	0.040614	0.165482
PXYLP1	27.3148	-1.10161	0.463892	-2.37471	0.0175625	0.0948321
FRRS1	393.122	-0.326032	0.134742	-2.41968	0.015534	0.0869099
SYN2	282.295	-0.890017	0.160746	-5.5368	3.08052e-08	1.6151e-06
NECAP2	1510.71	0.321548	0.0917723	3.50376	0.000458744	0.00596367
FMNL2	5145.74	-0.39852	0.0816645	-4.87996	1.06106e-06	3.71102e-05
SKI	4214.57	-0.264274	0.0735877	-3.59127	0.000329066	0.0046688
PAFAH2	350.9	0.325671	0.13591	2.39623	0.0165646	0.0907237
TRIM63	24.5506	-1.26713	0.517276	-2.44962	0.0143008	0.0816649
UBXN11	555.524	0.603926	0.118209	5.10898	3.23906e-07	1.28629e-05
TPRG1L	991.449	0.912565	0.104423	8.73916	2.3486e-18	8.29839e-16
RNF207	648.035	0.379937	0.122827	3.09327	0.00197961	0.0193058
GPR153	1510.28	-0.259509	0.0862823	-3.00768	0.00263253	0.0238817
EIF5B	5899.17	0.209369	0.0885892	2.36337	0.0181094	0.0967028
CNOT11	2236.26	0.286434	0.086924	3.29523	0.000983421	0.0110896
SLC45A3	316.637	-0.318284	0.145912	-2.18135	0.0291577	0.132912
F11R	550.052	-0.573409	0.119492	-4.79871	1.59691e-06	5.26447e-05
CDA	30.0561	1.47789	0.435786	3.39131	0.000695594	0.00846009
TOMM40L	217.788	0.395876	0.168267	2.35267	0.0186394	0.0984101
CSRP1	4371.82	-0.196714	0.0781863	-2.51597	0.0118707	0.0718076
PADI4	245.65	-0.625474	0.167768	-3.72822	0.00019284	0.00304044
ADIPOR1	1991.17	0.223672	0.0830761	2.69237	0.00709453	0.0493685
PSMD4	3082.5	0.182577	0.0821122	2.22351	0.0261816	0.123761
ALDH4A1	224.362	0.413018	0.172668	2.39198	0.0167577	0.0913452
THEM4	492.73	-0.406172	0.110884	-3.66303	0.000249253	0.00377025
TMEM234	119.548	0.485667	0.211471	2.29662	0.0216405	0.108715
ATAD3B	971.169	0.361032	0.0946959	3.81254	0.000137547	0.00231711
UBE2J2	1416.15	0.206523	0.0926302	2.22954	0.0257778	0.12211
ZNF362	860.714	-0.21201	0.101386	-2.09112	0.036517	0.154444
SHC1	2733.7	0.163558	0.079472	2.05806	0.0395839	0.162583
ADAR	8400.87	0.152836	0.077313	1.97684	0.0480597	0.185404
LMNA	22818.4	-0.386865	0.0733983	-5.27076	1.35857e-07	5.9341e-06
DVL3	2955.85	0.241654	0.0817808	2.9549	0.00312768	0.0272954
ABCF3	1402.88	0.21957	0.0931856	2.35627	0.0184597	0.097761
COA7	811.87	0.211609	0.102793	2.0586	0.0395322	0.162516
ZYG11B	1513.36	-0.34656	0.0906181	-3.82441	0.000131087	0.00222187
SLC1A7	7.80069	2.48703	0.976195	2.54768	0.0108442	NA
USP24	3703.28	-0.191098	0.0819001	-2.3333	0.0196323	0.101666
AK4	3424.51	-0.244689	0.0918966	-2.66265	0.00775271	0.0528612
RAVER2	647.568	-0.240844	0.102449	-2.35085	0.0187304	0.0986181
LZIC	1107.34	0.204253	0.103624	1.97111	0.0487115	0.18708
DHRS3	247.729	0.443852	0.177165	2.5053	0.0122347	0.0732699
LAPTM5	7554.07	-0.206977	0.0862174	-2.40064	0.0163665	0.0901064
SDC3	2694.8	-0.417903	0.085541	-4.88541	1.03214e-06	3.63148e-05
PEF1	326.616	-0.416668	0.151279	-2.7543	0.0058817	0.0429744
KIAA1522	743.503	-0.282991	0.113471	-2.49396	0.0126326	0.0745778
WNT4	16.7023	1.79216	0.544604	3.29076	0.000999166	NA
MEGF6	449.81	0.558232	0.127454	4.37987	1.18749e-05	0.0003044
FAM102B	2634.51	-0.234952	0.0916574	-2.56337	0.0103662	0.0652862
DNAI3	41.198	1.15293	0.350535	3.28905	0.00100525	0.0112347
GBP2	801.186	-0.418769	0.112436	-3.72451	0.000195695	0.00307839
KCNT2	152.719	-0.659176	0.205485	-3.2079	0.00133709	0.0142168
ARPC5	3679.72	-0.479152	0.0866326	-5.53085	3.18681e-08	1.65714e-06
OR2M5	1.82829	-5.34009	2.13373	-2.5027	0.0123249	NA
PEA15	3211.42	-0.307061	0.0823188	-3.73015	0.000191368	0.00302762
OLFML2B	160.722	-0.714292	0.197846	-3.61035	0.000305784	0.00441687
ATF3	64.8828	1.56421	0.369798	4.2299	2.33791e-05	0.000538413
AXDND1	21.8677	1.17949	0.518381	2.27533	0.0228863	0.113327
SNED1	1278.03	-0.235795	0.111721	-2.11057	0.0348089	0.149476
SPATA17	64.6124	1.26284	0.311789	4.05029	5.11532e-05	0.00102754
ACP6	1690.52	-0.262738	0.0913349	-2.87664	0.00401936	0.0326381
IL24	16.8646	2.84131	0.606128	4.68764	2.76378e-06	NA
FCMR	32.2608	0.888075	0.399464	2.22317	0.0262043	0.123761
CAPN2	23306.1	-0.34572	0.0764692	-4.52103	6.15389e-06	0.000174128
OBSCN-AS1	58.9751	-0.705114	0.302798	-2.32866	0.0198771	0.10251
SANBR	456.542	0.276707	0.124087	2.22994	0.0257512	0.122064
RFTN2	27.9048	1.40124	0.485292	2.88741	0.00388427	0.0318413
ARL5A	934.529	0.210286	0.102598	2.0496	0.0404034	0.164966
FBXO41	1122.29	-0.201023	0.0963127	-2.08719	0.0368713	0.155283
VSNL1	24.5867	-1.3876	0.508812	-2.72714	0.00638868	0.0456637
CCDC74A	277.222	0.575019	0.157284	3.65593	0.000256252	0.0038547
NOSTRIN	111.609	-0.557961	0.229168	-2.43473	0.0149031	0.0840281
CTSS	392.275	0.488366	0.123681	3.94859	7.86136e-05	0.00146391
CDC42EP3	786.352	0.22322	0.102999	2.1672	0.0302198	0.135955
DHX57	1097.52	0.27868	0.10166	2.7413	0.0061197	0.0443821
TGFA	2043.59	-0.330004	0.0859122	-3.84118	0.000122446	0.00209864
PYGO2	1263.28	-0.29057	0.099414	-2.92282	0.00346872	0.0292886
HIPK1	4051.83	0.173734	0.0815457	2.13051	0.0331298	0.145022
COL6A3	2198.24	-0.499723	0.0953991	-5.23823	1.6212e-07	6.93792e-06
POGLUT1	612.465	0.264732	0.113107	2.34055	0.0192551	0.100392
ATP1A1	2493.15	-0.562018	0.102825	-5.4658	4.60834e-08	2.29253e-06
ELF3	10.224	-1.6069	0.739327	-2.17347	0.0297451	NA
ARPC2	8810.8	0.169893	0.0839997	2.02255	0.0431196	0.172428
CCT3	8294.95	0.217267	0.0798791	2.71995	0.00652917	0.0463773
RNF25	746.923	0.202413	0.100165	2.0208	0.0433001	0.172899
STK36	2253.79	0.237481	0.0910878	2.60716	0.00912965	0.059903
NEK10	300.622	0.348408	0.137524	2.53342	0.0112954	0.0694559
ANKZF1	2221.34	0.174852	0.0808653	2.16226	0.0305981	0.137164
STT3B	5733.43	-0.185174	0.0847554	-2.1848	0.0289033	0.132277
NUAK2	196.362	0.620742	0.171336	3.62294	0.000291269	0.00422049
CCDC191	39.681	0.920877	0.375909	2.44973	0.0142962	0.0816649
CADPS	88.879	-0.584888	0.235087	-2.48796	0.0128478	0.0753696
PRICKLE2	522.817	-0.324568	0.125	-2.59655	0.0094166	0.0612368
TIPARP	2541.44	0.343277	0.0834514	4.11349	3.89718e-05	0.000821148
SLMAP	2336.03	0.201673	0.0879174	2.2939	0.0217965	0.109379
SNRK	251.706	0.334051	0.15579	2.14424	0.0320137	0.141803
SLC4A1AP	1026.58	0.242136	0.0945197	2.56176	0.0104145	0.0655303
KIF15	1449.12	-0.256514	0.103219	-2.48514	0.0129502	0.0758733
WDR43	1737.06	0.190999	0.0859192	2.22301	0.0262152	0.123761
SMIM12	679.705	0.262805	0.114317	2.29892	0.0215096	0.108334
ZC3H12A	921.792	1.00316	0.103914	9.65379	4.73729e-22	2.51076e-19
MEAF6	1074.61	0.242585	0.0993689	2.44126	0.0146362	0.0831389
LIPH	388.252	0.477	0.134727	3.54049	0.000399383	0.0053432
TMEM41A	427.291	0.291861	0.123593	2.36148	0.0182022	0.0968816
HEYL	214.879	-0.358968	0.14916	-2.4066	0.0161019	0.0890026
GNL3	2667.95	0.319523	0.0910626	3.50882	0.000450095	0.00587339
PBRM1	1619.01	0.210198	0.0970573	2.16571	0.0303334	0.136287
MELTF	2205.19	-0.179624	0.0859545	-2.08976	0.0366393	0.154745
MST1R	907.273	-0.214074	0.0981117	-2.18194	0.0291138	0.1328
ULK4	227.877	0.402727	0.15837	2.54295	0.0109922	0.0680163
RNF187	2019.67	0.205711	0.0876246	2.34764	0.0188928	0.0989895
IRF2BP2	1133.55	0.352564	0.0985998	3.57571	0.000349281	0.00484616
NT5DC2	1326.52	0.185452	0.0941159	1.97046	0.0487853	0.187259
MMADHC	4088.1	0.267824	0.0901489	2.97091	0.0029692	0.0261944
ACOX2	418.755	-0.785244	0.140553	-5.58681	2.31285e-08	1.24496e-06
ARF4	5346.22	0.271082	0.0834518	3.24837	0.00116068	0.0127241
MFSD2A	113.778	0.489499	0.249033	1.9656	0.0493445	0.188565
ATG4B	2165.44	-0.18316	0.0821326	-2.23006	0.0257437	0.122064
CAVIN2	1661.62	0.221495	0.082756	2.67648	0.00743999	0.0511848
SERINC2	530.271	0.521883	0.116738	4.47057	7.80126e-06	0.000213296
SEMA4C	1280.47	-0.261633	0.0922305	-2.83673	0.00455775	0.0357054
GFM1	439.31	0.366623	0.140722	2.6053	0.00917945	0.0600916
INPP5D	566.621	-0.561907	0.133768	-4.20061	2.66201e-05	0.000598408
IRS1	9172.79	0.153394	0.0760201	2.0178	0.0436117	0.173942
B3GALNT1	685.699	-0.469338	0.110394	-4.25149	2.1235e-05	0.000495124
LIMS1	3140.75	0.215547	0.089267	2.41463	0.0157511	0.0874497
NLGN1	446	-0.312253	0.124619	-2.50566	0.0122223	0.0732453
TM4SF1	10002.9	-0.347864	0.0823228	-4.22561	2.38294e-05	0.00054637
IFFO2	1336.5	0.280833	0.0911101	3.08235	0.00205374	0.0197362
ALCAM	5474.67	-0.215166	0.0859077	-2.50462	0.0122583	0.0732838
CRTAP	5615.86	-0.265431	0.0807897	-3.28546	0.00101815	0.0113697
NPAS2	6597.61	-0.298381	0.0735902	-4.05463	5.02133e-05	0.00101204
KISS1	974.766	0.419034	0.10776	3.88858	0.000100834	0.00178597
FOXN2	1048.4	-0.387705	0.0960059	-4.03835	5.38288e-05	0.00107346
ALK	66.3188	0.722444	0.295224	2.4471	0.014401	0.0821724
TMEM37	118.187	-0.591394	0.201089	-2.94095	0.00327203	0.0280926
CLSTN1	6052.66	-0.163022	0.0693825	-2.34962	0.0187927	0.0986507
PIK3CD	983.207	-0.255244	0.0966381	-2.64123	0.0082605	0.0553916
SPSB1	1312.86	-0.395557	0.101372	-3.90204	9.53854e-05	0.0017026
NMRAL2P	159.06	0.990372	0.191709	5.16601	2.39144e-07	9.86648e-06
CTPS1	2162.51	0.345933	0.0880429	3.92914	8.52494e-05	0.00155594
RRM2	4626.76	-0.171384	0.0829001	-2.06735	0.0387009	0.160302
SRGAP2C	315.68	-0.295961	0.123022	-2.40576	0.016139	0.0891366
SCG2	356.991	-0.400636	0.1386	-2.89058	0.00384528	0.0316415
KRCC1	831.476	0.260256	0.106748	2.43805	0.0147666	0.0834367
CERS6	1051.13	-0.397221	0.08995	-4.41601	1.00537e-05	0.000265403
GNG12	6867.98	0.169737	0.0854962	1.98531	0.0471097	0.182814
OXSR1	2643.84	-0.259694	0.0809122	-3.20958	0.00132928	0.0141448
RAPH1	903.498	0.274346	0.102594	2.67409	0.00749317	0.0513967
MAB21L3	5.6308	2.30029	1.03478	2.22297	0.0262175	NA
MZT2A	1666.22	-0.204218	0.0922576	-2.21356	0.0268589	0.125688
NABP1	3284.11	0.31843	0.0816899	3.89804	9.69755e-05	0.00172875
NMNAT1	315.336	0.441869	0.142205	3.10726	0.00188828	0.0186126
PSMD1	5855.47	0.183814	0.0822051	2.23604	0.0253491	0.120869
HEG1	6072.55	0.194438	0.0855183	2.27364	0.0229879	0.113452
TOMM20	5356.77	0.177374	0.0872139	2.03379	0.0419732	0.169441
AGFG1	3644.14	0.21629	0.0732121	2.95429	0.00313385	0.0273158
PLK3	858.565	0.284012	0.124338	2.2842	0.02236	0.111517
GOLIM4	1592.43	-0.32831	0.0854429	-3.84245	0.00012181	0.00209035
XXYLT1	1087.16	0.279531	0.0994764	2.81002	0.00495385	0.0379456
UBXN2A	1144.79	0.207177	0.0958223	2.16209	0.030611	0.137177
CYB561D1	761.93	0.281317	0.104479	2.69256	0.00709067	0.0493685
PHLDA3	38.6132	-0.916598	0.365938	-2.50479	0.0122524	0.0732838
ANKRD36C	1048.98	-0.484334	0.0961122	-5.03925	4.67348e-07	1.7889e-05
IL20RB	343.938	0.304031	0.134701	2.25707	0.0240035	0.116673
AKIRIN1	2158.23	0.387144	0.0800146	4.83842	1.30875e-06	4.442e-05
PDE12	1437.35	0.479414	0.0880355	5.44569	5.16048e-08	2.53969e-06
CHST2	684.172	-0.254633	0.126581	-2.01162	0.0442604	0.175614
MARCKSL1	11173.7	-0.211799	0.0842774	-2.51312	0.0119669	0.0722314
RUVBL1	1927.78	0.428166	0.0911471	4.69753	2.63331e-06	8.17274e-05
CREG2	30.5401	-1.09537	0.40367	-2.71354	0.00665689	0.0471104
IP6K1	1915.13	0.36109	0.0962458	3.75174	0.00017561	0.00280406
KCMF1	1719.32	0.229623	0.105923	2.16783	0.030172	0.135937
BOK	1172.24	0.359353	0.0914508	3.92947	8.51324e-05	0.00155587
RIMKLA	22.5416	-1.23744	0.519398	-2.38246	0.0171975	0.093273
GBA	2223.65	0.23264	0.0848968	2.74027	0.0061389	0.0444763
ZBTB41	1321.59	-0.179899	0.0909695	-1.97758	0.0479766	0.185148
ARL6IP6	1460.88	-0.23133	0.0888235	-2.60438	0.00920407	0.0601956
GRAMD1C	454.318	-0.354533	0.127489	-2.7809	0.00542092	0.0404272
PDE4DIP	875.771	0.560058	0.100624	5.56587	2.60854e-08	1.38787e-06
ERBB4	27.9323	-1.11274	0.431023	-2.58162	0.00983379	0.0629399
CTNNBIP1	666.101	-0.401398	0.113053	-3.55053	0.000384462	0.00520933
CSRNP3	297.803	-0.375204	0.152081	-2.46713	0.01362	0.0789584
ERFE	293.504	-0.517681	0.156524	-3.30736	0.000941787	0.0107255
FUCA1	799.168	0.226032	0.10583	2.1358	0.0326958	0.143807
MB21D2	64.5178	0.891685	0.288054	3.09555	0.00196448	0.0191718
ZNF678	427.427	0.270824	0.131331	2.06215	0.0391937	0.16151
RAP2B	3527.6	-0.263803	0.086426	-3.05236	0.00227051	0.0212841
GPR3	127.505	-0.5945	0.230163	-2.58296	0.00979579	0.0628094
SIAH2	381.227	-0.321679	0.135131	-2.3805	0.017289	0.0936442
UBA7	868.704	0.214852	0.100254	2.14308	0.0321064	0.142122
FIGN	784.008	-0.224612	0.109977	-2.04236	0.0411161	0.167034
ADI1	1253.42	-0.255471	0.106699	-2.39433	0.0166509	0.0909793
C1orf116	23.6159	0.951362	0.458841	2.0734	0.0381349	0.158617
NEB	53.3219	0.744395	0.324814	2.29176	0.0219195	0.109853
PLGLB1	6.76834	-2.1632	1.01502	-2.13119	0.0330738	NA
TENT5C	4039.04	-0.289441	0.0895727	-3.23135	0.00123205	0.0133893
UTP11	1121.92	0.31612	0.105072	3.0086	0.00262452	0.0238561
CMKLR2	91.94	-0.499519	0.253981	-1.96676	0.0492107	0.188159
TMEM50A	1694.65	0.196078	0.0962222	2.03777	0.0415734	0.168297
GPR39	378.927	0.256624	0.129667	1.9791	0.0478042	0.184832
IQGAP3	2845.45	-0.287464	0.0872693	-3.29399	0.000987757	0.0111113
PTP4A2	554.99	-0.616307	0.137211	-4.49167	7.06666e-06	0.000195147
CNTN2	2.66646	4.64533	1.84232	2.52146	0.0116869	NA
TACSTD2	605.429	-0.634077	0.116518	-5.44186	5.27276e-08	2.5568e-06
CSF1	4738.04	-0.216302	0.0818167	-2.64374	0.00819951	0.0550898
ROBO2	78.224	-0.519509	0.246261	-2.10959	0.0348938	0.14956
ZBTB37	1047.36	0.224556	0.0991535	2.26473	0.0235293	0.114936
IFNLR1	72.3289	-0.842617	0.299767	-2.81091	0.00494019	0.037883
ROR1	743.522	0.477394	0.0981667	4.86309	1.15565e-06	3.99118e-05
LMLN	1268.78	0.715123	0.0924136	7.73829	1.00763e-14	2.01234e-12
GPAT2	2769.7	-0.305133	0.0903555	-3.37703	0.00073274	0.0088031
ARHGAP30	76.9341	-0.539859	0.262977	-2.05288	0.0400847	0.164151
CMC1	514.896	-0.353321	0.121099	-2.91763	0.00352707	0.0295999
SPATA21	7.38748	2.24878	1.05847	2.12456	0.0336233	NA
CDHR4	8.46814	-2.14002	0.919347	-2.32776	0.0199247	NA
TLR5	104.59	-0.593889	0.230182	-2.58009	0.00987751	0.0631904
TET3	1231.48	0.388158	0.0881131	4.40523	1.05672e-05	0.000275266
ISG15	2780.4	-0.31598	0.107746	-2.93264	0.00336093	0.0286772
PEAR1	1340.63	-0.440004	0.0927938	-4.74174	2.11892e-06	6.72781e-05
C2orf78	3.5053	3.20048	1.60889	1.98925	0.0466739	NA
TTC24	1.91257	-4.16748	2.03935	-2.04353	0.0409999	NA
KLHL17	868.626	0.225161	0.106474	2.11471	0.0344546	0.148509
MORN2	204.561	0.797376	0.165378	4.82154	1.42457e-06	4.7763e-05
AGRN	13525.7	-0.164594	0.0756239	-2.17648	0.0295191	0.134171
GPAT2P2	4.24013	-3.08766	1.39541	-2.21273	0.0269163	NA
CERKL	72.099	0.52902	0.258553	2.04608	0.0407488	0.165884
DPYD	4048.67	-0.244807	0.0856687	-2.8576	0.00426859	0.0340866
S100A16	7929.15	-0.342033	0.0830493	-4.11844	3.81454e-05	0.000809928
MTF1	937.491	0.530955	0.096565	5.49842	3.83213e-08	1.94859e-06
RPL14	12340.7	-0.164335	0.0740346	-2.21971	0.0264384	0.124257
NOC2L	2726.41	0.335373	0.086995	3.85509	0.000115688	0.00200024
S100A13	860.029	-0.331886	0.0990482	-3.35075	0.000805921	0.00943551
S100A14	7.22803	2.62207	0.982611	2.66847	0.00761968	NA
TOGARAM2	181.157	-0.684698	0.18814	-3.63931	0.000273371	0.00402463
SH2D5	166.863	0.68685	0.186576	3.68135	0.000232005	0.00354832
IL1RAP	1094.87	0.287437	0.0957818	3.00095	0.00269137	0.0243194
SPATS2L	2897.47	-0.243601	0.0880354	-2.76708	0.00565609	0.0417546
S100A4	642.409	-0.688248	0.122658	-5.61112	2.01025e-08	1.1125e-06
TMEM63A	1713.51	-0.239567	0.0861845	-2.7797	0.00544086	0.0404833
YRDC	413.83	0.536754	0.130946	4.09907	4.14818e-05	0.00086217
PRPF40A	5222.19	0.170606	0.0821729	2.07618	0.037877	0.157974
SLC6A9	807.635	-0.443497	0.103993	-4.26468	2.00185e-05	0.000472354
S100A2	507.329	-0.828946	0.151126	-5.48513	4.13171e-08	2.08553e-06
ARID5A	143.935	0.403153	0.192921	2.08973	0.0366424	0.154745
RGPD4	3.57435	-3.8871	1.62553	-2.39129	0.0167895	NA
LAMB3	6407.31	-0.336396	0.0708082	-4.7508	2.02609e-06	6.4929e-05
SLC39A10	2735.63	-0.33802	0.0898441	-3.7623	0.000168361	0.00271665
WDR5B	305.06	0.297125	0.137531	2.16042	0.0307402	0.137494
HRG-AS1	54.3737	-1.21333	0.320625	-3.78427	0.00015416	0.00252296
PGAP1	1384.36	-0.28672	0.0876568	-3.27093	0.00107193	0.0118846
C1D	458.231	0.264121	0.122629	2.15383	0.0312537	0.139468
DDI2	1240.29	0.35398	0.0972279	3.64073	0.000271871	0.00400683
VEPH1	356.666	-0.534905	0.142299	-3.75901	0.000170586	0.00273652
TTC30A	10.4562	1.76967	0.713146	2.48149	0.0130833	NA
DMBX1	6.75949	-5.78618	1.55865	-3.71231	0.000205375	NA
TAF13	1191.11	0.377011	0.101613	3.71027	0.000207036	0.0032313
ATAD3A	1531.45	0.324839	0.091718	3.54171	0.000397537	0.00533696
S100A6	20433.8	-0.686368	0.0857296	-8.0062	1.18312e-15	2.58784e-13
LEKR1	47.5783	0.743919	0.327882	2.26886	0.0232766	0.114094
C1orf122	498.533	0.26712	0.122221	2.18556	0.028848	0.132112
SOWAHC	1087.67	0.245891	0.096106	2.55854	0.0105114	0.0658643
SULT1C2	806.016	-0.488705	0.119196	-4.1	4.13154e-05	0.00086001
GFPT1	3428.87	0.210251	0.0840871	2.5004	0.0124053	0.0737793
NTRK1	1.90863	-5.05069	1.93289	-2.61303	0.00897434	NA
GPN1	867.104	0.235539	0.112778	2.08852	0.0367513	0.154994
APRG1	58.959	0.634187	0.300448	2.1108	0.0347894	0.149458
STK39	1253.35	-0.266546	0.101684	-2.62131	0.00875918	0.0579614
MTOR	2550.87	0.473819	0.0835895	5.6684	1.44137e-08	8.38061e-07
HMGN2	9342.64	-0.316128	0.0786512	-4.01936	5.83555e-05	0.00115206
TSEN15	1512.03	-0.491752	0.0931517	-5.27904	1.29861e-07	5.7172e-06
SHISA4	170.428	-0.533212	0.191641	-2.78234	0.00539683	0.0403372
C1orf174	600.747	0.274233	0.112167	2.44486	0.0144908	0.082586
ATG9A	1839.82	-0.350263	0.0885499	-3.95554	7.63632e-05	0.00143168
MIR29B2CHG	418.313	-0.490132	0.161745	-3.03027	0.00244335	0.0226272
LINC00862	6.7987	-2.38278	1.0535	-2.26178	0.0237108	NA
TRAF3IP1	973.293	0.420779	0.0975415	4.31384	1.60442e-05	0.000394099
ZDBF2	741.785	-0.285065	0.110515	-2.57942	0.00989672	0.0632546
TCEA3	1488.73	-0.449601	0.096401	-4.66387	3.10322e-06	9.3572e-05
TSN	2850.16	-0.267073	0.0890961	-2.99759	0.00272126	0.0245412
MAP10	251.113	0.321527	0.147323	2.18247	0.0290752	0.132755
NRAS	4301.92	0.576158	0.080883	7.12335	1.05337e-12	1.54419e-10
LBH	41.5024	0.846519	0.37244	2.2729	0.0230322	0.113452
LINC00887	57.7797	-2.02186	0.328315	-6.15829	7.35361e-10	6.03171e-08
EML6	1103.64	-0.390644	0.10122	-3.85934	0.000113694	0.0019707
ARHGEF33	14.8451	1.18379	0.60065	1.97086	0.0487404	NA
BTBD19	884.709	0.412995	0.0977106	4.22672	2.37122e-05	0.000544591
CCNT2-AS1	10.8082	1.56431	0.758861	2.06139	0.0392656	NA
CPTP	728.584	0.229672	0.112809	2.03593	0.041757	0.168792
MIR3681HG	2202.15	-0.229508	0.0915456	-2.50704	0.0121748	0.0731016
RPL12P14	79.1259	1.06673	0.248118	4.29928	1.71352e-05	0.000414252
FGGY-DT	85.2718	-0.740533	0.262059	-2.82582	0.004716	0.0365915
LINC01823	1.64278	5.00858	2.16784	2.3104	0.020866	NA
ENSG00000224789	13.6562	-1.16567	0.585851	-1.9897	0.0466238	NA
ENSG00000226022	4.16053	-5.20175	1.69739	-3.06456	0.00217994	NA
CROCC2	49.9348	-0.842593	0.339886	-2.47905	0.0131733	0.0767563
TPI1P1	37.4353	-0.904419	0.394649	-2.2917	0.0219227	0.109853
SLC16A1-AS1	6.14363	-1.89223	0.954841	-1.98173	0.0475099	NA
PPP1CB-DT	93.8406	-0.476613	0.240353	-1.98297	0.0473709	0.183579
LINC02798	88.3374	0.618056	0.251707	2.45546	0.0140703	0.080619
GXYLT1P7	39.6997	-0.88226	0.382216	-2.30828	0.0209837	0.106425
SLC2A1-DT	74.3759	0.52164	0.254556	2.04921	0.0404415	0.165023
LINC01714	66.5581	0.732224	0.271213	2.69981	0.00693797	0.0486046
INO80D-AS2	15.4576	-1.188	0.58391	-2.03456	0.0418948	NA
LYPLAL1-DT	29.7266	1.31157	0.483905	2.71038	0.0067207	0.047493
DAP3P2	4.36184	-4.88054	1.7235	-2.83176	0.00462921	NA
MIR34AHG	185.171	-1.09236	0.189305	-5.77035	7.91053e-09	4.95487e-07
ENSG00000229178	3.07023	-3.68853	1.84956	-1.99427	0.0461221	NA
SNHG31	21.5582	1.00952	0.459398	2.19749	0.0279857	0.129324
PDE4DIPP1	1.82874	-4.33966	2.10213	-2.06442	0.0389783	NA
FSIP2-AS1	20.7452	1.0856	0.461159	2.35406	0.0185694	0.0981159
ENSG00000232359	4.52511	-4.58006	1.73823	-2.6349	0.00841611	NA
ENSG00000232719	2.39112	3.77669	1.67023	2.26117	0.0237485	NA
LINC00342	3361.55	-0.210154	0.0921774	-2.27989	0.0226142	0.112418
ENSG00000233275	4.74925	4.33312	1.54944	2.79658	0.00516468	NA
ZC3H12A-DT	130.075	1.02693	0.207627	4.94605	7.57361e-07	2.77565e-05
BOK-AS1	76.797	0.496429	0.248724	1.99591	0.0459442	0.179912
ITGA9-AS1	125.46	0.459492	0.186832	2.45938	0.0139177	0.080063
ENSG00000235419	30.1269	-0.886317	0.396851	-2.23337	0.0255243	0.121454
RPL23AP20	4.30773	-5.96845	1.67332	-3.56684	0.000361315	NA
CD101-AS1	14.3079	-1.60972	0.592955	-2.71474	0.00663279	NA
LINC01134	72.339	0.698038	0.275146	2.53697	0.0111817	0.0689721
ENSG00000236750	8.3461	2.58951	0.861577	3.00554	0.00265107	NA
ENSG00000236773	1.81564	-4.1999	2.1116	-1.98896	0.0467053	NA
ENSG00000237094	327.377	-0.382255	0.155425	-2.45942	0.0139162	0.080063
LINC01358	369.181	-0.313642	0.133502	-2.34935	0.018806	0.0986507
ENSG00000237655	13.9279	1.25525	0.608722	2.06211	0.0391969	NA
SLC20A1-DT	434.048	-0.291072	0.122921	-2.36797	0.0178862	0.096053
NCK1-DT	38.3365	-0.712477	0.358378	-1.98806	0.0468051	0.182299
ENSG00000239462	592.916	0.296278	0.116908	2.53429	0.0112675	0.0693459
ENSG00000239482	2.49936	-3.6202	1.78269	-2.03075	0.0422803	NA
STPG4	2.32812	-5.27169	2.00593	-2.62806	0.00858744	NA
ENSG00000239906	32.4984	-1.15035	0.411738	-2.79389	0.00520778	0.0392579
NEPRO-AS1	38.1795	0.767093	0.366367	2.09378	0.0362795	0.153541
SUCLG2-DT	806.618	0.426454	0.103178	4.13318	3.57779e-05	0.000766617
CD302	191.043	-0.387831	0.184131	-2.10628	0.0351798	0.150459
LINC02053	5.30099	-2.60949	1.26766	-2.05851	0.039541	NA
ENSG00000241770	8.31086	1.69477	0.863361	1.963	0.0496466	NA
MRPL20	981.499	0.293569	0.104611	2.80629	0.00501148	0.0381959
AADACL2-AS1	438.149	1.06268	0.126224	8.41901	3.79683e-17	1.08859e-14
ENSG00000243635	6.74368	-2.61009	1.02714	-2.54113	0.0110496	NA
PPIEL	4.83874	3.47995	1.37323	2.53413	0.0112726	NA
ETV5	2677.48	-0.240204	0.077928	-3.08238	0.00205355	0.0197362
PRICKLE2-DT	20.3442	1.36333	0.575684	2.36818	0.0178757	NA
TMEM200B	371.625	-0.30188	0.13729	-2.19886	0.0278881	0.128959
ENSG00000260464	200.89	-0.620141	0.204853	-3.02725	0.00246787	0.022793
PPM1J-DT	1.72797	3.83528	1.91424	2.00356	0.0451177	NA
TXNIP	8568.2	-0.991431	0.0931392	-10.6446	1.8475e-26	2.12154e-23
TRABD2B	4.72432	-2.70104	1.21961	-2.21467	0.0267825	NA
ENSG00000269981	316.056	-0.32358	0.137609	-2.35144	0.0187009	0.0986181
NBPF14	887.485	-0.226537	0.10422	-2.17365	0.0297317	0.134505
NBPF10	345.043	-0.451789	0.134371	-3.36224	0.000773118	0.00915449
ENSG00000271868	5.36673	-5.34	1.58601	-3.36695	0.000760058	NA
ENSG00000271943	468.846	0.334637	0.120345	2.78064	0.00542523	0.0404325
ENSG00000272195	8.78453	-1.3773	0.699992	-1.96759	0.0491152	NA
ENSG00000272622	5951.58	0.401378	0.0788967	5.08739	3.63032e-07	1.41716e-05
LINC02018	40.5397	-0.719762	0.347487	-2.07133	0.0383278	0.159213
PPP4R3B	2700.38	0.221922	0.0837946	2.64841	0.00808711	0.0545742
PDE4DIPP2	1362.36	0.591964	0.0978418	6.05021	1.44654e-09	1.08333e-07
ENSG00000277095	1.91378	-4.58395	2.24251	-2.04411	0.0409423	NA
ENSG00000278962	12.9896	-1.26849	0.588506	-2.15544	0.0311276	NA
ENSG00000279884	3.72977	-3.68797	1.61067	-2.28972	0.0220376	NA
ENSG00000281133	4.30669	-4.68687	1.64519	-2.84883	0.00438803	NA
NBPF13P	2.59917	-3.87952	1.89272	-2.0497	0.0403933	NA
ENSG00000284735	18.1953	-1.37081	0.619885	-2.2114	0.0270083	NA
ENSG00000285569	11.4692	1.9532	0.785477	2.48665	0.0128953	NA
ENSG00000285635	745.094	0.312628	0.116186	2.69075	0.0071291	0.0495406
ENSG00000285867	757.35	-0.357089	0.10676	-3.34478	0.000823471	0.00958398
ENSG00000285873	8.59335	1.5291	0.750745	2.03677	0.0416727	NA
ENSG00000285943	21.2984	-1.19354	0.548996	-2.17404	0.029702	0.134503
ENSG00000286081	7.34545	2.48954	0.935364	2.66157	0.00777761	NA
ENSG00000286856	15.6767	1.49442	0.593784	2.51677	0.0118437	NA
ENSG00000287400	3.47916	-4.05304	1.76255	-2.29954	0.0214745	NA
ENSG00000287415	11.8785	1.65829	0.695412	2.38461	0.017097	NA
ENSG00000287621	10.5127	-1.49649	0.689049	-2.17182	0.0298693	NA
ENSG00000287870	4.31336	-5.68376	2.76066	-2.05884	0.0395096	NA
FUCA2	583.426	-0.340413	0.128567	-2.64775	0.00810287	0.0546269
ANKIB1	3133	-0.213552	0.0767595	-2.78209	0.00540108	0.0403398
HECW1	745.241	-0.229174	0.104755	-2.18772	0.0286901	0.131652
ICA1	1259.22	-0.398735	0.102472	-3.89117	9.97609e-05	0.00177114
SLC25A13	1233.33	-0.287243	0.0866167	-3.31626	0.000912318	0.0104677
PRKAR2B	328.255	-0.398386	0.144718	-2.75284	0.0059081	0.043076
ETV1	6856.54	-0.270465	0.0818352	-3.30499	0.000949791	0.010781
CACNA2D2	3.63971	-4.69023	1.71932	-2.72796	0.00637272	NA
TEAD3	854.91	-0.344844	0.101946	-3.3826	0.000718041	0.00867187
MYLIP	515.264	-0.276164	0.127807	-2.1608	0.030711	0.137446
JARID2	1499.58	-0.246609	0.0862149	-2.86039	0.00423114	0.0338225
CYTH3	1677.33	0.185291	0.088187	2.10111	0.0356311	0.15176
CELSR3	516.321	0.356194	0.124445	2.86225	0.00420644	0.03372
VTA1	1477.43	0.325527	0.105057	3.09857	0.00194455	0.0190042
MLXIPL	395.855	-0.40507	0.141932	-2.85397	0.00431766	0.0342726
RNF14	685.406	0.309575	0.112179	2.75964	0.0057865	0.0423912
WWTR1	8868.34	-0.291639	0.0799262	-3.64886	0.000263409	0.00390903
CD74	29503.8	-0.227756	0.0792767	-2.87292	0.00406698	0.0329277
RNASET2	237.285	-0.325931	0.162863	-2.00126	0.0453641	0.178605
IFNGR1	957.127	0.221018	0.0987004	2.23928	0.0251377	0.120235
TFB1M	633.767	0.394585	0.108571	3.63434	0.000278695	0.00407688
FAM13B	1046.26	0.206273	0.103688	1.98936	0.046661	0.182047
DEPDC1B	1072.14	-0.230661	0.0934387	-2.46858	0.0135651	0.0787064
RPL26L1	686.672	0.388288	0.107597	3.60871	0.000307718	0.00443552
NSUN2	2578.09	0.213646	0.0769183	2.77758	0.0054766	0.0407053
MAT2B	2960.96	0.183018	0.0915234	1.99968	0.0455343	0.179071
TRIO	10213.3	0.25848	0.0699237	3.6966	0.000218506	0.00337936
DNAH5	328.611	0.879957	0.148335	5.93223	2.98842e-09	2.02859e-07
SPDL1	2843.31	0.243637	0.0895295	2.72131	0.00650239	0.0462369
CDH10	19.9011	-1.68015	0.4979	-3.37446	0.000739602	NA
[truncated: 3,102 more rows]

## Sheet: E
	baseMean	log2FoldChange	lfcSE	stat	pvalue	padj
[truncated: 3,674 more rows]

[truncated: 13 more sheets: F, G, H, I, J, K, L, M, N, O, P, Q, R]
