# Supplementary material for: A first-in-class fully modified version of miR-34a with outstanding stability, activity, and anti-tumor efficacy
Source: Oncogene. 2023 Sep 5;42(40):2985–99. doi: 10.1038/s41388-023-02801-8 (PMC10541324; doi:10.1038/s41388-023-02801-8)
Supplement: Supplementary file 3 — Supplemental Table 1 [file 41388_2023_2801_MOESM3_ESM.xlsx]

## Sheet: Sheet1
Table S1. List of genes represented in the “MIRNA:miR-34a-5p” term in unbiased miRNA target enrichment analysis for PM-miR-34a vs NC (137) and FM-miR-34a vs NC (190) gene-sets, and their log fold-change and p-values from gene expression data.
Genes	log2FC_PMvsNC	pvalue_PMvsNC	log2FC_FMvsNC	pvalue_FMvsNC
CLIC5	-	-	-2.784	0.036776
IFNLR1	-	-	-0.899	0.00268
C18ORF32	-	-	-0.787	0.036395
ITGA6	-	-	-0.643	3.98e-14
HOXA13	-	-	-0.554	0.026373
VPS37D	-	-	-0.552	0.009255
IRGQ	-	-	-0.511	0.006023
FICD	-	-	-0.508	7.15e-05
GALNT7	-	-	-0.49	2.64e-08
EDEM3	-	-	-0.449	2.65e-07
EVI5L	-	-	-0.449	1.76e-05
HNF4G	-	-	-0.439	0.028126
ANK3	-	-	-0.43	0.002293
CDKN1B	-	-	-0.42	2.2e-06
TRPV2	-	-	-0.397	0.01201
NOD1	-	-	-0.376	0.012052
SYNE2	-	-	-0.363	0.000143
STX1A	-	-	-0.363	7.13e-05
PEG10	-	-	-0.348	1.99e-05
PYGB	-	-	-0.344	2.14e-06
HSPA1B	-	-	-0.34	0.009082
FUT10	-	-	-0.336	0.006316
PDGFRB	-	-	-0.336	0.033086
MCFD2	-	-	-0.332	0.020588
LLPH	-	-	-0.328	0.004684
SIRT6	-	-	-0.328	0.003023
RPIA	-	-	-0.326	0.011324
SH3BGRL3	-	-	-0.314	0.0001
CCND3	-	-	-0.307	0.000982
H1-10	-	-	-0.305	0.007201
AIP	-	-	-0.305	0.004516
RPL37	-	-	-0.297	0.000871
AR	0.312	0.0140619	-0.296	0.022301
DHCR7	-	-	-0.289	0.001179
CCND1	-	-	-0.287	0.000175
BAZ2A	-	-	-0.287	6.67e-05
REEP3	-	-	-0.284	0.000455
CYB5B	-	-	-0.274	0.001222
MTDH	-	-	-0.273	0.000652
SKI	-	-	-0.268	0.000275
FKBP8	-	-	-0.268	0.001223
AKR1A1	-	-	-0.267	0.002204
DGKZ	-	-	-0.253	0.002528
PRR3	-	-	-0.244	0.033356
MAGI1	-	-	-0.237	0.004288
SNTB2	-	-	-0.231	0.03946
IGF2BP3	-	-	-0.227	0.007729
TGFBR2	-	-	-0.225	0.007952
UBXN2B	-	-	-0.223	0.034727
ADO	-	-	-0.216	0.040351
SYNGR2	-	-	-0.216	0.004137
CYTH1	-	-	-0.214	0.02035
MMS19	-	-	-0.214	0.0042
GDE1	-	-	-0.212	0.02139
RGP1	-	-	-0.212	0.045802
DYRK3	-	-	-0.212	0.049632
PAM	-	-	-0.201	0.015071
YY1	-	-	-0.201	0.011209
ARF6	-	-	-0.2	0.008231
TNRC18	-	-	-0.2	0.007792
JAG1	-	-	-0.198	0.006201
ABLIM1	-	-	-0.196	0.01847
FZR1	-	-	-0.194	0.02422
MDM4	-	-	-0.193	0.035801
HNRNPUL1	-	-	-0.191	0.014741
TASOR	-	-	-0.187	0.023268
GORASP2	-	-	-0.182	0.018188
GIGYF1	-	-	-0.175	0.042178
TLE3	-	-	-0.174	0.018388
SLC4A7	-	-	-0.168	0.037986
GANAB	-	-	-0.163	0.024736
POGZ	-	-	-0.162	0.037789
TSPAN14	-	-	-0.162	0.035637
VEGFA	-	-	-0.162	0.042681
LTBR	-	-	-0.161	0.045827
CSF1R	-1.268	2.366e-11	-1.142	1.34e-09
CRABP2	-1.135	0.0074328	-1.069	0.011176
FOSL1	-1.042	2.383e-42	-0.965	1.23e-36
AXL	-1.035	6.283e-47	-0.935	1.2e-38
S100A2	-0.847	1.993e-08	-0.89	3.76e-09
ARHGDIB	-0.786	3.838e-20	-0.772	1.8e-19
CDK4	-0.767	9.648e-18	-0.766	1.12e-17
MET	-0.733	2.686e-17	-0.636	1.94e-13
RRAS	-0.649	3.451e-11	-1.044	4.37e-26
GNPDA1	-0.63	1.148e-10	-0.557	1.13e-08
AREG	-0.625	5.95e-05	-0.967	9.02e-10
TXNIP	-0.605	7.822e-11	-0.896	6.43e-22
ERLIN1	-0.602	6.699e-13	-1.087	7.16e-38
SGPP1	-0.587	3.475e-09	-0.617	5.4e-10
MCM3	-0.57	1.031e-10	-0.543	7.18e-10
PHF19	-0.532	3.053e-11	-0.516	1.15e-10
CDC25A	-0.531	9.268e-05	-0.427	0.001606
CDC23	-0.528	1.067e-09	-0.48	2.91e-08
PPP1R11	-0.515	1.855e-07	-0.722	3.73e-13
FUT8	-0.515	2.221e-11	-0.613	1.77e-15
MCM2	-0.509	1.554e-10	-0.443	2.5e-08
MOAP1	-0.501	3.998e-05	-0.673	3.89e-08
CCNE2	-0.486	0.0007158	-0.454	0.001551
ZDHHC16	-0.472	5.44e-08	-0.291	0.000773
ACSL4	-0.465	7.039e-08	-0.473	4.22e-08
LDHA	-0.465	1.307e-08	-0.483	3.55e-09
LEF1	-0.459	0.0019526	-0.325	0.027279
PODXL	-0.451	1.538e-08	-0.306	0.000126
RDH11	-0.449	1.007e-06	-0.667	4.86e-13
HIRIP3	-0.43	0.0003175	-0.277	0.019676
EFNB1	-0.421	0.0024399	-0.704	5.44e-07
MAP2K1	-0.416	1.893e-06	-0.405	3.34e-06
CDKN2C	-0.415	7.592e-06	-0.397	1.79e-05
CDK6	-0.412	4.492e-07	-0.573	2.56e-12
BNIP3	-0.412	3.358e-07	-0.165	0.04139
HMGA2	-0.406	1.361e-06	-0.378	6.8e-06
KLF4	-0.405	2.162e-05	-0.352	0.000215
TYMS	-0.398	1.528e-05	-0.51	3.31e-08
SFN	-0.397	2e-05	-0.183	0.048534
CDON	-0.393	0.0037944	-0.488	0.000339
LRRC40	-0.378	0.0047851	-0.537	6.76e-05
NDRG1	-0.376	6.971e-06	-0.58	4.52e-12
NOTCH2	-0.37	5.991e-07	-0.547	1.75e-13
MCM10	-0.365	3.835e-05	-0.227	0.010152
SHMT1	-0.363	8.775e-05	-0.274	0.003016
SRC	-0.361	3.817e-05	-0.655	9.72e-14
MCM5	-0.36	5.544e-06	-0.38	1.71e-06
NOTCH1	-0.359	5.083e-05	-0.452	3.49e-07
RTN4	-0.358	2.186e-06	-0.5	3.76e-11
TSN	-0.358	6.019e-05	-0.265	0.002949
ARHGAP1	-0.356	3.669e-06	-0.696	2.36e-19
FOXP1	-0.356	0.0001443	-0.475	4.16e-07
HDAC1	-0.355	4.337e-06	-0.645	9.47e-17
VCL	-0.347	2.034e-06	-0.524	7.67e-13
FOXN3	-0.346	0.0002134	-0.593	2.98e-10
PTMS	-0.345	3.371e-06	-0.277	0.000186
FRMD4A	-0.344	7.837e-05	-0.234	0.006934
TRAIP	-0.344	0.0066657	-0.257	0.041794
TENT5A	-0.343	0.004015	-0.49	4.28e-05
VPS37B	-0.342	0.000857	-0.422	4.18e-05
SNX12	-0.339	4.463e-05	-0.512	8.61e-10
EFHD2	-0.338	5.096e-05	-0.509	1.13e-09
FLOT2	-0.333	3.945e-06	-0.563	6.74e-15
E2F1	-0.332	0.0001605	-0.22	0.01217
TNFRSF1A	-0.33	9.604e-05	-0.25	0.003164
MCM4	-0.328	3.363e-05	-0.188	0.017054
MRE11	-0.327	6.315e-05	-0.315	0.000111
IMPDH1	-0.322	0.0028368	-0.576	1.15e-07
MYO1C	-0.321	9.467e-06	-0.223	0.002071
SURF4	-0.318	4.512e-05	-0.54	4.3e-12
CRYBG1	-0.315	0.0002074	-0.326	0.000121
MOV10	-0.314	0.0004244	-0.361	5.23e-05
BIRC5	-0.31	0.0001116	-0.247	0.002115
MTA2	-0.308	0.000205	-0.339	4.47e-05
NCAPG	-0.305	0.000766	-0.267	0.003187
MCL1	-0.298	0.0001313	-0.161	0.038559
UHRF1	-0.296	0.0005265	-0.275	0.00128
DUT	-0.288	0.0006818	-0.257	0.002364
RTL8A	-0.285	0.0061512	-0.592	1.8e-08
QDPR	-0.285	0.014925	-0.292	0.012712
JARID2	-0.285	0.0009546	-0.284	0.000998
PRIM1	-0.276	0.0082509	-0.239	0.022129
MCM6	-0.274	0.0011224	-0.258	0.002144
PIGT	-0.272	0.0014578	-0.269	0.001645
MCM7	-0.27	0.0004231	-0.24	0.001693
RRM2	-0.26	0.0017069	-0.356	1.73e-05
DCTN5	-0.259	0.0037831	-0.2	0.024919
KIF4A	-0.253	0.0016006	-0.217	0.006655
FIGN	-0.252	0.0213555	-0.316	0.004015
AFAP1L2	-0.251	0.0040065	-0.293	0.000809
POLD1	-0.249	0.0026049	-0.272	0.000984
PEA15	-0.247	0.0026096	-0.347	2.45e-05
STMN1	-0.243	0.0035751	-0.218	0.009167
PLPBP	-0.236	0.0129851	-0.317	0.000863
EHD1	-0.223	0.0052472	-0.191	0.016446
SIRT1	-0.218	0.027843	-0.413	3.39e-05
THAP12	-0.218	0.0094573	-0.334	6.9e-05
TM9SF3	-0.218	0.0094402	-0.312	0.000203
KIF11	-0.216	0.0102555	-0.223	0.007884
SATB2	-0.214	0.0151016	-0.21	0.017337
HSD17B10	-0.208	0.0439895	-0.369	0.000376
CD40	-0.199	0.0453886	-0.263	0.008193
POU2F1	-0.197	0.027344	-0.209	0.019097
HMGB1	-0.194	0.0157053	-0.221	0.005951
NUCKS1	-0.193	0.0243434	-0.228	0.00766
SEC61A1	-0.192	0.0493943	-0.217	0.026736
LNPK	-0.187	0.0334447	-0.177	0.044005
FAH	-0.186	0.0397258	-0.296	0.001094
STRAP	-0.185	0.0225826	-0.351	1.59e-05
EMP1	-0.179	0.0276579	-0.308	0.000149
SAR1A	-0.178	0.0327735	-0.253	0.00244
SENP1	-0.177	0.0412538	-0.187	0.030636
CAPG	-0.175	0.0337701	-0.315	0.000142
HSPA13	-0.172	0.0252613	-0.409	1.05e-07
LRRFIP1	-0.155	0.0364671	-0.308	3.13e-05
LTA	-4.782	0.0051611	-	-
KLB	-2.828	0.0079964	-	-
ACSS1	-0.787	0.008455	-	-
TP73	-0.617	0.0034814	-	-
ULBP2	-0.549	0.0009909	-	-
RAD51	-0.386	0.0009359	-	-
CDC25C	-0.297	0.005691	-	-
XRCC1	-0.26	0.0241857	-	-
E2F3	-0.255	0.0040393	-	-
CCT3	-0.253	0.0015631	-	-
NT5E	-0.252	0.0021382	-	-
NASP	-0.25	0.0006054	-	-
BRCA1	-0.239	0.0092765	-	-
DDX10	-0.237	0.0273758	-	-
RALB	-0.22	0.0150248	-	-
CDC20	-0.212	0.0108067	-	-
ATG5	-0.208	0.0391977	-	-
SMAD4	-0.201	0.0300713	-	-
TFAM	-0.201	0.0289039	-	-
DTYMK	-0.193	0.0135581	-	-
RALY	-0.19	0.0254435	-	-
METAP1	-0.183	0.0419471	-	-
