# Supplementary material for: A first-in-class fully modified version of miR-34a with outstanding stability, activity, and anti-tumor efficacy
Source: Oncogene. 2023 Sep 5;42(40):2985–99. doi: 10.1038/s41388-023-02801-8 (PMC10541324; doi:10.1038/s41388-023-02801-8)
Supplement: Supplementary file 4 — Supplemental Table 2 [file 41388_2023_2801_MOESM4_ESM.xlsx]

## Sheet: Sheet1
Table S2. List of downregulated genes in PM-miR-34a vs NC (191) or FM-miR-34a vs NC (277) comparison that overlap with known/predicted miR-34a targets, and their log fold-change and p-values from gene expression data.
Genes	log2FC_PMvsNC	pvalue_PMvsNC	log2FC_FMvsNC	pvalue_FMvsNC
CACNA2D2	-	-	-4.042	0.0205051
CLIC5	-	-	-2.784	0.0367755
IL2RB	-	-	-1.238	0.000327204
MBLAC1	-	-	-0.91	0.0312825
EIF2S2	-	-	-0.884	0.0346393
PTGIS	-	-	-0.746	0.0266141
RNF128	-	-	-0.636	0.0035865
JCAD	-	-	-0.62	0.000168523
RNASEL	-	-	-0.604	0.00165923
FBXO10	-	-	-0.53	0.010112
SIDT1	-	-	-0.52	0.0311648
IRGQ	-	-	-0.511	0.00602301
GALNT7	-	-	-0.49	2.64467e-08
HS2ST1	-	-	-0.482	0.0147658
EDEM3	-	-	-0.449	2.64636e-07
EVI5L	-	-	-0.449	1.76447e-05
CTDSPL	-	-	-0.432	1.73641e-08
ANK3	-	-	-0.43	0.00229336
PGF	-	-	-0.423	0.00320854
IGFBP3	-	-	-0.414	5.08038e-07
MPV17L2	-	-	-0.386	0.0168342
PRKACB	-	-	-0.37	0.000242556
PLA2G15	-	-	-0.367	0.0186743
STX1A	-	-	-0.363	7.13496e-05
MIER2	-	-	-0.362	0.000219651
STK38L	-	-	-0.357	0.000137874
LYST	-	-	-0.355	0.00254194
PEG10	-	-	-0.348	1.99337e-05
PER2	-	-	-0.348	0.0329713
LCLAT1	-	-	-0.345	0.00286327
HSPA1B	-	-	-0.34	0.00908156
PREB	-	-	-0.34	0.000791784
KIAA1217	-	-	-0.337	0.000274079
MCFD2	-	-	-0.332	0.0205881
DAAM1	-	-	-0.331	0.00215225
SEMA4C	-	-	-0.32	0.000508862
GNAI2	-	-	-0.316	3.75072e-05
FBXO30	-	-	-0.316	0.0410085
STX17	-	-	-0.315	0.00040144
AP1B1	-	-	-0.312	7.32864e-05
RECK	-	-	-0.311	0.00492913
TMEM250	-	-	-0.31	0.00200056
FGD6	-	-	-0.308	0.00227391
MAPT	-	-	-0.308	0.0238114
PXDC1	-	-	-0.301	0.00611174
SLC27A4	-	-	-0.3	0.000629138
SRPRA	-	-	-0.3	0.000172485
TOX	-	-	-0.299	0.0362847
DNM1L	-	-	-0.297	0.00298482
HCN3	-	-	-0.297	0.0423017
SGSM2	-	-	-0.296	0.000780954
AR	0.311936	0.014062	-0.296	0.0223009
COL12A1	-	-	-0.294	0.00131492
SNX9	-	-	-0.287	0.00261129
CCND1	-	-	-0.287	0.000175017
JADE2	-	-	-0.287	0.000599948
BAZ2A	-	-	-0.287	6.67266e-05
SC5D	-	-	-0.274	0.00330275
SIDT2	-	-	-0.269	0.00555159
ACVR2B	-	-	-0.263	0.0111483
OXSR1	-	-	-0.263	0.00114672
MIGA2	-	-	-0.263	0.0156019
AKAP13	-	-	-0.263	0.00565447
DAB2IP	-	-	-0.262	0.00193143
CCNJL	-	-	-0.255	0.00394635
PTPN4	-	-	-0.254	0.0174462
DGKZ	-	-	-0.253	0.00252818
DCP1A	-	-	-0.249	0.0114041
RNF44	-	-	-0.248	0.00263568
PRR3	-	-	-0.244	0.0333565
SNTB2	-	-	-0.231	0.0394602
MAPRE2	-	-	-0.227	0.0200942
IGF2BP3	-	-	-0.227	0.00772947
FAM120AOS	-	-	-0.226	0.0196489
NOL10	-	-	-0.225	0.028976
TOB2	-	-	-0.225	0.00431006
CD47	-	-	-0.222	0.0128001
RTF1	-	-	-0.217	0.0159179
ADO	-	-	-0.216	0.0403508
RTL6	-	-	-0.216	0.0131163
FOXJ2	-	-	-0.213	0.0284099
MYH9	0.139	0.034932	-0.212	0.00127324
GSE1	-	-	-0.212	0.0118478
RBBP5	-	-	-0.211	0.0137244
PGRMC2	-	-	-0.209	0.0177197
ADIPOR2	-	-	-0.209	0.0122007
RFX3	-	-	-0.205	0.0498347
YY1	-	-	-0.201	0.0112094
TNRC18	-	-	-0.2	0.00779173
THSD4	0.169	0.049615	-0.199	0.0207352
JAG1	-	-	-0.198	0.00620077
FAT4	-	-	-0.198	0.0238435
GOLPH3L	-	-	-0.195	0.0443392
ATXN7L3	-	-	-0.195	0.0207583
MDM4	-	-	-0.193	0.0358006
PURB	-	-	-0.189	0.0146113
TASOR	-	-	-0.187	0.0232682
ELL2	-	-	-0.185	0.0347901
ECE1	-	-	-0.184	0.0159556
ALCAM	-	-	-0.182	0.0344106
SPEN	-	-	-0.178	0.0211459
CUEDC1	-	-	-0.176	0.0407908
TGFBRAP1	-	-	-0.17	0.0325532
SLC4A7	-	-	-0.168	0.0379864
USP24	-	-	-0.164	0.0449379
CORO1C	-	-	-0.163	0.0280085
POGZ	-	-	-0.162	0.0377892
ANXA11	-	-	-0.16	0.0422512
SWAP70	-	-	-0.153	0.0197174
HPCAL4	-1.489	0.028273	-1.353	0.0435707
CSF1R	-1.268	2.37e-11	-1.142	1.33774e-09
NECTIN1	-1.032	3.37e-19	-1.124	2.19948e-22
ERLIN1	-0.602	6.7e-13	-1.087	7.15592e-38
RRAS	-0.649	3.45e-11	-1.044	4.36676e-26
CBFA2T3	-0.766	0.03738	-1.026	0.00584039
AREG	-0.625	5.95e-05	-0.967	9.02359e-10
FOSL1	-1.042	2.38e-42	-0.965	1.22812e-36
AXL	-1.035	6.28e-47	-0.935	1.19894e-38
SMPD1	-0.621	9.17e-09	-0.932	1.24271e-17
GINS3	-0.79	2.54e-07	-0.869	1.63933e-08
NUP210	-0.697	1.9e-19	-0.859	1.46161e-28
UCN2	-0.882	1.69e-12	-0.806	9.68988e-11
ARHGDIB	-0.786	3.84e-20	-0.772	1.80479e-19
SEMA4B	-0.416	4.9e-07	-0.755	1.01146e-19
SHISAL1	-0.451	0.001968	-0.738	6.21299e-07
PPP1R11	-0.515	1.85e-07	-0.722	3.72791e-13
AMER1	-0.605	8.41e-06	-0.705	2.3175e-07
EFNB1	-0.421	0.00244	-0.704	5.44415e-07
ARHGAP1	-0.356	3.67e-06	-0.696	2.36287e-19
MOAP1	-0.501	4e-05	-0.673	3.89423e-08
RDH11	-0.449	1.01e-06	-0.667	4.8571e-13
PDCD4	-0.322	0.000121	-0.666	2.35302e-15
SRC	-0.361	3.82e-05	-0.655	9.71589e-14
GNAO1	-0.429	0.004606	-0.648	2.12347e-05
TMCC3	-0.466	1.4e-05	-0.646	2.00203e-09
HPSE	-0.428	0.001126	-0.646	1.07399e-06
HDAC1	-0.355	4.34e-06	-0.645	9.47288e-17
PPP2R3A	-0.438	6e-06	-0.641	4.3484e-11
GLRX5	-0.614	1.56e-09	-0.638	3.49641e-10
MET	-0.733	2.69e-17	-0.636	1.93819e-13
THBD	-0.597	8.54e-05	-0.631	3.38033e-05
LGR4	-0.399	4.19e-06	-0.627	5.79182e-13
COL4A4	-0.537	0.015814	-0.624	0.00519779
SGPP1	-0.587	3.47e-09	-0.617	5.40045e-10
KCNQ3	-0.491	0.000176	-0.613	3.03304e-06
PKIA	-0.709	8.23e-11	-0.613	1.77276e-08
FUT8	-0.515	2.22e-11	-0.613	1.76722e-15
LMAN1	-0.368	2.81e-07	-0.599	7.5286e-17
FOXN3	-0.346	0.000213	-0.593	2.97745e-10
RTL8A	-0.285	0.006151	-0.592	1.79549e-08
IGSF3	-0.256	0.009999	-0.587	4.5919e-09
ARSB	-0.417	0.000641	-0.587	1.76691e-06
CDK6	-0.412	4.49e-07	-0.573	2.55591e-12
IKBKE	-0.369	0.001075	-0.564	6.84261e-07
FLOT2	-0.333	3.95e-06	-0.563	6.73906e-15
MAGT1	-0.269	0.001874	-0.558	1.3196e-10
GNPDA1	-0.63	1.15e-10	-0.557	1.12713e-08
CYREN	-0.48	0.001238	-0.555	0.000194515
NOTCH2	-0.37	5.99e-07	-0.547	1.75493e-13
NDST1	-0.42	1.06e-08	-0.545	1.18329e-13
SURF4	-0.318	4.51e-05	-0.54	4.30246e-12
TAF4B	-0.596	0.00084	-0.539	0.00250612
LRRC40	-0.378	0.004785	-0.537	6.75745e-05
CAMK4	-0.36	0.001851	-0.537	4.06582e-06
MPP2	-0.713	3.46e-06	-0.528	0.000509772
VCL	-0.347	2.03e-06	-0.524	7.66787e-13
AKAP7	-0.379	0.047766	-0.519	0.00704876
SNX12	-0.339	4.46e-05	-0.512	8.6142e-10
SH3PXD2A	-0.305	8.4e-05	-0.508	6.45232e-11
LMAN2L	-0.406	0.000245	-0.507	4.97095e-06
TSEN15	-0.538	8.22e-09	-0.501	7.74923e-08
RTN4	-0.358	2.19e-06	-0.5	3.76258e-11
FAM167A	-0.645	0.001907	-0.497	0.0158626
SCML2	-0.462	0.005976	-0.491	0.00348705
NAV3	-0.425	6.32e-06	-0.49	2.0327e-07
TENT5A	-0.343	0.004015	-0.49	4.2807e-05
RALGPS2	-0.172	0.027195	-0.483	6.54587e-10
LDHA	-0.465	1.31e-08	-0.483	3.54879e-09
NCEH1	-0.206	0.019786	-0.481	5.40626e-08
CAP1	-0.187	0.022874	-0.481	5.34438e-09
H6PD	-0.19	0.01509	-0.481	8.27532e-10
CDC23	-0.528	1.07e-09	-0.48	2.908e-08
FOXN2	-0.475	7.26e-07	-0.478	6.15952e-07
IRAK2	-0.312	0.000314	-0.476	4.32622e-08
FOXP1	-0.356	0.000144	-0.475	4.15933e-07
TMEM184B	-0.267	0.000576	-0.474	1.06088e-09
ACSL4	-0.465	7.04e-08	-0.473	4.22113e-08
CREB3L1	-0.319	0.000209	-0.469	5.45352e-08
ATG9A	-0.297	0.000748	-0.467	1.27058e-07
WASF1	-0.335	0.001453	-0.462	1.23553e-05
NAV1	-0.457	0.001377	-0.456	0.00143332
CCNE2	-0.486	0.000716	-0.454	0.00155053
XBP1	-0.246	0.005765	-0.454	3.66591e-07
NOTCH1	-0.359	5.08e-05	-0.452	3.4867e-07
ARHGAP26	-0.273	0.000646	-0.447	2.38065e-08
DGAT1	-0.428	7.09e-05	-0.442	3.97097e-05
FUCA2	-0.388	0.002486	-0.439	0.000620102
CDIP1	-0.342	0.009635	-0.439	0.000926385
TAF5	-0.528	1.83e-05	-0.429	0.00046554
TTC19	-0.297	0.000941	-0.429	1.87876e-06
ARPP19	-0.592	2.93e-12	-0.428	4.2627e-07
CDC25A	-0.531	9.27e-05	-0.427	0.00160583
SOGA1	-0.23	0.00264	-0.427	2.42809e-08
PLOD1	-0.325	4.17e-05	-0.426	8.08384e-08
AFAP1L1	-0.334	0.039757	-0.426	0.00895398
HTRA1	-0.465	6.1e-09	-0.424	1.07641e-07
VPS37B	-0.342	0.000857	-0.422	4.17848e-05
RGS17	-0.421	0.000385	-0.416	0.000447382
DNMBP	-0.276	9.73e-05	-0.414	5.20525e-09
GNAQ	-0.344	0.000466	-0.413	2.61882e-05
SIRT1	-0.218	0.027843	-0.413	3.39049e-05
ARID4A	-0.212	0.040133	-0.407	8.61894e-05
MRPL10	-0.238	0.018167	-0.406	5.95856e-05
MAP2K1	-0.416	1.89e-06	-0.405	3.33776e-06
UHRF2	-0.348	4.88e-05	-0.394	4.38731e-06
CTDSP2	-0.22	0.002656	-0.393	8.17597e-08
B3GALNT1	-0.306	0.005562	-0.389	0.000445393
NAPEPLD	-0.461	1.94e-05	-0.387	0.000328845
PITPNC1	-0.378	3.48e-06	-0.387	2.10264e-06
CERS6	-0.194	0.030493	-0.386	1.82269e-05
SLC44A2	-0.168	0.04941	-0.365	1.94119e-05
NUMBL	-0.25	0.009689	-0.365	0.000163601
GLCE	-0.225	0.019998	-0.362	0.000186616
PRR11	-0.345	0.000449	-0.36	0.000245057
RNF38	-0.267	0.004144	-0.356	0.000136765
ORMDL3	-0.397	0.000107	-0.355	0.000508871
KLF4	-0.405	2.16e-05	-0.352	0.000214588
STRAP	-0.185	0.022583	-0.351	1.59433e-05
HMGCS1	-0.276	0.00228	-0.347	0.000125854
PEA15	-0.247	0.00261	-0.347	2.44789e-05
HERC6	-0.363	0.000668	-0.346	0.00117352
GCH1	-0.305	0.018605	-0.344	0.00803014
SHKBP1	-0.302	0.000148	-0.343	1.56174e-05
ZMYND11	-0.199	0.023122	-0.34	0.00010451
MTA2	-0.308	0.000205	-0.339	4.46671e-05
SEMA4F	-0.457	0.002102	-0.337	0.0224745
CNOT6L	-0.322	0.001146	-0.331	0.000807874
PSMD5	-0.208	0.031364	-0.328	0.000721486
LEF1	-0.459	0.001953	-0.325	0.0272788
CNOT6	-0.359	6.66e-05	-0.325	0.000312377
CDS2	-0.29	0.001104	-0.317	0.000359487
PLPBP	-0.236	0.012985	-0.317	0.000862945
ANP32A	-0.164	0.02129	-0.315	9.99727e-06
TM9SF3	-0.218	0.00944	-0.312	0.0002026
LRRFIP1	-0.155	0.036467	-0.308	3.13246e-05
RAB21	-0.315	9.66e-05	-0.306	0.000149735
PODXL	-0.451	1.54e-08	-0.306	0.00012614
CCDC50	-0.188	0.027207	-0.303	0.000392077
ZDHHC16	-0.472	5.44e-08	-0.291	0.000773009
HSBP1	-0.234	0.004822	-0.291	0.000463561
CRTC1	-0.305	0.001582	-0.284	0.00320293
AP1S2	-0.284	0.001422	-0.282	0.00151353
SVIL	-0.167	0.025173	-0.279	0.00019908
PIP4P2	-0.356	0.004186	-0.275	0.0263064
LZTS2	-0.164	0.035325	-0.272	0.000506423
TSN	-0.358	6.02e-05	-0.265	0.00294916
TMEM164	-0.268	0.004851	-0.265	0.0053875
SUCO	-0.185	0.005133	-0.263	6.74839e-05
ZYG11B	-0.207	0.022762	-0.262	0.00388581
CASP2	-0.254	0.007277	-0.262	0.00561272
IQGAP3	-0.208	0.01735	-0.254	0.00368786
SAR1A	-0.178	0.032773	-0.253	0.00243986
HK1	-0.232	0.002353	-0.246	0.00124279
ZNF304	-0.234	0.040299	-0.242	0.0343147
ANKRD52	-0.257	0.000862	-0.231	0.00273982
SFT2D1	-0.242	0.007052	-0.23	0.0104577
CHD1	-0.22	0.007388	-0.226	0.00587441
MYO1C	-0.321	9.47e-06	-0.223	0.0020707
ABR	-0.286	5.01e-05	-0.22	0.00183494
SEC61A1	-0.192	0.049394	-0.217	0.0267364
SATB2	-0.214	0.015102	-0.21	0.0173368
FUT11	-0.268	0.004287	-0.209	0.0252704
POU2F1	-0.197	0.027344	-0.209	0.0190971
BRPF3	-0.221	0.014717	-0.178	0.0491249
LNPK	-0.187	0.033445	-0.177	0.044005
ERGIC1	-0.173	0.021913	-0.174	0.0209241
PGM1	-0.14	0.016604	-0.143	0.0145694
SIRPB1	-4.569	0.02201	-	-
TMEM74	-0.676	0.037124	-	-
TP73	-0.617	0.003481	-	-
JPH1	-0.557	0.004111	-	-
ULBP2	-0.549	0.000991	-	-
SAMD12	-0.366	0.043062	-	-
ZDHHC23	-0.351	0.020612	-	-
MED8	-0.318	0.028005	-	-
RIMS3	-0.316	0.045693	-	-
ZCCHC17	-0.303	0.011437	-	-
ZNF530	-0.298	0.034653	-	-
TMEM200B	-0.297	0.03181	-	-
TBL1XR1	-0.291	0.000955	-	-
E2F3	-0.255	0.004039	-	-
GAB1	-0.243	0.0467	-	-
SLC25A44	-0.229	0.021772	-	-
TEX264	-0.214	0.040054	-	-
ATG5	-0.208	0.039198	-	-
SMAD4	-0.201	0.030071	-	-
RANBP10	-0.197	0.045494	-	-
RALY	-0.19	0.025443	-	-
METAP1	-0.183	0.041947	-	-
MAP2K3	-0.168	0.046769	-	-
