# Supplementary material for: A first-in-class fully modified version of miR-34a with outstanding stability, activity, and anti-tumor efficacy
Source: Oncogene. 2023 Sep 5;42(40):2985–99. doi: 10.1038/s41388-023-02801-8 (PMC10541324; doi:10.1038/s41388-023-02801-8)
Supplement: Supplementary file 5 — Supplemental Table 3 [file 41388_2023_2801_MOESM5_ESM.xlsx]

## Sheet: Sheet1
Table S3. List of downregulated genes in PM-miR-34a vs NC (40) or FM-miR-34a vs NC (74) comparison that overlap with immune related gene panel, and their log fold-change and p-values from gene expression data.
Genes	log2FC_PMvsNC	pvalue_PMvsNC	log2FC_FMvsNC	pvalue_FMvsNC
CD4	-	-	-4.001	0.0156164
C4BPA	-	-	-3.527	0.0439266
MASP1	-	-	-1.809	0.0429027
IL2RB	-	-	-1.238	0.000327204
ITGA6	-	-	-0.643	3.97689e-14
CSF1	-	-	-0.633	8.126e-15
LAG3	-	-	-0.57	0.0345692
TLR5	-	-	-0.521	0.0240689
CD96	-	-	-0.486	3.61107e-07
EBI3	-	-	-0.449	0.00868778
LITAF	-	-	-0.404	2.79762e-05
TLR3	-	-	-0.386	0.0226659
CMKLR1	-	-	-0.382	0.000416487
NOD1	-	-	-0.376	0.0120516
CD82	-	-	-0.349	8.49901e-05
DUSP4	-	-	-0.338	1.77867e-05
PDGFRB	-	-	-0.336	0.0330861
LGALS3	-	-	-0.309	0.000182539
CCND3	-	-	-0.307	0.000981609
CFH	-	-	-0.304	0.000448786
CD99	-	-	-0.296	0.00114102
CD74	-	-	-0.292	0.000233505
NFKBIA	-	-	-0.286	0.00182476
ICAM1	-	-	-0.279	0.0356526
SKI	-	-	-0.268	0.000274685
HLA-C	-	-	-0.246	0.0103128
CTSC	-	-	-0.234	0.00489928
TGFBR2	-	-	-0.225	0.00795178
HLA-DRB1	-	-	-0.204	0.0318059
UBE2L3	-	-	-0.2	0.00964787
TGFBI	-	-	-0.194	0.0173288
HLA-DRA	-	-	-0.193	0.0342049
ITGB1	-	-	-0.189	0.0224542
CD58	-	-	-0.188	0.0104006
ZEB1	-	-	-0.188	0.0250347
FN1	-	-	-0.176	0.0397034
CD81	-	-	-0.17	0.0409511
STAT5B	-	-	-0.163	0.0441044
LTBR	-	-	-0.161	0.0458268
CSF1R	-1.268	2.36561e-11	-1.142	1.33774e-09
TNFRSF13C	-0.734	0.0179534	-1.004	0.00144572
CFP	-1.163	0.00707563	-0.886	0.0363769
ARHGDIB	-0.786	3.83751e-20	-0.772	1.80479e-19
FAS	-0.642	0.00772838	-0.72	0.00291386
PPARG	-0.41	6.69966e-05	-0.672	8.83523e-11
SRC	-0.361	3.81744e-05	-0.655	9.71589e-14
IKBKE	-0.369	0.00107468	-0.564	6.84261e-07
CLU	-0.29	0.00121852	-0.551	8.94692e-10
NOTCH2	-0.37	5.99112e-07	-0.547	1.75493e-13
PECAM1	-0.449	0.00018662	-0.538	7.74076e-06
CDKN1A	-0.289	0.00160088	-0.533	7.00117e-09
SIGIRR	-0.461	7.11833e-05	-0.506	1.36123e-05
IFI35	-0.501	3.61803e-06	-0.496	4.52136e-06
IRAK2	-0.312	0.000313548	-0.476	4.32622e-08
XBP1	-0.246	0.00576484	-0.454	3.66591e-07
NOTCH1	-0.359	5.08254e-05	-0.452	3.4867e-07
TNFRSF11A	-0.224	0.0363731	-0.446	3.62825e-05
CD276	-0.181	0.0361062	-0.396	5.00534e-06
HLA-DPB1	-0.216	0.0416708	-0.383	0.000326672
NFIL3	-0.383	0.00389717	-0.374	0.00477139
SOCS3	-0.257	0.00250134	-0.328	0.000119517
LEF1	-0.459	0.00195261	-0.325	0.0272788
CD22	-0.259	0.00324354	-0.295	0.000789809
ETS1	-0.41	2.48567e-06	-0.288	0.000919092
FKBP5	-0.237	0.0230048	-0.277	0.00798194
CD40	-0.199	0.0453886	-0.263	0.0081933
CASP2	-0.254	0.0072771	-0.262	0.00561272
HLA-DPA1	-0.184	0.0492472	-0.262	0.00528706
PLAUR	-0.173	0.0484889	-0.259	0.00304785
B2M	-0.216	0.0111476	-0.252	0.003085
MAP4K4	-0.173	0.0331756	-0.235	0.00380259
CD9	-0.164	0.0488468	-0.228	0.00619144
HLA-B	-0.203	0.0218512	-0.227	0.0104409
MCL1	-0.298	0.000131252	-0.161	0.0385586
LTA	-4.782	0.00516109	-	-
CXCL13	-2.763	0.0394574	-	-
NT5E	-0.252	0.00213821	-	-
ATG5	-0.208	0.0391977	-	-
SMAD3	-0.2	0.00710571	-	-
